# Supplementary material for: Differential protein expression in chicken macrophages and heterophils in vivo following infection with Salmonella Enteritidis
Source: Vet Res. 2017 Jun 17;48:35. doi: 10.1186/s13567-017-0439-0 (PMC5473982; doi:10.1186/s13567-017-0439-0)
Supplement: Supplementary file 1 — Additional file 1. List of primers used in quantitative RT PCR in the study. [file 13567_2017_439_MOESM1_ESM.xls]

## Sheet: Additional file 1
Additional file 1. List of primers used in quantitative RT PCR in the study.
Gene	Forward primer	Reverse primer	PCR product length	Forward primer - exon number	Reverse primer - exon number	Accession number
LGALS1	GGATAATCGCACCGAATGC	TGGGTTGATGCTGAAAGTGA	218	2	4	NM_205495.1
MRC1L	CACTAAAGCATGGAGAGCCTGT	CTGCTCCTCCTTCTATCTGACC	88	24	25	NM_001319013.1
GDA	TTTCGACTTGTTCTCTGCTGAT	CTTGAAAAAGGAACCACTTGCT	120	12	14	XM_424835.5
ANXA2	GTCCTCTCCACCACACAGGT	ATTATGGTCTCCCGCTGTGA	147	12	13	NM_205351.1
F13A	CAGTGCAAAACTGGAACCTCTT	TCATTGAGATACTCGGCTGATG	72	11	12	NM_204685.1
MECR	CATCAATGTGGTGAGGGACA	AACGCAGTTCAGGGCAAG	160	5	7	XM_417748.5
CTSC	CCATCCTGGCAGAGTCTCAT	TGGGCAATTTTGGTTTCTTC	143	2	3	NM_001321554.1
ERAP1	ATCCATAGCAGGCATTGTCACT	TTTTTCCTCCAAAGAACTGAAGA	97	18	19	XM_001232417.4
FN1	CTCCTCGCCAATGGAATAGA	GATCACCGCAGACAAAAGGT	132	41	42	NM_001198712.1
RSFR	CGGCGGCACTTTCGTATCA	CATGGAGAGGTGCCATCCAG	140	2	2	NM_001007942.1
DMBT1L	GAATGCAAAGTCAAGCTCTGG	TTCTGGGCTCCGTAGGTCTAT	102	8	9	XM_015300579.1
LTA4H	TGCTATAAGCAATTCTGAAATACGA	CTCTATGCTCCAGGAACGTCTT	197	17	19	NM_001006234.1
LRPAP1	GAGACCGTGAGCAGAACTGAA	TCAATCACTCTTGGTTCTTCAAA	206	4	6	NM_205062.1
HSP70	TCTCTGGGGACCAAGACACA	TTGGTGAGGGGACGTTCA	208	7	9	NM_205491.1
SOD1	ACTTTAATCCTGAAGGCAAGCA	CCTCTACCCAGGTCATCACTTT	196	3	5	NM_205064.1
AVD	GCGAGTGAAGATGTTGATGC	CCTTTGGCTTCACTGTCAAT	179	2	4	NM_205320.1
HSP90B1	GCAAGATGAAGAAGAGGTGGAT	GGTGAGTGCAGTTTACAGTTCG	94	17	18	NM_204289.1
CALR	GTACAAGGGCGAGTGGAGAC	GCATAGAGGTTGGGGTCAGG	111	6	6	XM_015300202.1
FTH	GATGGCTTTCACCTGCTCAT	TGCACCTGGAGAAGAATGTG	125	3	4	NM_205086.1
GPX	CCGACTGTAGGAACGAGCAG	GAATTGGTTGCAGGGGAAGC	250	1	1	NM_001277853.2
CTSG	GCATTCTGTTCTACCCACACCT	AAACAACACCCTGTGCTACCTT	129	4	5	XM_423728.4
IFITM	ACCGTATGAACCCCTGATGG	TAGTCACCCAGGACTTTGCG	207	1	2	NM_001350061.1
CTSL1	AATGAACCATTACGGGGACCT	TGAAGACGAGTCCTTCCAGG	233	3	5	NM_001281488.1
MRP126	TGAAGCTCTTGATTGAGAAGCA	CGAGATCCTTGAAGATTTGGTC	87	2	3	NM_001305151.1
OTFB	TAGCTGGTTGTgGAGCCTTC	AGCCATTGCGAATAATGAGG	135	2	4	NM_205304.1
LYZ	ACCGACTACGGAATCCTACAGA	AGTTCACGCTCGCTGTTATGT	130	2	3	NM_205281.1
SERPINB1	ACATGCCATTTCGGTTGAATA	CTGGAGCTTCTCTAAGGTGAGC	224	5	7	XM_015282193.1
CATHL1	GGACGGGCTCGTCAAGG	TGGCTCTGGGGATGTTTCAC	194	2	4	NM_001001605.3
LYG2	GGGCACGAGAATACTTATTGACA	TCATTGCTGTAGTCATCATGGAG	171	5	6	NM_001001470.1
MMP9	GCCCCCGTAGGATTGAGAAG	GGTAGCCCTTGTCCACTGTC	150	11	12	NM_204667.1
CATHL2	TGTGGACTCCTACAACCAACG	CTCCATGATGGTGAAGTTGAGC	124	1	2	NM_001024830.2
LECT2	ATATGCAGCGGGAATCCTTT	GCTTTTCTCCTTTACCCTGTCT	94	2	3	NM_205478.2
GAL1	GAAATGCTCAAGATTTTACCTCTG	GAAGTTTCCAGAAGCGAGAAG	101	3	4	NM_204993.1
LRP1	ACGAAGTGGCAGAGGATGTAG	GGAGCAGCTTTTCCATGAAC	84	1	1	NM_205242.1
MPO	GAGTGCAAATATCCCTTGCTTT	GGATTCAATCTCTTCAGCCCTA	129	8	9	XM_015295930.1
PPIB	GGAGTGACCCATCACAGCAG	GTATTGGACAGCGGACGAGG	201	5	5	NM_205461.1
TUBA3A	CGAAGCTCTGAGCCTAACGA	GCACGCATTGCCAATCTGAA	86	1	2	XM_422851.5
