# Supplementary material for: Differential protein expression in chicken macrophages and heterophils in vivo following infection with Salmonella Enteritidis
Source: Vet Res. 2017 Jun 17;48:35. doi: 10.1186/s13567-017-0439-0 (PMC5473982; doi:10.1186/s13567-017-0439-0)
Supplement: Supplementary file 2 — Additional file 2. Identification of heterophil and macrophage specific proteins using label-free LC MS/MS and PSM quantification. [file 13567_2017_439_MOESM2_ESM.xlsx]

## Sheet: Additional file 2
Additional file 2. Identification of heterophil and macrophage specific proteins using label-free LC MS/MS and PSM quantification.
Uniprot Accession number	Description	∑PSMs from Het:∑PSMs from MoMa	p-value	∑ PSM from Het- ∑ PSM from MoMa	PSM Het	PSM MoMa
F1P1L7	Uncharacterized protein (Fragment) OS=Gallus gallus PE=3 SV=1 - [F1P1L7_CHICK]	only Het	3.77881e-15	329.672	329.672	0
E1BTH1	Uncharacterized protein OS=Gallus gallus GN=Gga.29986 PE=2 SV=2 - [E1BTH1_CHICK]	only Het	2.10582e-14	627.004	627.004	0
F1NFQ7	Uncharacterized protein OS=Gallus gallus GN=PRSSL1 PE=3 SV=2 - [F1NFQ7_CHICK]	only Het	4.61845e-13	322.42	322.42	0
F1NW14	Uncharacterized protein OS=Gallus gallus GN=NCF1 PE=4 SV=2 - [F1NW14_CHICK]	only Het	3.88989e-12	257.936	257.936	0
F1NGT3	Uncharacterized protein (Fragment) OS=Gallus gallus GN=MMP9 PE=4 SV=2 - [F1NGT3_CHICK]	only Het	1.52741e-11	599.564	599.564	0
R4GGF3	Uncharacterized protein OS=Gallus gallus GN=GLIPR2 PE=4 SV=1 - [R4GGF3_CHICK]	only Het	3.54298e-06	127.596	127.596	0
F1NVM1	Uncharacterized protein OS=Gallus gallus GN=GPR97 PE=4 SV=2 - [F1NVM1_CHICK]	only Het	3.96426e-06	97.412	97.412	0
R4GJ47	Uncharacterized protein (Fragment) OS=Gallus gallus GN=LOC100859318 PE=3 SV=1 - [R4GJ47_CHICK]	only Het	2.25416e-05	68.18	68.18	0
E1C677	Uncharacterized protein OS=Gallus gallus GN=LOC423134 PE=4 SV=1 - [E1C677_CHICK]	only Het	6.62846e-05	123.48	123.48	0
H9L014	Uncharacterized protein OS=Gallus gallus GN=C5AR1 PE=3 SV=2 - [H9L014_CHICK]	only Het	9.99161e-05	76.832	76.832	0
P25155	Coagulation factor X OS=Gallus gallus GN=F10 PE=1 SV=1 - [FA10_CHICK]	only Het	0.000102747	127.596	127.596	0
F1NZ37	Uncharacterized protein OS=Gallus gallus GN=LOC420160 PE=3 SV=2 - [F1NZ37_CHICK]	only Het	0.000198313	127.596	127.596	0
F1N9L1	Protein kinase C OS=Gallus gallus GN=PRKCB PE=3 SV=2 - [F1N9L1_CHICK]	only Het	0.00064777	95.156	95.156	0
E1BZU4	Amyloid beta A4 precursor protein-binding family B member 1-interacting protein OS=Gallus gallus GN=APBB1IP PE=4 SV=2 - [E1BZU4_CHICK]	only Het	0.00229229	98.784	98.784	0
F1NCY7	Uncharacterized protein OS=Gallus gallus GN=MAPKAPK2 PE=4 SV=2 - [F1NCY7_CHICK]	only Het	0.00340357	76.832	76.832	0
F1P1U6	Uncharacterized protein OS=Gallus gallus GN=MPO PE=4 SV=2 - [F1P1U6_CHICK]	only Het	0.00360687	303.212	303.212	0
E5G6H7	ADP-ribosyl cyclase 2 OS=Gallus gallus GN= CD157 PE=2 SV=2 - [E5G6H7_CHICK]	only Het	0.00489866	68.6	68.6	0
R4GJF2	Uncharacterized protein OS=Gallus gallus GN=LOC771930 PE=4 SV=1 - [R4GJF2_CHICK]	only Het	0.00692399	46.648	46.648	0
F1NX30	Cell cycle control protein 50A OS=Gallus gallus GN=TMEM30A PE=4 SV=1 - [F1NX30_CHICK]	only Het	0.00743065	45.276	45.276	0
F1NTJ1	Solute carrier family 2, facilitated glucose transporter member 3 OS=Gallus gallus GN=SLC2A3 PE=3 SV=2 - [F1NTJ1_CHICK]	only Het	0.00786453	58.996	58.996	0
F1NYS5	Uncharacterized protein (Fragment) OS=Gallus gallus GN=BCL2L15 PE=4 SV=2 - [F1NYS5_CHICK]	only Het	0.01977	39.788	39.788	0
R4GFT6	Uncharacterized protein OS=Gallus gallus GN=LOC418021 PE=4 SV=1 - [R4GFT6_CHICK]	only Het	0.0225343	46.624	46.624	0
F1NV02	Apolipoprotein B OS=Gallus gallus GN=APOB PE=4 SV=2 - [F1NV02_CHICK]	only Het	0.0293952	74.088	74.088	0
Q6QLR2	Gallinacin-7 OS=Gallus gallus GN=GAL7 PE=2 SV=1 - [GLL7_CHICK]	only Het	0.0350473	30.184	30.184	0
R4GHS9	Uncharacterized protein OS=Gallus gallus GN=RPS26 PE=4 SV=1 - [R4GHS9_CHICK]	only Het	0.0355987	27.44	27.44	0
Q5ZMG7	Uncharacterized protein OS=Gallus gallus GN=AP1M1 PE=2 SV=1 - [Q5ZMG7_CHICK]	only Het	0.0359477	41.16	41.16	0
F1NB67	Uncharacterized protein (Fragment) OS=Gallus gallus PE=4 SV=2 - [F1NB67_CHICK]	only Het	0.0359577	28.812	28.812	0
F1NT44	Translin OS=Gallus gallus GN=TSN PE=4 SV=1 - [F1NT44_CHICK]	only Het	0.0360338	28.812	28.812	0
F1P4Y3	Serine/threonine-protein kinase 4 OS=Gallus gallus GN=STK4 PE=4 SV=1 - [F1P4Y3_CHICK]	only Het	0.0366428	35.672	35.672	0
Q5ZMM3	Rho GTPase-activating protein 15 OS=Gallus gallus GN=ARHGAP15 PE=2 SV=1 - [RHG15_CHICK]	only Het	0.0366767	32.928	32.928	0
R4GMB6	Farnesyl pyrophosphate synthase (Fragment) OS=Gallus gallus GN=FDPS PE=3 SV=1 - [R4GMB6_CHICK]	only Het	0.0386597	52.136	52.136	0
R4GIH4	Uncharacterized protein OS=Gallus gallus GN=RAB12 PE=3 SV=1 - [R4GIH4_CHICK]	only Het	0.0391277	28.812	28.812	0
E1BZ19	DNA topoisomerase 2 OS=Gallus gallus GN=TOP2B PE=3 SV=2 - [E1BZ19_CHICK]	only Het	0.0392239	39.788	39.788	0
E1C2S1	Talin-1 OS=Gallus gallus GN=TLN1 PE=4 SV=2 - [E1C2S1_CHICK]	only Het	0.041682	126.224	126.224	0
D2D3P4	Rab27a OS=Gallus gallus GN=Rab27a PE=2 SV=1 - [D2D3P4_CHICK]	88.0824	2.15066e-25	435.412	440.412	5
P85000	Trypsin inhibitor ClTI-1 OS=Gallus gallus PE=1 SV=1 - [ISK1L_CHICK]	47.4712	5.16354e-12	232.356	237.356	5
P46158	Gallinacin-2 OS=Gallus gallus GN=GAL2 PE=1 SV=2 - [GLL2_CHICK]	38.416	3.37245e-07	187.08	192.08	5
P27043	Angiogenin OS=Gallus gallus GN=ANG PE=2 SV=1 - [ANGI_CHICK]	36.26	1.65968e-10	246.82	253.82	7
Q5ZIV9	Adseverin OS=Gallus gallus GN=SCIN PE=2 SV=2 - [ADSV_CHICK]	34.3	0.00647863	199.8	205.8	6
F1NCR3	Cytosolic purine 5'-nucleotidase OS=Gallus gallus GN=NT5C2 PE=3 SV=1 - [F1NCR3_CHICK]	32.1048	9.55616e-07	155.524	160.524	5
E1BTV1	Uncharacterized protein (Fragment) OS=Gallus gallus GN=STOM PE=4 SV=2 - [E1BTV1_CHICK]	23.8229	9.83984e-14	502.104	524.104	22
P08836	Farnesyl pyrophosphate synthase OS=Gallus gallus GN=FDPS PE=1 SV=2 - [FPPS_CHICK]	21.1288	0.0139128	100.644	105.644	5
F1NTC8	Uncharacterized protein OS=Gallus gallus GN=PDLIM5 PE=4 SV=1 - [F1NTC8_CHICK]	20.8544	4.73584e-05	99.272	104.272	5
Q5ZHN4	Protein XRP2 OS=Gallus gallus GN=RP2 PE=2 SV=3 - [XRP2_CHICK]	20.0312	0.000568016	100.156	105.419	5.26273
F1NG13	Uncharacterized protein (Fragment) OS=Gallus gallus GN=TGM3 PE=3 SV=2 - [F1NG13_CHICK]	19.9353	1.47027e-22	1571.63	1654.63	83
E1C271	Uncharacterized protein OS=Gallus gallus GN=NCF4 PE=4 SV=2 - [E1C271_CHICK]	18.3848	3.58534e-06	173.848	183.848	10
E1BUF5	Uncharacterized protein (Fragment) OS=Gallus gallus GN=EFHD2 PE=4 SV=2 - [E1BUF5_CHICK]	18.3349	1.32627e-11	190.684	201.684	11
R9PXN7	Hematopoietic prostaglandin D synthase OS=Gallus gallus GN=HPGDS PE=3 SV=1 - [R9PXN7_CHICK]	17.7903	6.07348e-08	503.708	533.708	30
F1NMN2	Uncharacterized protein OS=Gallus gallus GN=Gga.5085 PE=4 SV=2 - [F1NMN2_CHICK]	17.5865	9.10654e-08	182.452	193.452	11
P10184	Ovoinhibitor OS=Gallus gallus GN=OIH PE=1 SV=2 - [IOV7_CHICK]	14.8809	1.16134e-07	180.452	193.452	13
F1NN63	Uncharacterized protein OS=Gallus gallus GN=PGM1 PE=2 SV=1 - [F1NN63_CHICK]	10.78	3.11977e-05	205.38	226.38	21
F1NVB1	Uncharacterized protein OS=Gallus gallus GN=PTPRC PE=4 SV=2 - [F1NVB1_CHICK]	9.212	2.24647e-06	172.452	193.452	21
P28318	Protein MRP-126 OS=Gallus gallus PE=2 SV=1 - [M126_CHICK]	9.06539	1.48308e-15	7170.13	8059.13	889
F1P243	Uncharacterized protein OS=Gallus gallus GN=IL16 PE=2 SV=2 - [F1P243_CHICK]	9.016	0.0082913	56.112	63.112	7
F1NP30	Uncharacterized protein OS=Gallus gallus GN=PGM2 PE=2 SV=1 - [F1NP30_CHICK]	8.3692	0.00128134	73.692	83.692	10
F1NGA7	Uncharacterized protein OS=Gallus gallus GN=PSTPIP2 PE=4 SV=2 - [F1NGA7_CHICK]	8.04907	0.00014875	105.736	120.736	15
R4GI24	Uncharacterized protein OS=Gallus gallus PE=4 SV=1 - [R4GI24_CHICK]	7.728	2.40303e-12	378.672	434.955	56.283
Q2IAL7	Cathelicidin-2 OS=Gallus gallus GN=CATHL2 PE=2 SV=1 - [CTHL2_CHICK]	7.48883	1.12331e-12	1401.59	1617.59	216
F1NXM2	Uncharacterized protein OS=Gallus gallus GN=LBR PE=4 SV=1 - [F1NXM2_CHICK]	6.97433	1.31816e-06	143.384	167.384	24
P30374	Ribonuclease homolog OS=Gallus gallus PE=2 SV=1 - [RSFR_CHICK]	6.88951	3.89282e-10	547.724	640.724	93
P08940	Myeloid protein 1 OS=Gallus gallus GN=MIM1 PE=4 SV=2 - [P08940_CHICK]	6.32388	5.86285e-11	5531.51	6570.51	1039
O73790	Heterochromatin-associated protein MENT OS=Gallus gallus GN=SERPINB10 PE=1 SV=1 - [SPB10_CHICK]	5.9986	5.20974e-11	1759.51	2111.51	352
H9KZK6	Uncharacterized protein OS=Gallus gallus GN=PIT 54 PE=4 SV=2 - [H9KZK6_CHICK]	5.94533	3.03853e-05	133.524	160.524	27
F1P284	Uncharacterized protein OS=Gallus gallus GN=LTA4H PE=4 SV=1 - [F1P284_CHICK]	5.782	6.31177e-09	602.532	728.532	126
F1NBA0	Syntaxin-binding protein 1 (Fragment) OS=Gallus gallus GN=STXBP1 PE=4 SV=2 - [F1NBA0_CHICK]	5.73745	3.0516e-07	260.56	315.56	55
Q2IAL6	Cathelicidin-3 OS=Gallus gallus GN=CATHL3 PE=1 SV=1 - [CTHL3_CHICK]	5.3726	7.43821e-11	935.736	1149.74	214
F1NV47	Uncharacterized protein OS=Gallus gallus GN=LOC100859860 PE=4 SV=2 - [F1NV47_CHICK]	5.23855	0.018577	57.624	71.2192	13.5952
P00698	Lysozyme C OS=Gallus gallus GN=LYZ PE=1 SV=1 - [LYSC_CHICK]	5.17401	1.52201e-07	838.976	1039.98	201
P21760	Extracellular fatty acid-binding protein OS=Gallus gallus GN=EXFABP PE=3 SV=2 - [P21760_CHICK]	4.94168	1.09455e-13	1742.22	2184.22	442
P02789	Ovotransferrin OS=Gallus gallus PE=1 SV=2 - [TRFE_CHICK]	4.8732	9.40359e-17	2351.03	2958.03	607
F1NAD9	Phosphorylase OS=Gallus gallus GN=PYGL PE=3 SV=2 - [F1NAD9_CHICK]	4.84011	0.010455	138.244	174.244	36
F2Z4L6	Serum albumin OS=Gallus gallus GN=ALB PE=4 SV=2 - [F2Z4L6_CHICK]	4.788	0.0455939	556.836	703.836	147
F6R3C4	Uncharacterized protein OS=Gallus gallus GN=WIPF1 PE=4 SV=1 - [F6R3C4_CHICK]	4.76589	0.00624006	71.552	90.552	19
Q6QLQ5	Cathelicidin-1 OS=Gallus gallus GN=CATHL1 PE=1 SV=1 - [CTHL1_CHICK]	4.62304	1.73557e-09	833.3	1063.3	230
P80389	Antimicrobial peptide CHP1 OS=Gallus gallus PE=1 SV=1 - [AMP1_CHICK]	4.61491	1.14835e-05	198.82	253.82	55
P27042	lysozyme G OS=Gallus gallus GN=LYG2 PE=4 SV=1 - [P27042_CHICK]	4.57168	4.18819e-09	989.356	1266.36	277
F1NW65	Serum amyloid A protein OS=Gallus gallus GN=LOC100858103 PE=3 SV=2 - [F1NW65_CHICK]	4.46383	4.56836e-08	245.932	316.932	71
Q5ZMB9	Uncharacterized protein OS=Gallus gallus GN=LYN PE=2 SV=1 - [Q5ZMB9_CHICK]	4.24667	0.0145004	89.18	116.648	27.4682
M1XGZ4	Macrophage mannose receptor 1 OS=Gallus gallus GN=MIM1 PE=4 SV=1 - [M1XGZ4_CHICK]	only MoMa	2.07779e-12	-993	0	993
F1NDP5	Thiosulfate sulfurtransferase OS=Gallus gallus GN=TST PE=4 SV=2 - [F1NDP5_CHICK]	only MoMa	4.923e-11	-127	0	127
E1C2E3	Uncharacterized protein (Fragment) OS=Gallus gallus GN=VDAC3 PE=4 SV=2 - [E1C2E3_CHICK]	only MoMa	1.36461e-09	-185	0	185
E1C0Q5	Uncharacterized protein OS=Gallus gallus GN=ACAT1 PE=3 SV=2 - [E1C0Q5_CHICK]	only MoMa	1.86116e-09	-204	0	204
F1NNF7	Uncharacterized protein OS=Gallus gallus GN=LOC100859720 PE=4 SV=1 - [F1NNF7_CHICK]	only MoMa	2.84642e-09	-198	0	198
F1NTG9	Uncharacterized protein (Fragment) OS=Gallus gallus GN=DAZAP1 PE=4 SV=2 - [F1NTG9_CHICK]	only MoMa	3.41351e-09	-120	0	120
F1P0D2	Glutamine synthetase (Fragment) OS=Gallus gallus GN=LOC417253 PE=3 SV=2 - [F1P0D2_CHICK]	only MoMa	5.30883e-09	-192	0	192
E1BTA6	Uncharacterized protein OS=Gallus gallus GN=SEPT12 PE=3 SV=2 - [E1BTA6_CHICK]	only MoMa	6.35711e-09	-138	0	138
P00174	Cytochrome b5 OS=Gallus gallus GN=CYB5A PE=1 SV=4 - [CYB5_CHICK]	only MoMa	1.29132e-08	-116	0	116
F1NJD6	Uncharacterized protein OS=Gallus gallus GN=GDA PE=4 SV=2 - [F1NJD6_CHICK]	only MoMa	2.6843e-08	-275	0	275
F1P3F9	Glutamate dehydrogenase OS=Gallus gallus GN=GLUD1 PE=3 SV=2 - [F1P3F9_CHICK]	only MoMa	2.71333e-08	-155	0	155
H9L1A3	Uncharacterized protein OS=Gallus gallus GN=LOC100859076 PE=4 SV=2 - [H9L1A3_CHICK]	only MoMa	3.18663e-08	-180	0	180
F1NBY1	TAR DNA-binding protein 43 OS=Gallus gallus GN=TARDBP PE=4 SV=1 - [F1NBY1_CHICK]	only MoMa	3.68228e-08	-126	0	126
E1C0W7	Uncharacterized protein OS=Gallus gallus GN=ERO1L PE=4 SV=2 - [E1C0W7_CHICK]	only MoMa	3.79644e-08	-212	0	212
R4GJL1	Uncharacterized protein OS=Gallus gallus GN=NIPSNAP3A PE=4 SV=1 - [R4GJL1_CHICK]	only MoMa	4.1351e-08	-99	0	99
E1BVF8	Uncharacterized protein OS=Gallus gallus GN=LOC100858165 PE=4 SV=2 - [E1BVF8_CHICK]	only MoMa	4.30509e-08	-131	0	131
Q5ZMI9	Uncharacterized protein OS=Gallus gallus GN=VPS4B PE=2 SV=1 - [Q5ZMI9_CHICK]	only MoMa	4.34129e-08	-95	0	95
Q5ZI93	Uncharacterized protein OS=Gallus gallus GN=TPD52L2 PE=2 SV=1 - [Q5ZI93_CHICK]	only MoMa	6.17694e-08	-149	0	149
P98157	Low-density lipoprotein receptor-related protein 1 OS=Gallus gallus GN=LRP1 PE=2 SV=1 - [LRP1_CHICK]	only MoMa	8.45474e-08	-810	0	810
P07583	Beta-galactoside-binding lectin OS=Gallus gallus PE=1 SV=2 - [LEG4_CHICK]	only MoMa	9.26767e-08	-607	0	607
F1NLE7	Uncharacterized protein OS=Gallus gallus GN=AIMP1 PE=4 SV=2 - [F1NLE7_CHICK]	only MoMa	1.03593e-07	-186	0	186
F1N9C1	Uncharacterized protein OS=Gallus gallus GN=LOC415661 PE=3 SV=2 - [F1N9C1_CHICK]	only MoMa	1.21059e-07	-136	0	136
Q9YH14	Progesterone receptor binding protein OS=Gallus gallus GN=rbf PE=4 SV=1 - [Q9YH14_CHICK]	only MoMa	1.25551e-07	-113	0	113
F1NJ03	Uncharacterized protein OS=Gallus gallus GN=SRSF4 PE=4 SV=2 - [F1NJ03_CHICK]	only MoMa	1.99466e-07	-101	0	101
F1P331	Uncharacterized protein (Fragment) OS=Gallus gallus GN=AKR7A2 PE=4 SV=1 - [F1P331_CHICK]	only MoMa	2.23418e-07	-139	0	139
R4GGW8	Uncharacterized protein OS=Gallus gallus GN=Gga.49614 PE=4 SV=1 - [R4GGW8_CHICK]	only MoMa	2.89861e-07	-96	0	96
F1NNQ3	Vacuolar protein sorting-associated protein 29 (Fragment) OS=Gallus gallus GN=VPS29 PE=2 SV=1 - [F1NNQ3_CHICK]	only MoMa	3.30018e-07	-124	0	124
H9KZK0	Uncharacterized protein (Fragment) OS=Gallus gallus PE=4 SV=1 - [H9KZK0_CHICK]	only MoMa	3.41247e-07	-318	0	318
R4GLE6	Eukaryotic translation initiation factor 1 OS=Gallus gallus GN=EIF1 PE=4 SV=1 - [R4GLE6_CHICK]	only MoMa	3.78272e-07	-122	0	122
F1NIG7	Uncharacterized protein OS=Gallus gallus GN=EIF1B PE=4 SV=2 - [F1NIG7_CHICK]	only MoMa	5.07612e-07	-111	0	111
Q5ZIA3	Uncharacterized protein OS=Gallus gallus GN=SNX3 PE=2 SV=1 - [Q5ZIA3_CHICK]	only MoMa	5.54429e-07	-95	0	95
Q5ZK10	NSFL1 cofactor p47 OS=Gallus gallus GN=NSFL1C PE=2 SV=1 - [NSF1C_CHICK]	only MoMa	5.67294e-07	-148	0	148
P27003	Protein S100-A10 OS=Gallus gallus GN=S100A10 PE=3 SV=2 - [S10AA_CHICK]	only MoMa	6.43562e-07	-129	0	129
F1NDD6	Uncharacterized protein OS=Gallus gallus GN=LRPAP1 PE=2 SV=1 - [F1NDD6_CHICK]	only MoMa	1.03174e-06	-374	0	374
Q9PTG6	Dynactin subunit 2 OS=Gallus gallus GN=DCTN2 PE=2 SV=1 - [DCTN2_CHICK]	only MoMa	1.07373e-06	-99	0	99
R4GJK0	Uncharacterized protein OS=Gallus gallus GN=RCC1 PE=4 SV=1 - [R4GJK0_CHICK]	only MoMa	2.81675e-06	-133	0	133
Q5XNV3	Cytoplasmic activation-proliferation-associated protein 1 OS=Gallus gallus GN=CAPRIN1 PE=2 SV=1 - [Q5XNV3_CHICK]	only MoMa	3.27917e-06	-98	0	98
E1BT44	Uncharacterized protein OS=Gallus gallus GN=GLA PE=4 SV=2 - [E1BT44_CHICK]	only MoMa	3.68774e-06	-118	0	118
F1NJF8	Alpha-N-acetylgalactosaminidase OS=Gallus gallus GN=NAGA PE=4 SV=2 - [F1NJF8_CHICK]	only MoMa	3.93092e-06	-74	0	74
E1BTV0	Uncharacterized protein OS=Gallus gallus GN=NDUFA8 PE=4 SV=1 - [E1BTV0_CHICK]	only MoMa	4.27901e-06	-92	0	92
P16527	Myristoylated alanine-rich C-kinase substrate OS=Gallus gallus GN=MARCKS PE=1 SV=2 - [MARCS_CHICK]	only MoMa	4.48642e-06	-193	0	193
P00368	Glutamate dehydrogenase 1, mitochondrial OS=Gallus gallus GN=GLUD1 PE=1 SV=1 - [DHE3_CHICK]	only MoMa	5.32682e-06	-104	0	104
Q5F426	Uncharacterized protein OS=Gallus gallus GN=PDHA1 PE=2 SV=1 - [Q5F426_CHICK]	only MoMa	5.47858e-06	-118	0	118
Q5ZM25	Obg-like ATPase 1 OS=Gallus gallus GN=OLA1 PE=2 SV=1 - [OLA1_CHICK]	only MoMa	5.58156e-06	-95	0	95
E1BQ63	Uncharacterized protein (Fragment) OS=Gallus gallus GN=SLC25A10 PE=3 SV=2 - [E1BQ63_CHICK]	only MoMa	6.15305e-06	-78	0	78
F1NZ04	Uncharacterized protein OS=Gallus gallus GN=BIN1 PE=4 SV=1 - [F1NZ04_CHICK]	only MoMa	1.17387e-05	-127	0	127
F1N9R2	Uncharacterized protein OS=Gallus gallus GN=RCN2 PE=4 SV=2 - [F1N9R2_CHICK]	only MoMa	1.19804e-05	-159	0	159
F1NJ97	Uncharacterized protein (Fragment) OS=Gallus gallus GN=IDH3A PE=3 SV=2 - [F1NJ97_CHICK]	only MoMa	1.73083e-05	-119	0	119
E1BT66	Uncharacterized protein OS=Gallus gallus GN=TAF15 PE=4 SV=1 - [E1BT66_CHICK]	only MoMa	1.89218e-05	-77	0	77
O57348	Cellular nucleic acid binding protein OS=Gallus gallus GN=CNBP PE=2 SV=1 - [O57348_CHICK]	only MoMa	2.01362e-05	-83	0	83
F1NYE5	Uncharacterized protein (Fragment) OS=Gallus gallus GN=SERBP1 PE=4 SV=2 - [F1NYE5_CHICK]	only MoMa	2.1e-05	-102	0	102
F1N9B7	Uncharacterized protein OS=Gallus gallus GN=RAD23B PE=4 SV=2 - [F1N9B7_CHICK]	only MoMa	2.23167e-05	-81	0	81
A5HUL8	MHC class II M beta chain 2 OS=Gallus gallus GN=DMB2 PE=4 SV=1 - [A5HUL8_CHICK]	only MoMa	2.3634e-05	-79	0	79
F1NVY5	Uncharacterized protein (Fragment) OS=Gallus gallus GN=DNAJB11 PE=4 SV=1 - [F1NVY5_CHICK]	only MoMa	2.76256e-05	-118	0	118
O93481	Chromobox protein (CHCB2) OS=Gallus gallus GN=CBX3 PE=2 SV=1 - [O93481_CHICK]	only MoMa	2.89141e-05	-86	0	86
F1NPM6	Uncharacterized protein OS=Gallus gallus GN=NDUFA10 PE=4 SV=1 - [F1NPM6_CHICK]	only MoMa	3.16713e-05	-74	0	74
P56519	Histone deacetylase 2 OS=Gallus gallus GN=HDAC2 PE=2 SV=1 - [HDAC2_CHICK]	only MoMa	3.20876e-05	-87	0	87
Q5ZLR5	Cytochrome b-c1 complex subunit Rieske, mitochondrial OS=Gallus gallus GN=UQCRFS1 PE=1 SV=1 - [UCRI_CHICK]	only MoMa	3.59649e-05	-147	0	147
E1BW94	Uncharacterized protein OS=Gallus gallus GN=SF3B14 PE=4 SV=1 - [E1BW94_CHICK]	only MoMa	3.82659e-05	-64	0	64
F1NHW5	Cytochrome b-c1 complex subunit 6 OS=Gallus gallus GN=UQCRH PE=3 SV=2 - [F1NHW5_CHICK]	only MoMa	4.1754e-05	-67	0	67
F1NIH5	Uncharacterized protein OS=Gallus gallus GN=PDAP1 PE=4 SV=2 - [F1NIH5_CHICK]	only MoMa	4.60293e-05	-86	0	86
Q5F387	Uncharacterized protein OS=Gallus gallus GN=SF3A3 PE=2 SV=1 - [Q5F387_CHICK]	only MoMa	6.46102e-05	-112	0	112
P62303	Small nuclear ribonucleoprotein E OS=Gallus gallus GN=SNRPE PE=3 SV=1 - [RUXE_CHICK]	only MoMa	7.26711e-05	-63	0	63
E1C7A7	Uncharacterized protein OS=Gallus gallus GN=VTN PE=4 SV=2 - [E1C7A7_CHICK]	only MoMa	7.61984e-05	-76	0	76
E1C123	Uncharacterized protein OS=Gallus gallus GN=AHSA1 PE=4 SV=1 - [E1C123_CHICK]	only MoMa	8.53525e-05	-116	0	116
F1P0P3	Uncharacterized protein OS=Gallus gallus PE=4 SV=2 - [F1P0P3_CHICK]	only MoMa	8.57862e-05	-90	0	90
F1NFW0	Uncharacterized protein OS=Gallus gallus GN=SNX6 PE=4 SV=2 - [F1NFW0_CHICK]	only MoMa	8.89822e-05	-69	0	69
F1ND23	Uncharacterized protein (Fragment) OS=Gallus gallus GN=NDUFS3 PE=3 SV=2 - [F1ND23_CHICK]	only MoMa	9.14594e-05	-90	0	90
R4GJ68	Uncharacterized protein OS=Gallus gallus GN=COX7A2L PE=4 SV=1 - [R4GJ68_CHICK]	only MoMa	9.38414e-05	-70	0	70
F1NIK4	Uncharacterized protein (Fragment) OS=Gallus gallus GN=LOC100859914 PE=3 SV=2 - [F1NIK4_CHICK]	only MoMa	9.42534e-05	-86	0	86
H9L135	Uncharacterized protein OS=Gallus gallus GN=HSD17B10 PE=3 SV=2 - [H9L135_CHICK]	only MoMa	0.000110523	-83	0	83
F1NUK8	Uncharacterized protein OS=Gallus gallus GN=SNRNP40 PE=4 SV=2 - [F1NUK8_CHICK]	only MoMa	0.000118837	-67	0	67
Q5ZJW2	Uncharacterized protein OS=Gallus gallus GN=NDUFB8 PE=2 SV=1 - [Q5ZJW2_CHICK]	only MoMa	0.000119854	-100	0	100
F1NGL6	Uncharacterized protein OS=Gallus gallus GN=EIF6 PE=3 SV=2 - [F1NGL6_CHICK]	only MoMa	0.000132862	-75	0	75
R4GI40	LDLR chaperone MESD OS=Gallus gallus GN=MESDC2 PE=4 SV=1 - [R4GI40_CHICK]	only MoMa	0.000141606	-83	0	83
F1NBD0	Uncharacterized protein OS=Gallus gallus GN=ERLIN2 PE=4 SV=2 - [F1NBD0_CHICK]	only MoMa	0.000142528	-89	0	89
F1NMQ3	Uncharacterized protein OS=Gallus gallus GN=PCNP PE=4 SV=1 - [F1NMQ3_CHICK]	only MoMa	0.000180653	-75	0	75
P00789	Calpain-1 catalytic subunit OS=Gallus gallus PE=1 SV=2 - [CANX_CHICK]	only MoMa	0.000188329	-112	0	112
E1BRV3	Uncharacterized protein OS=Gallus gallus PE=4 SV=2 - [E1BRV3_CHICK]	only MoMa	0.000195569	-115	0	115
Q5ZI13	DnaJ homolog subfamily C member 3 OS=Gallus gallus GN=DNAJC3 PE=2 SV=1 - [DNJC3_CHICK]	only MoMa	0.000199214	-117	0	117
E1C4C0	Acyl carrier protein OS=Gallus gallus GN=NDUFAB1 PE=3 SV=2 - [E1C4C0_CHICK]	only MoMa	0.000200828	-61	0	61
Q5ZMB2	Heme-binding protein 1 OS=Gallus gallus GN=HEBP1 PE=2 SV=1 - [HEBP1_CHICK]	only MoMa	0.000240182	-105	0	105
F1NMB9	Heme-binding protein 1 OS=Gallus gallus GN=HEBP1 PE=4 SV=1 - [F1NMB9_CHICK]	only MoMa	0.00024153	-101	0	101
E1C8Z0	Dolichyl-diphosphooligosaccharide--protein glycosyltransferase subunit 2 OS=Gallus gallus GN=RPN2 PE=4 SV=2 - [E1C8Z0_CHICK]	only MoMa	0.000298335	-90	0	90
Q90635	Dihydropyrimidinase-related protein 2 OS=Gallus gallus GN=DPYSL2 PE=2 SV=1 - [DPYL2_CHICK]	only MoMa	0.000339228	-91	0	91
E1C645	Uncharacterized protein (Fragment) OS=Gallus gallus GN=NDUFA7 PE=4 SV=2 - [E1C645_CHICK]	only MoMa	0.000348441	-62	0	62
F1NZ68	Uncharacterized protein OS=Gallus gallus GN=GBAS PE=4 SV=1 - [F1NZ68_CHICK]	only MoMa	0.000357758	-74	0	74
Q5F473	Uncharacterized protein OS=Gallus gallus GN=NUP50 PE=2 SV=1 - [Q5F473_CHICK]	only MoMa	0.000366059	-104	0	104
E1C5F2	Uncharacterized protein OS=Gallus gallus GN=RNASET2 PE=2 SV=1 - [E1C5F2_CHICK]	only MoMa	0.000426534	-89	0	89
E1C6N0	Uncharacterized protein OS=Gallus gallus GN=PSMD14 PE=2 SV=2 - [E1C6N0_CHICK]	only MoMa	0.000449396	-63	0	63
Q5ZMK3	Uncharacterized protein OS=Gallus gallus GN=SCCPDH PE=2 SV=1 - [Q5ZMK3_CHICK]	only MoMa	0.000471345	-68	0	68
E1BS94	Uncharacterized protein (Fragment) OS=Gallus gallus GN=FUCA2 PE=4 SV=2 - [E1BS94_CHICK]	only MoMa	0.000522006	-68	0	68
R4GKA9	Uncharacterized protein (Fragment) OS=Gallus gallus GN=AIF1L PE=4 SV=1 - [R4GKA9_CHICK]	only MoMa	0.000633056	-87	0	87
E1BUZ0	Uncharacterized protein OS=Gallus gallus GN=NDUFV2 PE=3 SV=2 - [E1BUZ0_CHICK]	only MoMa	0.000829507	-52	0	52
F1NKE8	Uncharacterized protein (Fragment) OS=Gallus gallus GN=PDXK PE=4 SV=2 - [F1NKE8_CHICK]	only MoMa	0.000869074	-103	0	103
R4GMJ4	Eukaryotic translation initiation factor 3 subunit K OS=Gallus gallus GN=EIF3K PE=3 SV=1 - [R4GMJ4_CHICK]	only MoMa	0.000875471	-49	0	49
P25324	Thiosulfate sulfurtransferase OS=Gallus gallus GN=TST PE=1 SV=1 - [THTR_CHICK]	only MoMa	0.000977767	-58	0	58
Q5ZMT4	Uncharacterized protein OS=Gallus gallus GN=TMED5 PE=2 SV=1 - [Q5ZMT4_CHICK]	only MoMa	0.000982374	-86	0	86
F1NYL7	Uncharacterized protein OS=Gallus gallus GN=TCEB3 PE=2 SV=2 - [F1NYL7_CHICK]	only MoMa	0.001008	-55	0	55
F1NH33	Aldehyde dehydrogenase OS=Gallus gallus GN=ALDH3A2 PE=3 SV=1 - [F1NH33_CHICK]	only MoMa	0.0010701	-77	0	77
F1NT93	Uncharacterized protein (Fragment) OS=Gallus gallus GN=C1H21orf33 PE=4 SV=2 - [F1NT93_CHICK]	only MoMa	0.00109759	-53	0	53
F1P3U1	Uncharacterized protein OS=Gallus gallus GN=IMMT PE=4 SV=1 - [F1P3U1_CHICK]	only MoMa	0.00111514	-81	0	81
Q5ZI00	Uncharacterized protein OS=Gallus gallus GN=NDUFA9 PE=2 SV=1 - [Q5ZI00_CHICK]	only MoMa	0.00121536	-53	0	53
F1NYT7	Uncharacterized protein (Fragment) OS=Gallus gallus GN=PCYOX1 PE=4 SV=2 - [F1NYT7_CHICK]	only MoMa	0.00125835	-81	0	81
F1NLC7	Uncharacterized protein OS=Gallus gallus GN=TXNDC12 PE=4 SV=2 - [F1NLC7_CHICK]	only MoMa	0.0013531	-50	0	50
H9L0K3	Uncharacterized protein (Fragment) OS=Gallus gallus GN=NOP56 PE=4 SV=2 - [H9L0K3_CHICK]	only MoMa	0.00139167	-77	0	77
Q5ZKF5	S-phase kinase-associated protein 1 OS=Gallus gallus GN=SKP1 PE=2 SV=1 - [SKP1_CHICK]	only MoMa	0.00139902	-60	0	60
Q5ZHL7	Uncharacterized protein OS=Gallus gallus GN=AIFM1 PE=2 SV=1 - [Q5ZHL7_CHICK]	only MoMa	0.00144934	-71	0	71
P02521	Delta-1 crystallin OS=Gallus gallus GN=ASL1 PE=1 SV=2 - [ARLY1_CHICK]	only MoMa	0.00150326	-86	0	86
F1N9Q2	Uncharacterized protein (Fragment) OS=Gallus gallus GN=GLO1 PE=4 SV=2 - [F1N9Q2_CHICK]	only MoMa	0.00151254	-72	0	72
F1NIC5	Uncharacterized protein (Fragment) OS=Gallus gallus GN=TIMM8A PE=4 SV=2 - [F1NIC5_CHICK]	only MoMa	0.00153624	-45	0	45
F1NHW3	Enhancer of rudimentary homolog OS=Gallus gallus GN=ERH PE=3 SV=1 - [F1NHW3_CHICK]	only MoMa	0.00154433	-47	0	47
F1P0Z3	Uncharacterized protein (Fragment) OS=Gallus gallus GN=PLBD2 PE=4 SV=2 - [F1P0Z3_CHICK]	only MoMa	0.00161293	-61	0	61
H9L022	Uncharacterized protein OS=Gallus gallus GN=SAFB2 PE=4 SV=2 - [H9L022_CHICK]	only MoMa	0.00200073	-62	0	62
A4GTP0	Galectin OS=Gallus gallus PE=2 SV=1 - [A4GTP0_CHICK]	only MoMa	0.00221942	-134	0	134
Q5ZL33	Serine-threonine kinase receptor-associated protein OS=Gallus gallus GN=STRAP PE=2 SV=2 - [STRAP_CHICK]	only MoMa	0.00269411	-82	0	82
F1NIP7	Uncharacterized protein (Fragment) OS=Gallus gallus GN=UBE2K PE=3 SV=1 - [F1NIP7_CHICK]	only MoMa	0.0026981	-39	0	39
F1NSW0	Uncharacterized protein OS=Gallus gallus GN=VAPB PE=4 SV=2 - [F1NSW0_CHICK]	only MoMa	0.00270684	-58	0	58
R4GG07	Uncharacterized protein OS=Gallus gallus GN=LOC100857808 PE=3 SV=1 - [R4GG07_CHICK]	only MoMa	0.00282669	-43	0	43
F1NNJ3	Uncharacterized protein OS=Gallus gallus GN=SNW1 PE=4 SV=2 - [F1NNJ3_CHICK]	only MoMa	0.00285191	-45	0	45
E1C9B8	Uncharacterized protein OS=Gallus gallus PE=4 SV=2 - [E1C9B8_CHICK]	only MoMa	0.00288975	-49	0	49
E1BQI4	Uncharacterized protein (Fragment) OS=Gallus gallus PE=4 SV=2 - [E1BQI4_CHICK]	only MoMa	0.0029063	-56	0	56
A1EA72	Muscleblind-like 1 isoform 5 OS=Gallus gallus GN=MBNL1 PE=2 SV=1 - [A1EA72_CHICK]	only MoMa	0.00291425	-43	0	43
R4GHL0	Uncharacterized protein OS=Gallus gallus GN=Gga.34606 PE=4 SV=1 - [R4GHL0_CHICK]	only MoMa	0.00303307	-49	0	49
R4GH93	Uncharacterized protein (Fragment) OS=Gallus gallus GN=LOC100858292 PE=4 SV=1 - [R4GH93_CHICK]	only MoMa	0.00305564	-50	0	50
F1NA45	Uncharacterized protein OS=Gallus gallus GN=C5H14orf166 PE=4 SV=1 - [F1NA45_CHICK]	only MoMa	0.00339861	-45	0	45
A3F964	Muscleblind-like 3 isoform 5 OS=Gallus gallus GN=MBNL3 PE=2 SV=1 - [A3F964_CHICK]	only MoMa	0.00350111	-40	0	40
E1C5D2	Uncharacterized protein OS=Gallus gallus GN=NDUFS5 PE=4 SV=1 - [E1C5D2_CHICK]	only MoMa	0.00354338	-42	0	42
E1C8E8	Uncharacterized protein OS=Gallus gallus GN=NMI PE=4 SV=2 - [E1C8E8_CHICK]	only MoMa	0.00390794	-80	0	80
F1NMA3	Sulfotransferase family cytosolic 1B member 1 OS=Gallus gallus GN=SULT1B1 PE=4 SV=2 - [F1NMA3_CHICK]	only MoMa	0.00438772	-46	0	46
F1NW50	Uncharacterized protein OS=Gallus gallus GN=ATP6V1H PE=4 SV=2 - [F1NW50_CHICK]	only MoMa	0.00447913	-66	0	66
Q90631	Kinectin OS=Gallus gallus GN=KTN1 PE=1 SV=1 - [KTN1_CHICK]	only MoMa	0.00507256	-128	0	128
F1P0C0	Uncharacterized protein OS=Gallus gallus GN=HMGN1 PE=4 SV=1 - [F1P0C0_CHICK]	only MoMa	0.00524989	-43	0	43
F1NLG5	Uncharacterized protein (Fragment) OS=Gallus gallus GN=SFXN1 PE=2 SV=2 - [F1NLG5_CHICK]	only MoMa	0.0056091	-51	0	51
F1NW87	Uncharacterized protein OS=Gallus gallus GN=SNX1 PE=4 SV=2 - [F1NW87_CHICK]	only MoMa	0.00614045	-56	0	56
E1BXI3	Uncharacterized protein OS=Gallus gallus GN=PDCD5 PE=4 SV=1 - [E1BXI3_CHICK]	only MoMa	0.0065836	-40	0	40
R4GJT7	Uncharacterized protein OS=Gallus gallus PE=4 SV=1 - [R4GJT7_CHICK]	only MoMa	0.00665986	-39	0	39
E1C8V9	Uncharacterized protein OS=Gallus gallus GN=FAM136A PE=4 SV=1 - [E1C8V9_CHICK]	only MoMa	0.00682244	-32	0	32
E1C7E1	Uncharacterized protein OS=Gallus gallus GN=HRSP12 PE=4 SV=2 - [E1C7E1_CHICK]	only MoMa	0.00683383	-35	0	35
Q800W4	TIA-1 OS=Gallus gallus GN=TIA1 PE=2 SV=1 - [Q800W4_CHICK]	only MoMa	0.00709861	-41	0	41
Q5F3W4	Uncharacterized protein OS=Gallus gallus GN=SCPEP1 PE=2 SV=1 - [Q5F3W4_CHICK]	only MoMa	0.00718657	-42	0	42
F1P3C8	Uncharacterized protein OS=Gallus gallus GN=DYNC1I2 PE=4 SV=1 - [F1P3C8_CHICK]	only MoMa	0.00721188	-55	0	55
R4GJ59	Uncharacterized protein (Fragment) OS=Gallus gallus GN=SARS PE=3 SV=1 - [R4GJ59_CHICK]	only MoMa	0.00730227	-33	0	33
Q5ZMR4	Uncharacterized protein OS=Gallus gallus GN=Gga.8379 PE=2 SV=1 - [Q5ZMR4_CHICK]	only MoMa	0.00730726	-34	0	34
F1P1V2	Uncharacterized protein OS=Gallus gallus GN=PUF60 PE=4 SV=2 - [F1P1V2_CHICK]	only MoMa	0.00754103	-44	0	44
A5HUL6	MHC class II M alpha chain OS=Gallus gallus GN=DMA PE=2 SV=1 - [A5HUL6_CHICK]	only MoMa	0.00761736	-40	0	40
E1BV75	Uncharacterized protein OS=Gallus gallus GN=DHRS7 PE=3 SV=1 - [E1BV75_CHICK]	only MoMa	0.00781907	-43	0	43
Q5F3J5	Proteasome activator complex subunit 3 OS=Gallus gallus GN=PSME3 PE=1 SV=1 - [PSME3_CHICK]	only MoMa	0.00836015	-37	0	37
O73895	Tapasin OS=Gallus gallus GN=TAPBP PE=2 SV=2 - [TPSN_CHICK]	only MoMa	0.00857025	-41	0	41
F1NHL4	Uncharacterized protein OS=Gallus gallus GN=LAP3 PE=3 SV=2 - [F1NHL4_CHICK]	only MoMa	0.00872245	-47	0	47
Q66VY4	Splicing factor 3a subunit 2 OS=Gallus gallus GN=SF3A2 PE=2 SV=1 - [Q66VY4_CHICK]	only MoMa	0.00912645	-49	0	49
F1NR48	Uncharacterized protein OS=Gallus gallus GN=GGH PE=4 SV=2 - [F1NR48_CHICK]	only MoMa	0.0097056	-43	0	43
F1NG46	Uncharacterized protein OS=Gallus gallus GN=TFAM PE=4 SV=1 - [F1NG46_CHICK]	only MoMa	0.0100003	-37	0	37
R4GF49	Uncharacterized protein (Fragment) OS=Gallus gallus GN=NDUFV1 PE=4 SV=1 - [R4GF49_CHICK]	only MoMa	0.0112118	-47	0	47
H9KZ12	Uncharacterized protein OS=Gallus gallus PE=4 SV=2 - [H9KZ12_CHICK]	only MoMa	0.0126202	-40	0	40
F1NNI2	Lon protease homolog (Fragment) OS=Gallus gallus GN=LONP1 PE=3 SV=2 - [F1NNI2_CHICK]	only MoMa	0.0136254	-46	0	46
P31395	Stathmin OS=Gallus gallus GN=STMN1 PE=1 SV=1 - [STMN1_CHICK]	only MoMa	0.015409	-40	0	40
F1P4B8	Uncharacterized protein (Fragment) OS=Gallus gallus GN=SNRPF PE=4 SV=2 - [F1P4B8_CHICK]	only MoMa	0.0158615	-29	0	29
E1C4J8	Uncharacterized protein (Fragment) OS=Gallus gallus PE=4 SV=2 - [E1C4J8_CHICK]	only MoMa	0.0159697	-56	0	56
F1NZX7	Uncharacterized protein OS=Gallus gallus GN=SNX2 PE=4 SV=2 - [F1NZX7_CHICK]	only MoMa	0.0161776	-31	0	31
Q5ZMP2	Uncharacterized protein OS=Gallus gallus GN=STX7 PE=2 SV=1 - [Q5ZMP2_CHICK]	only MoMa	0.0163429	-40	0	40
F1NFT8	WD repeat-containing protein 61 OS=Gallus gallus GN=WDR61 PE=4 SV=1 - [F1NFT8_CHICK]	only MoMa	0.0163766	-46	0	46
E1BUM0	Peptidyl-prolyl cis-trans isomerase E OS=Gallus gallus GN=PPIE PE=3 SV=1 - [E1BUM0_CHICK]	only MoMa	0.0166225	-27	0	27
F1NY53	Uncharacterized protein OS=Gallus gallus GN=IRG1 PE=4 SV=1 - [F1NY53_CHICK]	only MoMa	0.0167936	-74	0	74
F1NBS9	Uncharacterized protein OS=Gallus gallus GN=VAT1 PE=4 SV=2 - [F1NBS9_CHICK]	only MoMa	0.0171149	-36	0	36
P12275	Arylamine N-acetyltransferase, liver isozyme OS=Gallus gallus PE=1 SV=1 - [ARYL_CHICK]	only MoMa	0.0173096	-30	0	30
F1NLR1	Uncharacterized protein OS=Gallus gallus GN=ACSS1 PE=4 SV=2 - [F1NLR1_CHICK]	only MoMa	0.017468	-44	0	44
F1NGI2	Uncharacterized protein (Fragment) OS=Gallus gallus GN=GIMAP1 PE=4 SV=2 - [F1NGI2_CHICK]	only MoMa	0.0174831	-29	0	29
H9L0E7	Uncharacterized protein OS=Gallus gallus GN=SGTA PE=4 SV=2 - [H9L0E7_CHICK]	only MoMa	0.0177006	-31	0	31
O42484	17-beta-hydroxysteroid dehydrogenase type IV OS=Gallus gallus GN=HSD17B4 PE=2 SV=1 - [O42484_CHICK]	only MoMa	0.0177045	-40	0	40
E1BWS4	Uncharacterized protein (Fragment) OS=Gallus gallus GN=PTRH2 PE=4 SV=2 - [E1BWS4_CHICK]	only MoMa	0.0181147	-32	0	32
E1BTE0	Single-stranded DNA-binding protein OS=Gallus gallus GN=SSBP1 PE=3 SV=2 - [E1BTE0_CHICK]	only MoMa	0.0184872	-34	0	34
F1P520	Uncharacterized protein OS=Gallus gallus GN=RPIA PE=3 SV=2 - [F1P520_CHICK]	only MoMa	0.0185836	-29	0	29
O93480	Chromobox protein (CHCB1) OS=Gallus gallus GN=CBX1 PE=2 SV=1 - [O93480_CHICK]	only MoMa	0.0196304	-32	0	32
F1NU90	Leucine-rich repeat-containing protein 59 OS=Gallus gallus GN=LRRC59 PE=4 SV=1 - [F1NU90_CHICK]	only MoMa	0.0198824	-35	0	35
H9L3J8	Uncharacterized protein OS=Gallus gallus GN=UBAP2L PE=4 SV=2 - [H9L3J8_CHICK]	only MoMa	0.0199488	-38	0	38
Q5F4B6	Uncharacterized protein OS=Gallus gallus GN=POLDIP3 PE=2 SV=1 - [Q5F4B6_CHICK]	only MoMa	0.0207553	-30	0	30
F1NIU6	Uncharacterized protein OS=Gallus gallus GN=M6PR PE=2 SV=2 - [F1NIU6_CHICK]	only MoMa	0.0228287	-35	0	35
E1BYW9	Proteasome subunit beta type OS=Gallus gallus GN=PSMB3 PE=3 SV=1 - [E1BYW9_CHICK]	only MoMa	0.0231753	-33	0	33
F1N828	Uncharacterized protein OS=Gallus gallus GN=LOC100858114 PE=4 SV=2 - [F1N828_CHICK]	only MoMa	0.0239981	-35	0	35
F1NZC0	Aldose 1-epimerase OS=Gallus gallus GN=GALM PE=3 SV=2 - [F1NZC0_CHICK]	only MoMa	0.0273989	-31	0	31
F1P2T2	NADPH--cytochrome P450 reductase OS=Gallus gallus GN=POR PE=3 SV=2 - [F1P2T2_CHICK]	only MoMa	0.0275413	-29	0	29
R4GK96	Uncharacterized protein OS=Gallus gallus GN=NDUFS4 PE=4 SV=1 - [R4GK96_CHICK]	only MoMa	0.0344318	-24	0	24
Q90828	Cytoplasmic dynein 1 light intermediate chain 1 OS=Gallus gallus GN=DYNC1LI1 PE=1 SV=1 - [DC1L1_CHICK]	only MoMa	0.034581	-29	0	29
F1NNR7	Uncharacterized protein OS=Gallus gallus GN=CD40 PE=4 SV=1 - [F1NNR7_CHICK]	only MoMa	0.0348939	-24	0	24
F1NYM3	Uncharacterized protein (Fragment) OS=Gallus gallus GN=NDUFS7 PE=3 SV=2 - [F1NYM3_CHICK]	only MoMa	0.0360225	-22	0	22
E1C6A9	Uncharacterized protein OS=Gallus gallus GN=CDC5L PE=4 SV=2 - [E1C6A9_CHICK]	only MoMa	0.0362949	-28	0	28
F1P212	Uncharacterized protein (Fragment) OS=Gallus gallus GN=TMX3 PE=4 SV=2 - [F1P212_CHICK]	only MoMa	0.0365327	-28	0	28
E1C062	Uncharacterized protein OS=Gallus gallus GN=KIAA0174 PE=4 SV=1 - [E1C062_CHICK]	only MoMa	0.0366756	-22	0	22
O93417	Caspase-3 OS=Gallus gallus GN=CASP3 PE=2 SV=1 - [O93417_CHICK]	only MoMa	0.0367601	-20	0	20
H9L139	Uncharacterized protein (Fragment) OS=Gallus gallus GN=LOC100859842 PE=4 SV=2 - [H9L139_CHICK]	only MoMa	0.0371564	-21	0	21
R4GKJ8	Uncharacterized protein (Fragment) OS=Gallus gallus GN=LOC100858073 PE=4 SV=1 - [R4GKJ8_CHICK]	only MoMa	0.0375452	-23	0	23
F1NAF3	Uncharacterized protein OS=Gallus gallus GN=NDUFS8 PE=3 SV=2 - [F1NAF3_CHICK]	only MoMa	0.038155	-23	0	23
E1C6C4	Uncharacterized protein OS=Gallus gallus GN=DPY30 PE=4 SV=1 - [E1C6C4_CHICK]	only MoMa	0.0385206	-29	0	29
F1P0Q8	H/ACA ribonucleoprotein complex subunit 4 OS=Gallus gallus GN=DKC1 PE=4 SV=2 - [F1P0Q8_CHICK]	only MoMa	0.0386042	-25	0	25
E1C4H6	Uncharacterized protein (Fragment) OS=Gallus gallus GN=LSM4 PE=4 SV=2 - [E1C4H6_CHICK]	only MoMa	0.038633	-21	0	21
F1NNV6	Uncharacterized protein (Fragment) OS=Gallus gallus GN=ATP6AP1 PE=4 SV=2 - [F1NNV6_CHICK]	only MoMa	0.0386797	-25	0	25
F1NU16	Uncharacterized protein OS=Gallus gallus GN=SF3A1 PE=4 SV=1 - [F1NU16_CHICK]	only MoMa	0.0389916	-43	0	43
F1N8N7	Integrin beta OS=Gallus gallus GN=ITGB1 PE=2 SV=1 - [F1N8N7_CHICK]	only MoMa	0.0392142	-25	0	25
Q5ZKS0	Uncharacterized protein OS=Gallus gallus GN=MARCKSL1 PE=2 SV=1 - [Q5ZKS0_CHICK]	only MoMa	0.0394019	-28	0	28
F1NLH8	Uncharacterized protein OS=Gallus gallus GN=DNAJA4 PE=3 SV=2 - [F1NLH8_CHICK]	only MoMa	0.0395418	-30	0	30
E1BRF3	Uncharacterized protein OS=Gallus gallus GN=MYCBP PE=4 SV=1 - [E1BRF3_CHICK]	only MoMa	0.0396305	-22	0	22
Q5ZI42	Malignant T-cell-amplified sequence 1 OS=Gallus gallus GN=MCTS1 PE=2 SV=1 - [MCTS1_CHICK]	only MoMa	0.041057	-27	0	27
R4GIT8	Uncharacterized protein OS=Gallus gallus GN=EIF4B PE=4 SV=1 - [R4GIT8_CHICK]	only MoMa	0.0415349	-31	0	31
Q5F3B9	Uncharacterized protein OS=Gallus gallus GN=SUCLA2 PE=2 SV=1 - [Q5F3B9_CHICK]	only MoMa	0.0447661	-30	0	30
H9L060	Uncharacterized protein OS=Gallus gallus GN=GSDMA PE=4 SV=2 - [H9L060_CHICK]	only MoMa	0.046863	-29	0	29
Q5ZKA4	Eukaryotic translation initiation factor 3 subunit J OS=Gallus gallus GN=EIF3J PE=2 SV=1 - [EIF3J_CHICK]	only MoMa	0.0468891	-30	0	30
E1C050	Eukaryotic translation initiation factor 3 subunit F OS=Gallus gallus GN=EIF3F PE=3 SV=1 - [E1C050_CHICK]	only MoMa	0.0497665	-27	0	27
Q5ZIE0	Uncharacterized protein OS=Gallus gallus GN=EIF5 PE=2 SV=1 - [Q5ZIE0_CHICK]	0.247952	0.00746142	-68	22.4197	90.4197
E1BXS5	Uncharacterized protein OS=Gallus gallus GN=DECR1 PE=4 SV=1 - [E1BXS5_CHICK]	0.247207	0.0087813	-91	29.8832	120.883
F2Z4M0	Histone-binding protein RBBP4 OS=Gallus gallus GN=RBBP4 PE=4 SV=1 - [F2Z4M0_CHICK]	0.244515	0.000107102	-166	53.7264	219.726
F1NYL5	Uncharacterized protein OS=Gallus gallus GN=CD74 PE=2 SV=1 - [F1NYL5_CHICK]	0.24331	5.72741e-06	-167	53.6981	220.698
E1C7L3	Uncharacterized protein OS=Gallus gallus GN=SQRDL PE=4 SV=1 - [E1C7L3_CHICK]	0.243011	7.59605e-05	-223	71.5882	294.588
F1P463	Uncharacterized protein OS=Gallus gallus GN=CNDP2 PE=2 SV=1 - [F1P463_CHICK]	0.241329	4.29867e-06	-253	80.4779	333.478
E1C903	Uncharacterized protein OS=Gallus gallus GN=PABPC4 PE=4 SV=2 - [E1C903_CHICK]	0.240545	9.08518e-05	-127	40.2253	167.225
Q9I8D6	T-complex protein 1 subunit delta OS=Gallus gallus GN=tcp-1 delta PE=2 SV=1 - [Q9I8D6_CHICK]	0.236792	0.00147214	-163	50.5722	213.572
F1NH21	Hsc70-interacting protein OS=Gallus gallus GN=ST13 PE=4 SV=1 - [F1NH21_CHICK]	0.234932	6.32127e-05	-121	37.1558	158.156
F1NT40	Uncharacterized protein OS=Gallus gallus GN=SAR1A PE=3 SV=1 - [F1NT40_CHICK]	0.234244	0.00157732	-102	31.2017	133.202
F1P582	Uncharacterized protein OS=Gallus gallus GN=UQCRC2 PE=2 SV=1 - [F1P582_CHICK]	0.229283	1.79534e-07	-309	91.9254	400.925
F1N8D9	Uncharacterized protein (Fragment) OS=Gallus gallus GN=RAC1 PE=2 SV=1 - [F1N8D9_CHICK]	0.226447	0.000202741	-86	25.1753	111.175
F1NT19	Superoxide dismutase OS=Gallus gallus GN=SOD2 PE=3 SV=1 - [F1NT19_CHICK]	0.224918	0.00051712	-102	29.599	131.599
Q58I02	Uncharacterized protein OS=Gallus gallus GN=PBEF1 PE=2 SV=1 - [Q58I02_CHICK]	0.2205	0.00718062	-94	26.5901	120.59
Q5ZLX2	Eukaryotic translation initiation factor 2 subunit 1 OS=Gallus gallus GN=EIF2S1 PE=2 SV=2 - [IF2A_CHICK]	0.220107	9.05211e-06	-157	44.3097	201.31
R4GJZ6	Uncharacterized protein OS=Gallus gallus GN=GOLPH3 PE=4 SV=1 - [R4GJZ6_CHICK]	0.218725	0.00818401	-58	16.2376	74.2376
F1N9U8	Uncharacterized protein OS=Gallus gallus GN=ETFA PE=4 SV=2 - [F1N9U8_CHICK]	0.2156	5.26721e-06	-177	48.6502	225.65
F1N9J4	60S ribosomal protein L22 (Fragment) OS=Gallus gallus GN=RPL22 PE=2 SV=1 - [F1N9J4_CHICK]	0.213126	3.33187e-05	-87	23.5641	110.564
H9KZF8	ATP synthase subunit gamma OS=Gallus gallus GN=ATP5C1 PE=3 SV=2 - [H9KZF8_CHICK]	0.212635	7.72357e-08	-229	61.8434	290.843
P56517	Histone deacetylase 1 OS=Gallus gallus GN=HDAC1 PE=2 SV=1 - [HDAC1_CHICK]	0.20384	1.75166e-06	-149	38.1483	187.148
H9L213	Uncharacterized protein OS=Gallus gallus GN=RPL17 PE=3 SV=1 - [H9L213_CHICK]	0.201765	9.55239e-05	-116	29.3206	145.321
F1NMV2	Uncharacterized protein OS=Gallus gallus PE=4 SV=2 - [F1NMV2_CHICK]	0.201765	0.00908646	-58	14.6603	72.6603
Q5ZJ38	Uncharacterized protein OS=Gallus gallus GN=RANBP1 PE=2 SV=1 - [Q5ZJ38_CHICK]	0.198579	0.0172023	-65	16.1059	81.1059
E1BQW1	Uncharacterized protein OS=Gallus gallus GN=NAPB PE=4 SV=1 - [E1BQW1_CHICK]	0.196	0.0472819	-30	7.31343	37.3134
R4GL52	Uncharacterized protein OS=Gallus gallus GN=LOC100857954 PE=4 SV=1 - [R4GL52_CHICK]	0.194886	0.000190778	-151	36.5512	187.551
F1NU79	Uncharacterized protein (Fragment) OS=Gallus gallus GN=PSMC5 PE=4 SV=1 - [F1NU79_CHICK]	0.19484	7.57982e-06	-145	35.0885	180.088
F1NZ86	Stress-70 protein, mitochondrial OS=Gallus gallus GN=HSPA9 PE=3 SV=1 - [F1NZ86_CHICK]	0.188679	3.43112e-09	-508	118.139	626.139
E1BWJ7	Uncharacterized protein OS=Gallus gallus GN=PABPC1L PE=4 SV=2 - [E1BWJ7_CHICK]	0.187747	0.000234108	-82	18.9538	100.954
F1NV37	Uncharacterized protein (Fragment) OS=Gallus gallus GN=NT5C1B PE=4 SV=1 - [F1NV37_CHICK]	0.184299	0.00103096	-116	26.2089	142.209
E1BX03	Uncharacterized protein OS=Gallus gallus GN=FUBP1 PE=4 SV=2 - [E1BX03_CHICK]	0.183876	0.00185983	-84	18.9256	102.926
F6UQS5	Uncharacterized protein (Fragment) OS=Gallus gallus GN=DYNLL1 PE=4 SV=1 - [F6UQS5_CHICK]	0.182933	0.00171954	-65	14.5529	79.5529
F1N8Y3	Uncharacterized protein OS=Gallus gallus GN=CBR1 PE=3 SV=1 - [F1N8Y3_CHICK]	0.180526	0.000681221	-66	14.5395	80.5395
E1BX85	Uncharacterized protein OS=Gallus gallus GN=GSTO1 PE=3 SV=1 - [E1BX85_CHICK]	0.17836	1.03831e-06	-174	37.7716	211.772
H9KYW5	Uncharacterized protein OS=Gallus gallus GN=CTSS PE=3 SV=2 - [H9KYW5_CHICK]	0.175654	1.45336e-08	-252	53.6969	305.697
E1BYG8	Uncharacterized protein OS=Gallus gallus GN=GSPT1 PE=4 SV=2 - [E1BYG8_CHICK]	0.175149	0.00140262	-82	17.4119	99.4119
Q5ZMH8	Uncharacterized protein OS=Gallus gallus GN=NANS PE=2 SV=1 - [Q5ZMH8_CHICK]	0.1715	0.0249279	-42	8.69403	50.694
F1NVH2	Tubulin-specific chaperone A OS=Gallus gallus GN=TBCA PE=4 SV=1 - [F1NVH2_CHICK]	0.167689	0.00240685	-79	15.9164	94.9164
F1NE97	Nuclear migration protein nudC OS=Gallus gallus GN=NUDC PE=4 SV=1 - [F1NE97_CHICK]	0.167573	9.9061e-06	-230	46.3003	276.3
F1NII6	Uncharacterized protein OS=Gallus gallus GN=NHP2L1 PE=4 SV=2 - [F1NII6_CHICK]	0.167317	0.000660154	-72	14.4675	86.4675
Q5ZLE6	Eukaryotic translation initiation factor 3 subunit H OS=Gallus gallus GN=EIF3H PE=2 SV=1 - [EIF3H_CHICK]	0.164987	1.34614e-05	-139	27.4645	166.465
F1NPA2	Uncharacterized protein (Fragment) OS=Gallus gallus GN=PSMD11 PE=4 SV=2 - [F1NPA2_CHICK]	0.164043	0.000757641	-81	15.895	96.895
Q5ZJQ6	Uncharacterized protein OS=Gallus gallus GN=DARS PE=2 SV=1 - [Q5ZJQ6_CHICK]	0.162367	0.000201891	-149	28.8822	177.882
E1BUS2	Uncharacterized protein OS=Gallus gallus GN=NOP58 PE=4 SV=2 - [E1BUS2_CHICK]	0.16228	0.00571884	-82	15.8847	97.8847
Q5ZMW1	Uncharacterized protein OS=Gallus gallus GN=ACO2 PE=2 SV=1 - [Q5ZMW1_CHICK]	0.16211	8.58757e-08	-306	59.2029	365.203
E1BZF7	Uncharacterized protein OS=Gallus gallus GN=Gga.3095 PE=4 SV=2 - [E1BZF7_CHICK]	0.160513	1.74835e-09	-317	60.6114	377.611
F1NAC6	Uncharacterized protein OS=Gallus gallus GN=UQCRC1 PE=2 SV=2 - [F1NAC6_CHICK]	0.155718	3.69663e-09	-289	53.3026	342.303
R4GFE5	Uncharacterized protein (Fragment) OS=Gallus gallus GN=UNC119B PE=4 SV=1 - [R4GFE5_CHICK]	0.152444	0.00296479	-48	8.63346	56.6335
E1BT00	Uncharacterized protein OS=Gallus gallus GN=ATP6V1D PE=4 SV=1 - [E1BT00_CHICK]	0.152444	0.0188513	-40	7.19455	47.1945
Q5ZK63	Activated RNA polymerase II transcriptional coactivator p15 OS=Gallus gallus GN=SUB1 PE=2 SV=1 - [TCP4_CHICK]	0.149426	0.000192316	-90	15.8109	105.811
F1NCI5	Uncharacterized protein (Fragment) OS=Gallus gallus GN=HNRNPA0 PE=4 SV=1 - [F1NCI5_CHICK]	0.146524	1.79174e-05	-92	15.7945	107.795
Q6J613	Invariant chain isoform p41 OS=Gallus gallus GN=Ii PE=2 SV=1 - [Q6J613_CHICK]	0.145456	7.30532e-10	-312	53.1068	365.107
F6R1X6	Uncharacterized protein OS=Gallus gallus GN=SSB PE=4 SV=1 - [F6R1X6_CHICK]	0.14487	3.87021e-09	-288	48.7907	336.791
E1C3D2	Septin-2 OS=Gallus gallus GN=SEPT2 PE=3 SV=1 - [E1C3D2_CHICK]	0.144421	3.79696e-06	-102	17.2175	119.218
E1BZH9	Uncharacterized protein OS=Gallus gallus GN=HADH PE=4 SV=1 - [E1BZH9_CHICK]	0.144421	1.19331e-09	-238	40.1742	278.174
F1P3J5	Lipase (Fragment) OS=Gallus gallus GN=LIPA PE=3 SV=2 - [F1P3J5_CHICK]	0.141931	0.000682133	-104	17.2024	121.202
R4GHI6	Uncharacterized protein OS=Gallus gallus PE=4 SV=1 - [R4GHI6_CHICK]	0.141626	2.02451e-05	-139	22.934	161.934
E1BT82	Uncharacterized protein OS=Gallus gallus GN=EIF2S2 PE=2 SV=1 - [E1BT82_CHICK]	0.141047	0.00487041	-96	15.7639	111.764
E1C310	Uncharacterized protein OS=Gallus gallus GN=BCAP29 PE=4 SV=1 - [E1C310_CHICK]	0.139188	0.00420502	-62	10.0251	72.0251
F1P180	Aspartate aminotransferase OS=Gallus gallus GN=GOT2 PE=3 SV=2 - [F1P180_CHICK]	0.137553	3.69006e-09	-350	55.8219	405.822
H9L167	Uncharacterized protein (Fragment) OS=Gallus gallus GN=ETHE1 PE=4 SV=1 - [H9L167_CHICK]	0.135268	3.50399e-06	-128	20.0227	148.023
E1C9E5	Uncharacterized protein OS=Gallus gallus GN=BUB3 PE=2 SV=2 - [E1C9E5_CHICK]	0.135172	9.24151e-07	-183	28.6029	211.603
F1NB68	Paxillin (Fragment) OS=Gallus gallus GN=PXN PE=4 SV=2 - [F1NB68_CHICK]	0.13451	0.0288617	-46	7.14907	53.1491
F1NIL0	Uncharacterized protein OS=Gallus gallus GN=SEPT8 PE=3 SV=2 - [F1NIL0_CHICK]	0.129434	0.00738037	-48	7.13654	55.1365
F1NI04	Uncharacterized protein OS=Gallus gallus GN=GNS PE=4 SV=2 - [F1NI04_CHICK]	0.1288	2.81464e-08	-222	32.8209	254.821
F1P4I9	Proteasomal ubiquitin receptor ADRM1 OS=Gallus gallus GN=ADRM1 PE=2 SV=1 - [F1P4I9_CHICK]	0.127037	0.00296962	-49	7.13067	56.1307
E1C3T6	Uncharacterized protein OS=Gallus gallus GN=ECI1 PE=3 SV=2 - [E1C3T6_CHICK]	0.126258	8.03035e-06	-148	21.3863	169.386
Q9DEA3	Proliferating cell nuclear antigen OS=Gallus gallus GN=PCNA PE=1 SV=1 - [PCNA_CHICK]	0.123604	0.00014301	-101	14.2447	115.245
R4GFN4	Uncharacterized protein OS=Gallus gallus GN=SAR1B PE=3 SV=1 - [R4GFN4_CHICK]	0.1225	0.00593932	-51	7.11966	58.1197
F1NNP6	Uncharacterized protein (Fragment) OS=Gallus gallus GN=GLRX3 PE=4 SV=1 - [F1NNP6_CHICK]	0.121059	0.00079998	-62	8.53942	70.5394
F1N872	Uncharacterized protein (Fragment) OS=Gallus gallus GN=Gga.30681 PE=4 SV=2 - [F1N872_CHICK]	0.120351	0.00604257	-52	7.11448	59.1145
P43233	Cathepsin B OS=Gallus gallus GN=CTSB PE=2 SV=1 - [CATB_CHICK]	0.118798	6.66637e-13	-538	72.5297	610.53
E1BU66	Uncharacterized protein (Fragment) OS=Gallus gallus GN=RPL38 PE=3 SV=2 - [E1BU66_CHICK]	0.117906	7.24341e-06	-117	15.639	132.639
H9KZ63	Uncharacterized protein OS=Gallus gallus GN=PEF1 PE=4 SV=2 - [H9KZ63_CHICK]	0.116271	0.00341106	-54	7.10472	61.1047
F1NRN9	Uncharacterized protein (Fragment) OS=Gallus gallus GN=MAPK1 PE=2 SV=1 - [F1NRN9_CHICK]	0.116148	1.56098e-06	-173	22.7342	195.734
Q5ZMC0	Endothelial differentiation-related factor 1 homolog OS=Gallus gallus GN=EDF1 PE=2 SV=1 - [EDF1_CHICK]	0.114333	0.00222693	-55	7.10011	62.1001
E1BSS3	Eukaryotic translation initiation factor 3 subunit A OS=Gallus gallus GN=EIF3A PE=3 SV=1 - [E1BSS3_CHICK]	0.112767	0.0132278	-67	8.51569	75.5157
F1NQ35	Uncharacterized protein (Fragment) OS=Gallus gallus GN=RPL35A PE=4 SV=2 - [F1NQ35_CHICK]	0.110645	0.000615795	-57	7.0914	64.0914
F1N9I5	Uncharacterized protein OS=Gallus gallus GN=ELAVL1 PE=4 SV=1 - [F1N9I5_CHICK]	0.10976	0.00021313	-69	8.50719	77.5072
Q5ZIT7	Uncharacterized protein OS=Gallus gallus GN=PSMC3 PE=2 SV=1 - [Q5ZIT7_CHICK]	0.107307	2.07154e-06	-165	19.834	184.834
R4GMD9	Uncharacterized protein OS=Gallus gallus GN=TXNDC17 PE=4 SV=1 - [R4GMD9_CHICK]	0.106909	0.000561741	-71	8.49919	79.4992
F1NI89	Uncharacterized protein OS=Gallus gallus GN=ADH5 PE=3 SV=2 - [F1NI89_CHICK]	0.105538	0.000448593	-84	9.91125	93.9112
Q5ZHP5	Charged multivesicular body protein 4b OS=Gallus gallus GN=CHMP4B PE=2 SV=1 - [CHM4B_CHICK]	0.103939	6.42672e-06	-122	14.1515	136.152
Q5ZHR4	Uncharacterized protein OS=Gallus gallus GN=GARS PE=2 SV=1 - [Q5ZHR4_CHICK]	0.103939	0.00462663	-61	7.07575	68.0758
O57476	Hsp90 co-chaperone Cdc37 OS=Gallus gallus GN=CDC37 PE=2 SV=1 - [CDC37_CHICK]	0.099947	3.7103e-06	-140	15.5464	155.546
E1BSJ2	40S ribosomal protein S21 OS=Gallus gallus GN=RPS21 PE=3 SV=2 - [E1BSJ2_CHICK]	0.0994203	0.0026784	-64	7.06534	71.0653
Q5ZMN3	Prohibitin-2 OS=Gallus gallus GN=PHB2 PE=2 SV=1 - [PHB2_CHICK]	0.0950891	6.56097e-10	-282	29.6329	311.633
E1BW06	Uncharacterized protein (Fragment) OS=Gallus gallus GN=ECI2 PE=4 SV=2 - [E1BW06_CHICK]	0.0946207	0.000210102	-81	8.46527	89.4653
F1NJH2	Uncharacterized protein OS=Gallus gallus GN=TGM4 PE=3 SV=2 - [F1NJH2_CHICK]	0.0946207	0.0368343	-135	14.1088	149.109
Q90ZK7	Peptidyl-prolyl cis-trans isomerase OS=Gallus gallus GN=FKBP25 PE=2 SV=1 - [Q90ZK7_CHICK]	0.0885161	2.81288e-05	-87	8.44875	95.4488
E1BU33	Uncharacterized protein OS=Gallus gallus GN=VPS26A PE=4 SV=1 - [E1BU33_CHICK]	0.08575	0.000120595	-75	7.03445	82.0345
F1NB92	Uncharacterized protein OS=Gallus gallus GN=ERAP1 PE=2 SV=2 - [F1NB92_CHICK]	0.0854533	1.89495e-05	-271	25.3217	296.322
Q08393	Glutathione S-transferase OS=Gallus gallus PE=2 SV=2 - [GSTA2_CHICK]	0.0850853	5.90796e-06	-121	11.2528	132.253
F1N823	Uncharacterized protein (Fragment) OS=Gallus gallus GN=PDHB PE=4 SV=1 - [F1N823_CHICK]	0.0837371	1.06934e-08	-200	18.278	218.278
E1C4V1	ATP synthase-coupling factor 6, mitochondrial OS=Gallus gallus GN=ATP5J PE=3 SV=2 - [E1C4V1_CHICK]	0.0826506	0.000129988	-78	7.02758	85.0276
F1N8Z4	Uncharacterized protein OS=Gallus gallus GN=RUVBL1 PE=4 SV=1 - [F1N8Z4_CHICK]	0.0826506	0.000132268	-78	7.02758	85.0276
E1BZS8	Uncharacterized protein OS=Gallus gallus GN=TXNL1 PE=4 SV=1 - [E1BZS8_CHICK]	0.081992	6.37752e-09	-236	21.0784	257.078
H9KZI4	Annexin OS=Gallus gallus PE=3 SV=2 - [H9KZI4_CHICK]	0.0816667	5.23338e-08	-237	21.0762	258.076
F6RX73	Proteasome subunit beta type (Fragment) OS=Gallus gallus GN=PSMB7 PE=3 SV=1 - [F6RX73_CHICK]	0.0776604	4.35334e-05	-100	8.41993	108.42
F1NBN0	Uncharacterized protein (Fragment) OS=Gallus gallus PE=4 SV=2 - [F1NBN0_CHICK]	0.0770787	4.33856e-05	-168	14.0307	182.031
F1NHH9	D-beta-hydroxybutyrate dehydrogenase, mitochondrial OS=Gallus gallus GN=BDH1 PE=3 SV=1 - [F1NHH9_CHICK]	0.0770787	0.00602623	-84	7.01534	91.0153
Q5ZMB8	Uncharacterized protein OS=Gallus gallus GN=PSMC2 PE=2 SV=1 - [Q5ZMB8_CHICK]	0.0743448	2.74607e-08	-192	15.4207	207.421
F1NI29	Uncharacterized protein OS=Gallus gallus GN=HADHA PE=3 SV=2 - [F1NI29_CHICK]	0.0741622	0.000636757	-175	14.018	189.018
Q02391	Golgi apparatus protein 1 OS=Gallus gallus GN=GLG1 PE=1 SV=1 - [GSLG1_CHICK]	0.0729787	0.000348314	-178	14.0129	192.013
E1C6C9	Uncharacterized protein OS=Gallus gallus GN=NDUFB10 PE=4 SV=1 - [E1C6C9_CHICK]	0.0692929	2.95101e-06	-94	6.99848	100.998
P84173	Prohibitin OS=Gallus gallus GN=PHB PE=1 SV=1 - [PHB_CHICK]	0.0672549	3.86436e-10	-194	13.9882	207.988
Q98953	Protein S100-A6 OS=Gallus gallus GN=S100A6 PE=3 SV=1 - [S10A6_CHICK]	0.0659615	6.92636e-07	-99	6.99135	105.991
Q5ZL83	Uncharacterized protein OS=Gallus gallus GN=SUCLG1 PE=2 SV=1 - [Q5ZL83_CHICK]	0.0641121	2.0714e-06	-102	6.98742	108.987
Q5ZIZ6	Uncharacterized protein OS=Gallus gallus GN=CTBP1 PE=2 SV=1 - [Q5ZIZ6_CHICK]	0.0623636	5.23612e-05	-105	6.98371	111.984
Q9DDU8	Transformer-2 beta OS=Gallus gallus GN=TRA2B PE=2 SV=1 - [Q9DDU8_CHICK]	0.0581356	1.79236e-07	-113	6.97481	119.975
F1NI02	Argininosuccinate lyase (Fragment) OS=Gallus gallus GN=ASL2 PE=3 SV=1 - [F1NI02_CHICK]	0.0580462	0.000307569	-249	15.3442	264.344
Q5ZLI2	Proteasome subunit alpha type OS=Gallus gallus GN=PSMA3 PE=2 SV=1 - [Q5ZLI2_CHICK]	0.0571667	5.92129e-07	-115	6.97278	121.973
P84172	Elongation factor Tu, mitochondrial (Fragment) OS=Gallus gallus GN=TUFM PE=1 SV=1 - [EFTU_CHICK]	0.056	2.59349e-08	-235	13.9407	248.941
F1NQF4	Heme oxygenase 1 OS=Gallus gallus GN=HMOX1 PE=2 SV=2 - [F1NQF4_CHICK]	0.0552483	2.61593e-07	-143	8.36253	151.363
R4GGM5	Uncharacterized protein OS=Gallus gallus GN=TMED7 PE=3 SV=1 - [R4GGM5_CHICK]	0.0545166	1.57834e-05	-145	8.3607	153.361
R4GK63	Uncharacterized protein OS=Gallus gallus GN=GBP PE=4 SV=1 - [R4GK63_CHICK]	0.0538039	0.000154396	-147	8.35892	155.359
Q5ZLP8	Insulin-like growth factor 2 mRNA-binding protein 3 OS=Gallus gallus GN=IGF2BP3 PE=2 SV=1 - [IF2B3_CHICK]	0.0535938	1.22415e-08	-123	6.96533	129.965
E1C3B2	Cytochrome c oxidase subunit 6A, mitochondrial OS=Gallus gallus GN=COX6A1 PE=3 SV=1 - [E1C3B2_CHICK]	0.049	7.38654e-07	-162	8.347	170.347
F1NRJ7	Uncharacterized protein OS=Gallus gallus GN=LOC100858990 PE=4 SV=2 - [F1NRJ7_CHICK]	0.0486525	8.3595e-09	-136	6.95512	142.955
P13914	Arylamine N-acetyltransferase, pineal gland isozyme NAT-3 OS=Gallus gallus PE=2 SV=1 - [ARY2_CHICK]	0.0418061	1.24542e-10	-350	15.2705	365.271
E1BXG9	Uncharacterized protein OS=Gallus gallus GN=PPID PE=4 SV=2 - [E1BXG9_CHICK]	0.0388826	2.06659e-07	-240	9.70935	249.709
Q49B65	EF hand-containing protein 1 OS=Gallus gallus GN=EFHD1 PE=2 SV=1 - [Q49B65_CHICK]	0.0359162	6.80519e-09	-186	6.92929	192.929
F1NPJ4	Succinate dehydrogenase [ubiquinone] flavoprotein subunit, mitochondrial OS=Gallus gallus GN=SDHA PE=4 SV=2 - [F1NPJ4_CHICK]	0.0343	7.05291e-10	-273	9.69649	282.696
F1P360	Uncharacterized protein OS=Gallus gallus GN=CKAP4 PE=4 SV=2 - [F1P360_CHICK]	0.0341779	1.31375e-07	-274	9.69615	283.696
E1BTT4	Uncharacterized protein OS=Gallus gallus GN=HADHB PE=3 SV=1 - [E1BTT4_CHICK]	0.0326667	6.34364e-09	-287	9.69194	296.692
F1NIX4	Uncharacterized protein (Fragment) OS=Gallus gallus GN=MECR PE=4 SV=2 - [F1NIX4_CHICK]	0.0301538	1.20591e-11	-356	11.0685	367.069
P05122	Creatine kinase B-type OS=Gallus gallus GN=CKB PE=1 SV=1 - [KCRB_CHICK]	0.0287631	3.27158e-15	-467	13.8302	480.83
P14105	Myosin-9 OS=Gallus gallus GN=MYH9 PE=2 SV=1 - [MYH9_CHICK]	3.90145	1.75446e-07	1410.1	1896.1	486
F1N8Q2	Microtubule-associated protein RP/EB family member 2 (Fragment) OS=Gallus gallus GN=MAPRE2 PE=4 SV=2 - [F1N8Q2_CHICK]	3.74662	0.00187289	71.412	97.412	26
F1NDG1	Uncharacterized protein (Fragment) OS=Gallus gallus GN=MAPK14 PE=4 SV=2 - [F1NDG1_CHICK]	3.70121	0.000438661	116.152	159.152	43
F1P1L8	Uncharacterized protein OS=Gallus gallus GN=SERPINB6 PE=3 SV=1 - [F1P1L8_CHICK]	3.49341	7.47087e-10	296.716	415.716	119
F1NNR1	Uncharacterized protein OS=Gallus gallus GN=UGP2 PE=4 SV=1 - [F1NNR1_CHICK]	3.47573	6.48234e-05	222.816	312.816	90
Q5ZIV5	Programmed cell death protein 10 OS=Gallus gallus GN=PDCD10 PE=2 SV=1 - [PDC10_CHICK]	3.40459	0.0019932	64.924	91.924	27
R4GHN1	Uncharacterized protein OS=Gallus gallus GN=ALOX5AP PE=4 SV=1 - [R4GHN1_CHICK]	3.35378	0.00333448	63.552	90.552	27
F1NVL5	Uncharacterized protein (Fragment) OS=Gallus gallus GN=Sep-05 PE=4 SV=2 - [F1NVL5_CHICK]	3.2928	2.00068e-07	126.104	181.104	55
F1NBL3	Uncharacterized protein (Fragment) OS=Gallus gallus GN=RAB32 PE=3 SV=2 - [F1NBL3_CHICK]	3.17084	2.47914e-08	195.376	285.376	90
F1NGM0	Uncharacterized protein OS=Gallus gallus GN=EHD3 PE=4 SV=1 - [F1NGM0_CHICK]	3.14885	0.0019511	131.08	192.08	61
F1NNT7	Uncharacterized protein OS=Gallus gallus GN=MYO1F PE=4 SV=2 - [F1NNT7_CHICK]	3.12816	0.000202588	159.612	234.612	75
R9PXQ0	Alpha-actinin-2 OS=Gallus gallus GN=ACTN2 PE=4 SV=1 - [R9PXQ0_CHICK]	2.81659	4.06237e-09	343.336	532.336	189
R4GMA6	Uncharacterized protein (Fragment) OS=Gallus gallus GN=LOC100859599 PE=3 SV=1 - [R4GMA6_CHICK]	2.80752	8.66813e-09	195.212	303.212	108
F1P4F3	Lymphocyte antigen 86 OS=Gallus gallus GN=LY86 PE=4 SV=1 - [F1P4F3_CHICK]	2.75409	4.08419e-10	477.112	749.112	272
R9PXN4	Alpha-actinin-1 (Fragment) OS=Gallus gallus GN=ACTN1 PE=4 SV=1 - [R9PXN4_CHICK]	2.74138	1.20591e-11	912.484	1436.48	524
F6SU00	Annexin OS=Gallus gallus GN=ANXA11 PE=3 SV=1 - [F6SU00_CHICK]	2.70021	1.12869e-08	319.64	507.64	188
E1BWS3	Uncharacterized protein OS=Gallus gallus GN=FAM49B PE=4 SV=2 - [E1BWS3_CHICK]	2.61015	0.0033943	132.032	214.032	82
Q5ZHP4	Uncharacterized protein OS=Gallus gallus GN=TPD52 PE=2 SV=1 - [Q5ZHP4_CHICK]	2.46336	0.0412039	64.388	108.388	44
Q90879	Ubiquitin-conjugating enzyme E2 variant 1 OS=Gallus gallus GN=UBE2V1 PE=2 SV=2 - [UB2V1_CHICK]	2.38517	3.90364e-05	90.036	155.036	65
F1P099	Uncharacterized protein (Fragment) OS=Gallus gallus GN=ARSB PE=4 SV=2 - [F1P099_CHICK]	2.35364	3.8839e-12	323.52	562.52	239
F1NYH8	Uncharacterized protein OS=Gallus gallus GN=EVL PE=4 SV=1 - [F1NYH8_CHICK]	2.33022	0.00803183	83.804	146.804	63
Q04584	Zyxin OS=Gallus gallus GN=ZYX PE=1 SV=1 - [ZYX_CHICK]	2.2981	0.000143466	103.848	183.848	80
Q90734	Alpha-actinin-4 OS=Gallus gallus GN=ACTN4 PE=1 SV=1 - [ACTN4_CHICK]	2.23959	5.71523e-09	252.876	456.876	204
Q98TF6	60S ribosomal protein L36 OS=Gallus gallus GN=RPL36 PE=3 SV=1 - [RL36_CHICK]	2.2344	0.0156393	43.204	78.204	35
Q5F4B1	Phosphoglycolate phosphatase OS=Gallus gallus GN=PGP PE=2 SV=1 - [PGP_CHICK]	2.13021	2.33441e-05	128.844	242.844	114
P01875	Ig mu chain C region OS=Gallus gallus PE=2 SV=2 - [IGHM_CHICK]	2.02189	0.0403193	135.912	268.912	133
F1NK29	Na(+)/H(+) exchange regulatory cofactor NHE-RF1 OS=Gallus gallus GN=SLC9A3R1 PE=4 SV=1 - [F1NK29_CHICK]	2.01765	1.07307e-08	259.5	514.5	255
Q5F337	Uncharacterized protein OS=Gallus gallus GN=RAC2 PE=2 SV=1 - [Q5F337_CHICK]	2.00829	0.000321492	208.716	415.716	207
Q5ZM14	Na(+)/H(+) exchange regulatory cofactor NHE-RF1 OS=Gallus gallus GN=SLC9A3R1 PE=2 SV=1 - [NHRF1_CHICK]	1.99978	2.72409e-08	270.94	541.94	271
F1N843	Tyrosine-protein phosphatase non-receptor type OS=Gallus gallus GN=PTPN6 PE=3 SV=1 - [F1N843_CHICK]	1.99227	2.3391e-07	403.852	810.852	407
R4GI85	Uncharacterized protein (Fragment) OS=Gallus gallus GN=CNN2 PE=4 SV=1 - [R4GI85_CHICK]	1.97613	1.3769e-11	237.2	480.2	243
F1NYK1	Uncharacterized protein OS=Gallus gallus GN=PPT1 PE=4 SV=1 - [F1NYK1_CHICK]	1.96852	0.00622859	89.104	181.104	92
R4GJZ3	Uncharacterized protein OS=Gallus gallus PE=4 SV=1 - [R4GJZ3_CHICK]	1.95712	5.60036e-05	65.084	133.084	68
Q5F4C5	Uncharacterized protein OS=Gallus gallus GN=RAB35 PE=2 SV=1 - [Q5F4C5_CHICK]	1.95361	6.79519e-06	87.732	179.732	92
P87362	Bleomycin hydrolase OS=Gallus gallus GN=BLMH PE=1 SV=1 - [BLMH_CHICK]	1.94238	1.01497e-06	251.616	518.616	267
F1NM67	Integrin beta OS=Gallus gallus GN=ITGB2 PE=3 SV=1 - [F1NM67_CHICK]	1.92031	2.48735e-08	513.532	1071.53	558
F1NAM2	Lamin-B1 OS=Gallus gallus GN=LMNB1 PE=3 SV=2 - [F1NAM2_CHICK]	1.87248	0.00313765	138.724	297.724	159
E1BRK6	Uncharacterized protein OS=Gallus gallus GN=C28H19orf50 PE=4 SV=2 - [E1BRK6_CHICK]	1.87091	0.0299969	47.9	102.9	55
E1BWG1	Uncharacterized protein OS=Gallus gallus GN=F13A1 PE=3 SV=2 - [E1BWG1_CHICK]	1.8695	0.0100813	306.932	659.932	353
Q91955	Myotrophin OS=Gallus gallus GN=MTPN PE=3 SV=1 - [MTPN_CHICK]	1.86705	0.000178055	84.104	181.104	97
H9KYN8	Uncharacterized protein OS=Gallus gallus PE=4 SV=2 - [H9KYN8_CHICK]	1.83505	1.00723e-05	133.608	293.608	160
Q5ZI39	Uncharacterized protein OS=Gallus gallus GN=PLS3 PE=2 SV=1 - [Q5ZI39_CHICK]	1.83234	1.92377e-05	126.516	278.516	152
Q05744	Cathepsin D OS=Gallus gallus GN=CTSD PE=1 SV=1 - [CATD_CHICK]	1.82536	1.4724e-08	189.832	419.832	230
P28687	Signal peptidase complex subunit 3 OS=Gallus gallus GN=SPC22 PE=1 SV=1 - [SPCS3_CHICK]	1.81104	5.70376e-05	81.104	181.104	100
P53488	Actin-related protein 2 OS=Gallus gallus GN=ACTR2 PE=2 SV=1 - [ARP2_CHICK]	1.80647	1.73127e-06	241.94	541.94	300
Q5F470	Ras-related protein Rab-8A OS=Gallus gallus GN=RAB8A PE=2 SV=1 - [RAB8A_CHICK]	1.80448	0.00100412	74.012	166.012	92
Q5ZMV0	Uncharacterized protein OS=Gallus gallus GN=HCLS1 PE=2 SV=1 - [Q5ZMV0_CHICK]	1.78422	1.2866e-05	174.88	397.88	223
Q5ZJJ9	Osteoclast-stimulating factor 1 OS=Gallus gallus GN=OSTF1 PE=2 SV=1 - [OSTF1_CHICK]	1.7836	1.37024e-05	172.392	392.392	220
R4GJP1	Uncharacterized protein (Fragment) OS=Gallus gallus GN=FAM107B PE=4 SV=1 - [R4GJP1_CHICK]	1.75951	0.0100692	99.496	230.496	131
Q5ZIP7	Uncharacterized protein OS=Gallus gallus GN=RAB5A PE=2 SV=1 - [Q5ZIP7_CHICK]	1.75848	0.0178131	53.852	124.852	71
E1C2A1	Uncharacterized protein OS=Gallus gallus GN=ANP32A PE=4 SV=2 - [E1C2A1_CHICK]	1.75616	2.36045e-05	151.232	351.232	200
F1NJT3	Fibronectin OS=Gallus gallus GN=FN1 PE=2 SV=1 - [F1NJT3_CHICK]	1.74908	0.033256	354.316	827.316	473
E1C080	Uncharacterized protein OS=Gallus gallus GN=RAB8B PE=3 SV=2 - [E1C080_CHICK]	1.7444	0.000224013	104.216	244.216	140
H9KZ88	Guanine nucleotide-binding protein G(i) subunit alpha-2 (Fragment) OS=Gallus gallus GN=GNAI2 PE=4 SV=2 - [H9KZ88_CHICK]	1.7218	1.37355e-07	254.796	607.796	353
P19179	Plastin-1 OS=Gallus gallus GN=PLS1 PE=1 SV=1 - [PLSI_CHICK]	1.71185	0.00018162	77.592	186.592	109
Q5ZJ22	Uncharacterized protein OS=Gallus gallus GN=GMFB PE=2 SV=1 - [Q5ZJ22_CHICK]	1.70573	0.000142001	104.448	252.448	148
E1BT93	Uncharacterized protein (Fragment) OS=Gallus gallus GN=ALDH2 PE=3 SV=2 - [E1BT93_CHICK]	1.70172	9.21253e-08	435.068	1055.07	620
Q5ZM33	Heterochromatin protein 1-binding protein 3 OS=Gallus gallus GN=HP1BP3 PE=2 SV=1 - [HP1B3_CHICK]	1.69955	1.76633e-05	155.3	377.3	222
F1P1K3	Uncharacterized protein (Fragment) OS=Gallus gallus GN=LOC100857636 PE=4 SV=2 - [F1P1K3_CHICK]	1.69436	7.2468e-10	242.332	591.332	349
O13035	Proactivator polypeptide OS=Gallus gallus GN=PSAP PE=1 SV=1 - [SAP_CHICK]	1.67982	1.02598e-06	212.104	524.104	312
E1BSP1	Proactivator polypeptide OS=Gallus gallus GN=PSAP PE=4 SV=1 - [E1BSP1_CHICK]	1.67384	1.96301e-07	235.844	585.844	350
F1P2J5	Uncharacterized protein OS=Gallus gallus GN=GNB1 PE=2 SV=1 - [F1P2J5_CHICK]	1.67143	3.62458e-05	206.128	513.128	307
F1P2G4	Adenylyl cyclase-associated protein OS=Gallus gallus GN=CAP1 PE=3 SV=2 - [F1P2G4_CHICK]	1.66941	1.68387e-06	423.068	1055.07	632
F1P010	Uncharacterized protein (Fragment) OS=Gallus gallus PE=4 SV=2 - [F1P010_CHICK]	1.66762	1.56235e-06	120.84	301.84	181
Q9YGW6	Ezrin OS=Gallus gallus GN=EZR PE=2 SV=1 - [Q9YGW6_CHICK]	1.66669	0.000103218	189.34	473.34	284
Q90YH9	Testin OS=Gallus gallus GN=TES PE=2 SV=1 - [TES_CHICK]	1.65409	0.00417708	69.988	176.988	107
E1C8Y3	Uncharacterized protein (Fragment) OS=Gallus gallus GN=ARPC3 PE=4 SV=2 - [E1C8Y3_CHICK]	1.64818	0.000352848	99.82	253.82	154
F1NTQ2	Beta-hexosaminidase (Fragment) OS=Gallus gallus GN=HEXB PE=3 SV=2 - [F1NTQ2_CHICK]	1.64179	0.000233698	267.628	684.628	417
F1NLT8	Uncharacterized protein (Fragment) OS=Gallus gallus GN=ARHGDIB PE=4 SV=1 - [F1NLT8_CHICK]	1.63878	0.00344278	252.956	648.956	396
Q5ZHW4	Ras-related protein Rab-5B OS=Gallus gallus GN=RAB5B PE=2 SV=1 - [RAB5B_CHICK]	1.62529	0.000221879	81.288	211.288	130
F1NSA0	Uncharacterized protein OS=Gallus gallus GN=PLEK PE=4 SV=1 - [F1NSA0_CHICK]	1.62499	6.77107e-05	88.124	229.124	141
Q5ZLW0	Uncharacterized protein OS=Gallus gallus GN=LCP1 PE=2 SV=1 - [Q5ZLW0_CHICK]	1.5835	1.23936e-06	730.54	1982.54	1252
R4GIC3	Uncharacterized protein OS=Gallus gallus GN=BF1 PE=3 SV=1 - [R4GIC3_CHICK]	1.57701	0.00227421	100.4	274.4	174
Q5ZHM8	Uncharacterized protein OS=Gallus gallus GN=SDCBP PE=2 SV=1 - [Q5ZHM8_CHICK]	1.568	0.000327064	95.424	263.424	168
Q5ZI99	Uncharacterized protein OS=Gallus gallus GN=ARPC1B PE=2 SV=1 - [Q5ZI99_CHICK]	1.56057	0.000309197	236.56	658.56	422
Q90WD0	Actin-related protein 3 OS=Gallus gallus GN=ACTR3 PE=2 SV=1 - [ARP3_CHICK]	1.55755	2.41324e-06	292.712	817.712	525
P21611	Beta-2-microglobulin OS=Gallus gallus GN=B2M PE=1 SV=3 - [B2MG_CHICK]	1.55493	0.000479061	133.184	373.184	240
F1NIJ6	Glucose-6-phosphate isomerase OS=Gallus gallus GN=GPI PE=2 SV=1 - [F1NIJ6_CHICK]	1.54853	9.88578e-07	243	686	443
F1NPX5	SH3 domain-binding glutamic acid-rich-like protein (Fragment) OS=Gallus gallus GN=SH3BGRL PE=2 SV=2 - [F1NPX5_CHICK]	1.54674	0.0172991	115.908	327.908	212
P15979	Class I histocompatibility antigen, F10 alpha chain OS=Gallus gallus PE=2 SV=1 - [HA1F_CHICK]	1.54622	0.03107	34.412	97.412	63
P23614	Brain acid soluble protein 1 homolog OS=Gallus gallus GN=BASP1 PE=2 SV=4 - [BASP1_CHICK]	1.51606	0.00299816	103.212	303.212	200
E1BW98	Uncharacterized protein OS=Gallus gallus GN=GNB4 PE=4 SV=2 - [E1BW98_CHICK]	1.49816	0.000686813	86.68	260.68	174
F1N8W8	Uncharacterized protein OS=Gallus gallus GN=PAK3 PE=4 SV=2 - [F1N8W8_CHICK]	1.49787	0.0170052	54.268	163.268	109
F1NSA8	Uncharacterized protein (Fragment) OS=Gallus gallus GN=RAP1A PE=1 SV=1 - [F1NSA8_CHICK]	1.49501	0.000493801	71.776	216.776	145
P62801	Histone H4 OS=Gallus gallus GN=H4-I PE=1 SV=2 - [H4_CHICK]	1.47154	0.0370453	240.484	750.484	510
F1NQD9	Radixin (Fragment) OS=Gallus gallus GN=RDX PE=4 SV=2 - [F1NQD9_CHICK]	1.44289	0.000480999	145.712	474.712	329
F1NN08	Uncharacterized protein OS=Gallus gallus GN=ARF1 PE=2 SV=2 - [F1NN08_CHICK]	1.43768	0.00886763	164.568	540.568	376
F1NRI3	WD repeat-containing protein 1 OS=Gallus gallus GN=WDR1 PE=4 SV=2 - [F1NRI3_CHICK]	1.41437	0.0170663	174.448	595.448	421
P02272	Histone H2A.V OS=Gallus gallus GN=H2AFV PE=1 SV=2 - [H2AV_CHICK]	1.40673	0.0177972	96.396	333.396	237
F1NVG9	Annexin OS=Gallus gallus GN=ANXA6 PE=3 SV=2 - [F1NVG9_CHICK]	1.40624	0.0129559	227.9	788.9	561
C7G537	ADF actin binding protein OS=Gallus gallus GN=COTL1 PE=2 SV=1 - [C7G537_CHICK]	1.39935	0.00261994	120.204	421.204	301
F1NUW5	Uncharacterized protein OS=Gallus gallus GN=CLTB PE=4 SV=1 - [F1NUW5_CHICK]	1.39855	0.0166444	61.776	216.776	155
P13127	F-actin-capping protein subunit alpha-1 OS=Gallus gallus GN=CAPZA1 PE=1 SV=1 - [CAZA1_CHICK]	1.38478	0.000129102	123.9	445.9	322
Q98932	Ras-related protein Rab-5C OS=Gallus gallus GN=RAB5C PE=1 SV=1 - [RAB5C_CHICK]	1.372	0.0247204	45.756	168.756	123
H9L1C2	Transaldolase OS=Gallus gallus GN=TALDO1 PE=3 SV=2 - [H9L1C2_CHICK]	1.36889	0.00131638	162.68	603.68	441
F1NU17	Phosphoglycerate kinase OS=Gallus gallus GN=PGK1 PE=3 SV=1 - [F1NU17_CHICK]	1.35946	0.00355939	275.348	1041.35	766
Q1KME6	Ras-related protein Rab-6A OS=Gallus gallus GN=RAB6A PE=2 SV=3 - [RAB6A_CHICK]	1.35855	0.0269474	36.572	138.572	102
F1NGS7	Uncharacterized protein (Fragment) OS=Gallus gallus GN=ARF4 PE=3 SV=2 - [F1NGS7_CHICK]	1.34227	0.00890808	110.552	433.552	323
Q5ZKU5	Ras-related protein Rab-14 OS=Gallus gallus GN=RAB14 PE=2 SV=3 - [RAB14_CHICK]	1.30604	0.00561884	63.656	271.656	208
E1BV34	Uncharacterized protein OS=Gallus gallus GN=Gga.3145 PE=4 SV=1 - [E1BV34_CHICK]	1.2966	0.000324904	329.228	1439.23	1110
O93467	GTP-binding protein OS=Gallus gallus GN=cRhoA PE=2 SV=1 - [O93467_CHICK]	1.28053	0.00117092	67.328	307.328	240
Q5ZIZ0	6-phosphogluconate dehydrogenase, decarboxylating OS=Gallus gallus GN=PGD PE=2 SV=1 - [Q5ZIZ0_CHICK]	1.25535	0.0131026	126.144	620.144	494
F6UGI5	Uncharacterized protein OS=Gallus gallus GN=RAB1A PE=3 SV=1 - [F6UGI5_CHICK]	1.23607	0.00564718	76.252	399.252	323
Q9YH06	High mobility group protein B1 OS=Gallus gallus GN=HMGB1 PE=1 SV=1 - [HMGB1_CHICK]	1.22705	0.00939399	92.408	499.408	407
P14315	F-actin-capping protein subunit beta isoforms 1 and 2 OS=Gallus gallus GN=CAPZB PE=1 SV=3 - [CAPZB_CHICK]	1.22445	0.00227466	118.956	648.956	530
E1C0F3	Uncharacterized protein OS=Gallus gallus GN=RAB7A PE=3 SV=1 - [E1C0F3_CHICK]	1.2166	0.0287233	66.928	375.928	309
Q5ZHX1	Ras-related protein Rap-1b OS=Gallus gallus GN=RAP1B PE=2 SV=1 - [RAP1B_CHICK]	1.2005	0.0130741	41.704	249.704	208
E1BTT8	L-lactate dehydrogenase OS=Gallus gallus GN=LDHA PE=3 SV=2 - [E1BTT8_CHICK]	1.19201	0.00148276	166.86	1035.86	869
Q5ZHZ0	Spliceosome RNA helicase DDX39B OS=Gallus gallus GN=DDX39B PE=2 SV=1 - [DX39B_CHICK]	1.18576	0.00313262	82.104	524.104	442
F1NN16	Uncharacterized protein (Fragment) OS=Gallus gallus GN=RPS7 PE=4 SV=2 - [F1NN16_CHICK]	1.18006	0.0324902	34.752	227.752	193
Q5ZIT5	Ras-related protein Rab-10 OS=Gallus gallus GN=RAB10 PE=2 SV=1 - [RAB10_CHICK]	1.14485	0.0194558	21.872	172.872	151
Q8JG64	Protein disulfide-isomerase A3 OS=Gallus gallus GN=PDIA3 PE=2 SV=1 - [PDIA3_CHICK]	0.843899	0.0156374	-161.408	872.592	1034
Q9I9D1	Uncharacterized protein OS=Gallus gallus GN=VDAC2 PE=2 SV=1 - [Q9I9D1_CHICK]	0.843832	0.039068	-103.852	561.148	665
F1NWB7	Endoplasmin OS=Gallus gallus GN=HSP90B1 PE=3 SV=1 - [F1NWB7_CHICK]	0.843161	0.00204839	-187.58	1008.42	1196
P63247	Guanine nucleotide-binding protein subunit beta-2-like 1 OS=Gallus gallus GN=GNB2L1 PE=2 SV=1 - [GBLP_CHICK]	0.827517	0.0205689	-98.66	473.34	572
F1NMY1	14-3-3 protein gamma (Fragment) OS=Gallus gallus GN=YWHAG PE=3 SV=2 - [F1NMY1_CHICK]	0.815246	0.00517526	-50.992	225.008	276
E1C453	Heterogeneous nuclear ribonucleoprotein K OS=Gallus gallus GN=HNRNPK PE=4 SV=1 - [E1C453_CHICK]	0.806675	0.0258404	-121.988	509.012	631
P0C1H3	Histone H2B 1/2/3/4/6 OS=Gallus gallus GN=H2B-I PE=1 SV=2 - [H2B1_CHICK]	0.804159	0.00101409	-158.044	648.956	807
Q90593	78 kDa glucose-regulated protein OS=Gallus gallus GN=HSPA5 PE=1 SV=1 - [GRP78_CHICK]	0.786787	0.00191387	-269.928	996.072	1266
P00337	L-lactate dehydrogenase B chain OS=Gallus gallus GN=LDHB PE=1 SV=3 - [LDHB_CHICK]	0.779343	0.00929178	-102.164	360.836	463
F1NK96	Uncharacterized protein OS=Gallus gallus GN=PDIA6 PE=2 SV=1 - [F1NK96_CHICK]	0.760532	0.0056607	-108	343	451
P00356	Glyceraldehyde-3-phosphate dehydrogenase OS=Gallus gallus GN=GAPDH PE=2 SV=3 - [G3P_CHICK]	0.756576	0.000891986	-295.76	919.24	1215
P00940	Triosephosphate isomerase OS=Gallus gallus GN=TPI1 PE=1 SV=2 - [TPIS_CHICK]	0.752387	0.0329654	-145.844	443.156	589
Q90835	Elongation factor 1-alpha 1 OS=Gallus gallus GN=EEF1A PE=2 SV=1 - [EF1A_CHICK]	0.725425	0.0206837	-310.544	820.456	1131
Q09121	Eukaryotic translation initiation factor 5A-1 OS=Gallus gallus GN=EIF5A1 PE=1 SV=3 - [IF5A1_CHICK]	0.724922	0.0359669	-77.572	204.428	282
F1NI22	ATP synthase subunit alpha OS=Gallus gallus GN=ATP5A1 PE=2 SV=1 - [F1NI22_CHICK]	0.718127	0.000206785	-204.64	521.36	726
H9L366	Isocitrate dehydrogenase [NADP] OS=Gallus gallus GN=IDH2 PE=3 SV=2 - [H9L366_CHICK]	0.716716	0.0400602	-151.84	384.16	536
E1BVH4	Uncharacterized protein (Fragment) OS=Gallus gallus GN=SEPT7 PE=3 SV=2 - [E1BVH4_CHICK]	0.711407	0.019059	-85.712	211.288	297
E1BTG1	Uncharacterized protein OS=Gallus gallus GN=RPL12 PE=3 SV=2 - [E1BTG1_CHICK]	0.711407	0.0363606	-62.336	153.664	216
E1C4M0	Uncharacterized protein OS=Gallus gallus PE=3 SV=1 - [E1C4M0_CHICK]	0.710355	0.0303605	-97.9	240.1	338
F1NG74	Gamma-enolase OS=Gallus gallus GN=ENO2 PE=3 SV=1 - [F1NG74_CHICK]	0.70755	0.0015653	-111.716	270.284	382
Q5ZME2	Malate dehydrogenase, cytoplasmic OS=Gallus gallus GN=MDH1 PE=2 SV=1 - [MDHC_CHICK]	0.698943	0.0270763	-63.824	148.176	212
P84175	40S ribosomal protein S12 OS=Gallus gallus GN=RPS12 PE=1 SV=2 - [RS12_CHICK]	0.68331	0.0229919	-80.756	174.244	255
P08636	40S ribosomal protein S17 OS=Gallus gallus GN=RPS17 PE=2 SV=3 - [RS17_CHICK]	0.682251	0.0413244	-58.148	124.852	183
E1C658	Uncharacterized protein (Fragment) OS=Gallus gallus GN=ATP5H PE=4 SV=2 - [E1C658_CHICK]	0.681065	0.0399023	-88.664	189.336	278
Q5ZI72	Heterogeneous nuclear ribonucleoprotein D-like OS=Gallus gallus GN=HNRNPDL PE=2 SV=1 - [HNRDL_CHICK]	0.677461	0.0272996	-77.732	163.268	241
F1NUQ3	Heart fatty acid binding protein OS=Gallus gallus GN=FABP3 PE=2 SV=2 - [F1NUQ3_CHICK]	0.668742	0.00963007	-105.34	212.66	318
F1P555	Uncharacterized protein OS=Gallus gallus GN=SFPQ PE=4 SV=2 - [F1P555_CHICK]	0.664817	0.000381964	-141.112	279.888	421
O13268	Proteasome subunit alpha type-7 OS=Gallus gallus GN=PSMA7 PE=2 SV=1 - [PSA7_CHICK]	0.662614	0.0458459	-59.38	116.62	176
P08629	Thioredoxin OS=Gallus gallus GN=TXN PE=3 SV=2 - [THIO_CHICK]	0.659057	0.00759022	-112.852	218.148	331
F1NBV0	Peroxiredoxin-6 OS=Gallus gallus GN=PRDX6 PE=2 SV=1 - [F1NBV0_CHICK]	0.657753	0.0023366	-116.364	223.636	340
F1NJ73	Uncharacterized protein (Fragment) OS=Gallus gallus GN=AK2 PE=3 SV=2 - [F1NJ73_CHICK]	0.65204	0.0283332	-105.432	197.568	303
R4GG24	Uncharacterized protein OS=Gallus gallus GN=LOC425137 PE=4 SV=1 - [R4GG24_CHICK]	0.649118	0.012274	-163.16	301.84	465
F1NY09	Uncharacterized protein OS=Gallus gallus GN=C1H11orf54 PE=4 SV=2 - [F1NY09_CHICK]	0.642739	0.0471706	-79.312	142.688	222
R4GKX4	Uncharacterized protein (Fragment) OS=Gallus gallus PE=4 SV=1 - [R4GKX4_CHICK]	0.638241	0.00222467	-114.316	201.684	316
F1NNS1	Dolichyl-diphosphooligosaccharide--protein glycosyltransferase 48 kDa subunit OS=Gallus gallus GN=DDOST PE=2 SV=2 - [F1NNS1_CHICK]	0.634975	0.0430394	-88.336	153.664	242
F1NQG5	Ribosomal protein L15 OS=Gallus gallus GN=RPL15 PE=2 SV=2 - [F1NQG5_CHICK]	0.634226	0.0331629	-77.544	134.456	212
Q2XP49	Deoxyribonuclease II OS=Gallus gallus GN=DNASE2 PE=2 SV=1 - [Q2XP49_CHICK]	0.631319	0.0115117	-101.756	174.244	276
F1P5K0	Uncharacterized protein (Fragment) OS=Gallus gallus GN=PTBP1 PE=4 SV=2 - [F1P5K0_CHICK]	0.628256	0.0313077	-110.408	186.592	297
Q08392	Glutathione S-transferase OS=Gallus gallus PE=2 SV=1 - [GSTA1_CHICK]	0.624087	0.0366674	-104.128	172.872	277
E1BZG4	Uncharacterized protein OS=Gallus gallus GN=EEF1D PE=3 SV=2 - [E1BZG4_CHICK]	0.621973	0.026144	-113.408	186.592	300
F1NIX2	Uncharacterized protein OS=Gallus gallus GN=DDX3X PE=4 SV=2 - [F1NIX2_CHICK]	0.613323	0.0155729	-149.644	237.356	387
Q5ZMU9	Uncharacterized protein OS=Gallus gallus GN=vcp PE=1 SV=1 - [Q5ZMU9_CHICK]	0.610838	0.0120327	-223.768	351.232	575
F1NP51	Lamin-B2 OS=Gallus gallus GN=LMNB2 PE=2 SV=1 - [F1NP51_CHICK]	0.604557	0.0137793	-173.204	264.796	438
F1NXW3	Uncharacterized protein (Fragment) OS=Gallus gallus GN=RPS15A PE=3 SV=2 - [F1NXW3_CHICK]	0.600959	0.0143323	-48.284	72.716	121
F1NY51	Uncharacterized protein OS=Gallus gallus GN=UCHL3 PE=4 SV=1 - [F1NY51_CHICK]	0.59584	0.0240432	-70.728	104.272	175
F2Z4L5	60S ribosomal protein L7a (Fragment) OS=Gallus gallus GN=RPL7A PE=2 SV=1 - [F2Z4L5_CHICK]	0.592455	0.0449113	-107.592	156.408	264
H9L340	ATP synthase subunit beta (Fragment) OS=Gallus gallus GN=ATP5B PE=2 SV=2 - [H9L340_CHICK]	0.584716	6.43085e-07	-396.596	558.404	955
R4GKX1	Uncharacterized protein OS=Gallus gallus GN=LOC772271 PE=4 SV=1 - [R4GKX1_CHICK]	0.583566	0.00297389	-184.064	257.936	442
E1BSL7	Uncharacterized protein (Fragment) OS=Gallus gallus GN=ERP44 PE=4 SV=2 - [E1BSL7_CHICK]	0.577684	0.0286876	-96.288	131.712	228
Q5ZKG5	Low molecular weight phosphotyrosine protein phosphatase OS=Gallus gallus GN=ACP1 PE=2 SV=3 - [PPAC_CHICK]	0.577684	0.0132787	-80.24	109.76	190
Q5ZIY8	Uncharacterized protein OS=Gallus gallus GN=RNH1 PE=2 SV=1 - [Q5ZIY8_CHICK]	0.576577	0.0458997	-138.036	187.964	326
H9KYU8	Uncharacterized protein OS=Gallus gallus PE=4 SV=2 - [H9KYU8_CHICK]	0.57486	0.00896715	-76.1	102.9	179
E1C1I6	Uncharacterized protein OS=Gallus gallus GN=LOC425137 PE=2 SV=2 - [E1C1I6_CHICK]	0.57078	0.00240622	-166.108	220.892	387
F2Z4K4	60S ribosomal protein L5 (Fragment) OS=Gallus gallus GN=RPL5 PE=2 SV=1 - [F2Z4K4_CHICK]	0.5635	0.020192	-97.776	126.224	224
F1NJI0	Annexin (Fragment) OS=Gallus gallus GN=ANXA5 PE=3 SV=1 - [F1NJI0_CHICK]	0.558293	0.000281986	-268.116	338.884	607
P14732	Lamin-B2 OS=Gallus gallus GN=LMNB2 PE=2 SV=1 - [LMNB2_CHICK]	0.554077	0.00506395	-185.504	230.496	416
P0CB50	Peroxiredoxin-1 OS=Gallus gallus GN=PRDX1 PE=1 SV=1 - [PRDX1_CHICK]	0.548034	0.000590785	-161.804	196.196	358
F1NGH1	Uncharacterized protein (Fragment) OS=Gallus gallus GN=PITPNB PE=4 SV=1 - [F1NGH1_CHICK]	0.546737	0.0441619	-60.284	72.716	133
E1C8M9	Uncharacterized protein OS=Gallus gallus GN=CANX PE=2 SV=2 - [E1C8M9_CHICK]	0.546737	0.00125069	-180.852	218.148	399
F1NFC0	Nuclease-sensitive element-binding protein 1 (Fragment) OS=Gallus gallus GN=YBX1 PE=2 SV=2 - [F1NFC0_CHICK]	0.536649	0.00572322	-125.568	145.432	271
F2Z4L4	Uncharacterized protein OS=Gallus gallus GN=SET PE=3 SV=1 - [F2Z4L4_CHICK]	0.534442	0.0134779	-80.076	91.924	172
Q6EE31	T-complex protein 1 subunit theta OS=Gallus gallus GN=CCT8 PE=1 SV=3 - [TCPQ_CHICK]	0.528792	0.0438024	-135.708	152.292	288
R4GLB3	Proteasome subunit beta type OS=Gallus gallus GN=PSMB2 PE=3 SV=1 - [R4GLB3_CHICK]	0.527692	0.0254667	-42.98	48.02	91
Q8JFP1	Eukaryotic initiation factor 4A-II OS=Gallus gallus GN=EIF4A2 PE=2 SV=1 - [IF4A2_CHICK]	0.527204	0.000869909	-204.248	227.752	432
E1BQM1	Uncharacterized protein OS=Gallus gallus GN=CRELD2 PE=4 SV=2 - [E1BQM1_CHICK]	0.52528	0.00643534	-83.076	91.924	175
F1NIP5	Uncharacterized protein (Fragment) OS=Gallus gallus GN=PRPS1 PE=3 SV=2 - [F1NIP5_CHICK]	0.522667	0.0193329	-70.168	76.832	147
F1NYA2	Uncharacterized protein OS=Gallus gallus GN=LOC100859865 PE=4 SV=1 - [F1NYA2_CHICK]	0.519495	0.0159464	-49.492	53.508	103
F1NE72	Lysine--tRNA ligase OS=Gallus gallus GN=KARS PE=3 SV=1 - [F1NE72_CHICK]	0.517618	0.00497441	-106.124	113.876	220
E1C006	Proteasome subunit alpha type OS=Gallus gallus GN=PSMA2 PE=3 SV=1 - [E1C006_CHICK]	0.516518	0.0147102	-82.192	87.808	170
P67881	Cytochrome c OS=Gallus gallus GN=CYC PE=1 SV=2 - [CYC_CHICK]	0.515651	0.00217824	-144.336	153.664	298
Q5ZMP6	AP-2 complex subunit mu OS=Gallus gallus GN=AP2M1 PE=2 SV=1 - [AP2M1_CHICK]	0.51194	0.0223963	-65.4	68.6	134
Q9PV94	Small nuclear ribonucleoprotein-associated protein B' OS=Gallus gallus GN=SNRPB PE=2 SV=1 - [RSMB_CHICK]	0.511593	0.00408815	-86.448	90.552	177
F1P3F1	Adenosylhomocysteinase OS=Gallus gallus GN=Gga.51956 PE=3 SV=2 - [F1P3F1_CHICK]	0.507904	0.01287	-102.356	105.644	208
H9KYP7	Uncharacterized protein (Fragment) OS=Gallus gallus GN=PSMA5 PE=4 SV=2 - [H9KYP7_CHICK]	0.506246	0.00174826	-92.332	94.668	187
F1N9W9	Uncharacterized protein (Fragment) OS=Gallus gallus GN=RPS11 PE=3 SV=2 - [F1N9W9_CHICK]	0.502124	0.012454	-96.588	97.412	194
Q8UWC5	Nuclear protein matrin 3 OS=Gallus gallus GN=MATR3 PE=2 SV=1 - [Q8UWC5_CHICK]	0.497652	0.00187931	-199.432	197.568	397
Q5F411	Uncharacterized protein OS=Gallus gallus GN=CCT5 PE=2 SV=1 - [Q5F411_CHICK]	0.48665	0.0105317	-120.124	113.876	234
F1P3P3	Uncharacterized protein OS=Gallus gallus GN=ARHGDIA PE=4 SV=1 - [F1P3P3_CHICK]	0.473964	0.000778872	-260.388	234.612	495
F1NSZ6	Uncharacterized protein OS=Gallus gallus GN=BLB2 PE=4 SV=2 - [F1NSZ6_CHICK]	0.469234	9.08319e-09	-285.552	252.448	538
F1NPG2	Isocitrate dehydrogenase [NADP] (Fragment) OS=Gallus gallus GN=IDH1 PE=3 SV=1 - [F1NPG2_CHICK]	0.4648	0.00247314	-131.124	113.876	245
R4GIN3	Uncharacterized protein OS=Gallus gallus GN=LOC777320 PE=4 SV=1 - [R4GIN3_CHICK]	0.462651	0.00476847	-92.424	79.576	172
F1NIN2	Uncharacterized protein OS=Gallus gallus GN=CTSA PE=4 SV=1 - [F1NIN2_CHICK]	0.462337	3.52578e-05	-245.712	211.288	457
F1NRY8	Uncharacterized protein OS=Gallus gallus GN=LSM7 PE=4 SV=1 - [F1NRY8_CHICK]	0.457333	0.0330018	-52.096	43.904	96
F1NY05	Hypoxia up-regulated protein 1 (Fragment) OS=Gallus gallus GN=HYOU1 PE=3 SV=2 - [F1NY05_CHICK]	0.454821	0.00244074	-297.668	248.332	546
F1NZU2	Uncharacterized protein OS=Gallus gallus GN=SYNCRIP PE=4 SV=2 - [F1NZU2_CHICK]	0.45325	0.001479	-122.472	101.528	224
Q5ZL72	60 kDa heat shock protein, mitochondrial OS=Gallus gallus GN=HSPD1 PE=1 SV=1 - [CH60_CHICK]	0.448505	2.43594e-07	-428.512	348.488	777
Q90679	Thymocyte nuclear protein 1 OS=Gallus gallus GN=THYN1 PE=1 SV=1 - [THYN1_CHICK]	0.444451	0.0017252	-118.332	94.668	213
R4GG92	Uncharacterized protein (Fragment) OS=Gallus gallus GN=LOC100859676 PE=4 SV=1 - [R4GG92_CHICK]	0.439935	0.00586209	-103.052	80.948	184
Q5ZLD1	Uncharacterized protein OS=Gallus gallus GN=FH PE=2 SV=1 - [Q5ZLD1_CHICK]	0.437097	0.0412698	-63.608	49.392	113
R4GJX7	Proteasome subunit alpha type-7 OS=Gallus gallus GN=PSMA7 PE=4 SV=1 - [R4GJX7_CHICK]	0.436132	0.00522008	-85.144	65.856	151
Q98SE2	U2snRNP auxiliary factor small subunit OS=Gallus gallus GN=U2AF1 PE=2 SV=1 - [Q98SE2_CHICK]	0.436062	0.0129366	-72.748	56.252	129
Q6JLB2	Proteasome subunit beta type OS=Gallus gallus GN=PSMB1 PE=3 SV=1 - [Q6JLB2_CHICK]	0.426152	0.000273127	-151.496	112.504	264
Q02960	Macrophage migration inhibitory factor OS=Gallus gallus GN=MIF PE=3 SV=3 - [MIF_CHICK]	0.42433	0.00370061	-55.84	41.16	97
Q5ZKX2	Uncharacterized protein OS=Gallus gallus GN=PSMC6 PE=2 SV=1 - [Q5ZKX2_CHICK]	0.421564	0.00286474	-103.54	75.46	179
Q07598	Non-specific lipid-transfer protein (Fragment) OS=Gallus gallus GN=SCP2 PE=2 SV=1 - [NLTP_CHICK]	0.417565	0.02904	-66.98	48.02	115
F1NH81	Uncharacterized protein (Fragment) OS=Gallus gallus GN=PABPC1 PE=2 SV=1 - [F1NH81_CHICK]	0.416906	0.000348472	-211.08	150.92	362
F1NSR8	Uncharacterized protein OS=Gallus gallus GN=IFI30 PE=2 SV=2 - [F1NSR8_CHICK]	0.415979	0.000416118	-109.796	78.204	188
P47826	60S acidic ribosomal protein P0 OS=Gallus gallus GN=RPLP0 PE=2 SV=1 - [RLA0_CHICK]	0.414791	6.63124e-05	-176.148	124.852	301
Q5ZJ54	T-complex protein 1 subunit zeta OS=Gallus gallus GN=CCT6 PE=1 SV=3 - [TCPZ_CHICK]	0.413925	0.00139272	-172.892	122.108	295
F1NJF0	Uncharacterized protein (Fragment) OS=Gallus gallus GN=C1QBP PE=4 SV=2 - [F1NJF0_CHICK]	0.412442	0.00532758	-95.772	67.228	163
R4GK42	Uncharacterized protein OS=Gallus gallus GN=CIRBP PE=4 SV=1 - [R4GK42_CHICK]	0.4116	0.00212996	-70.608	49.392	120
E1C270	Uncharacterized protein OS=Gallus gallus PE=4 SV=1 - [E1C270_CHICK]	0.404155	0.00861152	-76.864	52.136	129
D5M8S2	DJ-1 OS=Gallus gallus GN=DJ-1 PE=2 SV=1 - [D5M8S2_CHICK]	0.402453	0.00684003	-89.632	60.368	150
Q5ZHW8	Uncharacterized protein OS=Gallus gallus GN=RPS14 PE=2 SV=1 - [Q5ZHW8_CHICK]	0.400584	0.000392543	-82.12	54.88	137
E1C6X1	Uncharacterized protein OS=Gallus gallus GN=PPA2 PE=4 SV=2 - [E1C6X1_CHICK]	0.389351	0.00109555	-135.564	86.436	222
F1NDH6	Uncharacterized protein OS=Gallus gallus GN=KCNAB2 PE=2 SV=2 - [F1NDH6_CHICK]	0.389075	0.0494611	-40.932	26.068	67
F1NCS2	Uncharacterized protein OS=Gallus gallus GN=EWSR1 PE=4 SV=2 - [F1NCS2_CHICK]	0.387739	0.00214747	-84.492	53.508	138
Q5ZIZ5	Uncharacterized protein OS=Gallus gallus GN=NONO PE=2 SV=1 - [Q5ZIZ5_CHICK]	0.386006	9.18957e-05	-200.776	126.224	327
Q5ZKJ9	Uncharacterized protein OS=Gallus gallus GN=ATP6V1E1 PE=2 SV=1 - [Q5ZKJ9_CHICK]	0.384462	0.00221358	-112.028	69.972	182
F1NVA4	Nucleophosmin (Fragment) OS=Gallus gallus GN=NPM1 PE=2 SV=2 - [F1NVA4_CHICK]	0.383017	1.42668e-06	-148.076	91.924	240
P43347	Translationally-controlled tumor protein homolog OS=Gallus gallus GN=TPT1 PE=2 SV=1 - [TCTP_CHICK]	0.376627	0.000291531	-95.376	57.624	153
E1BUA6	Uncharacterized protein OS=Gallus gallus GN=Gga.39526 PE=4 SV=2 - [E1BUA6_CHICK]	0.36693	0.0156245	-54.444	31.556	86
F1NSP7	26S protease regulatory subunit 4 (Fragment) OS=Gallus gallus GN=PSMC1 PE=2 SV=2 - [F1NSP7_CHICK]	0.365867	0.0140138	-66.584	38.416	105
E1C6T8	Eukaryotic translation initiation factor 3 subunit I OS=Gallus gallus GN=EIF3I PE=3 SV=1 - [E1C6T8_CHICK]	0.365867	0.000541274	-142.68	82.32	225
Q5ZMG9	T-complex protein 1 subunit alpha OS=Gallus gallus GN=TCP1 PE=2 SV=1 - [Q5ZMG9_CHICK]	0.364587	0.0384067	-90.864	52.136	143
Q5ZK88	Paraspeckle component 1 OS=Gallus gallus GN=PSPC1 PE=2 SV=1 - [PSPC1_CHICK]	0.364248	0.00678367	-71.84	41.16	113
F1NIM4	Uncharacterized protein OS=Gallus gallus GN=FKBP4 PE=2 SV=1 - [F1NIM4_CHICK]	0.363845	0.000350328	-230.288	131.712	362
F1NH93	Uncharacterized protein (Fragment) OS=Gallus gallus GN=RPS20 PE=3 SV=2 - [F1NH93_CHICK]	0.360526	0.000196923	-87.608	49.392	137
F1N954	Proteasome subunit alpha type (Fragment) OS=Gallus gallus GN=PSMA1 PE=3 SV=2 - [F1N954_CHICK]	0.351366	0.000338026	-106.376	57.624	164
F1NBW2	Uncharacterized protein OS=Gallus gallus GN=LOC100859311 PE=2 SV=1 - [F1NBW2_CHICK]	0.343	0.00500015	-176.076	91.924	268
E1BZR1	Uncharacterized protein OS=Gallus gallus GN=HNRNPR PE=4 SV=2 - [E1BZR1_CHICK]	0.340101	3.46762e-06	-234.264	120.736	355
Q5ZMA2	Pre-mRNA-processing factor 19 OS=Gallus gallus GN=PRPF19 PE=1 SV=1 - [PRP19_CHICK]	0.339389	0.000199684	-125.516	64.484	190
F1NR71	Uncharacterized protein OS=Gallus gallus GN=PSMD7 PE=4 SV=2 - [F1NR71_CHICK]	0.335378	0.0335282	-59.816	30.184	90
Q5ZMN1	Uncharacterized protein OS=Gallus gallus GN=G3BP1 PE=2 SV=1 - [Q5ZMN1_CHICK]	0.333974	0.000468993	-101.236	50.764	152
Q5ZM91	cAMP-dependent protein kinase type I-alpha regulatory subunit OS=Gallus gallus GN=PRKAR1A PE=2 SV=1 - [KAP0_CHICK]	0.331567	0.0129265	-80.212	39.788	120
Q07460	Eukaryotic translation initiation factor 5A-2 OS=Gallus gallus GN=EIF5A2 PE=1 SV=3 - [IF5A2_CHICK]	0.32635	2.38619e-05	-138.772	67.228	206
F1NWG2	Uncharacterized protein (Fragment) OS=Gallus gallus GN=CTSC PE=3 SV=1 - [F1NWG2_CHICK]	0.319228	2.19992e-06	-275.032	128.968	404
E1BTM1	Uncharacterized protein OS=Gallus gallus GN=ETF1 PE=4 SV=1 - [E1BTM1_CHICK]	0.31907	0.0167582	-58.56	27.44	86
F1P4W1	Uncharacterized protein (Fragment) OS=Gallus gallus GN=DNAJA2 PE=2 SV=1 - [F1P4W1_CHICK]	0.317146	0.0020079	-135.888	63.112	199
Q5ZIK9	Coatomer subunit epsilon OS=Gallus gallus GN=COPE PE=2 SV=1 - [COPE_CHICK]	0.315052	0.000773997	-92.468	42.532	135
F1NK38	T-complex protein 1 subunit eta OS=Gallus gallus GN=CCT7 PE=3 SV=2 - [F1NK38_CHICK]	0.313431	0.00128926	-159.284	72.716	232
F1NWF2	Uncharacterized protein OS=Gallus gallus GN=PRCP PE=4 SV=2 - [F1NWF2_CHICK]	0.313358	2.09465e-06	-222.472	101.528	324
F1N8J0	Uncharacterized protein OS=Gallus gallus GN=ACAA2 PE=3 SV=1 - [F1N8J0_CHICK]	0.311061	9.50362e-05	-170.168	76.832	247
R4GHM4	Uncharacterized protein OS=Gallus gallus GN=LOC100857484 PE=4 SV=1 - [R4GHM4_CHICK]	0.308315	0.0165829	-61.56	27.44	89
Q5ZKE7	UMP-CMP kinase OS=Gallus gallus GN=CMPK PE=2 SV=1 - [KCY_CHICK]	0.308	0.000317499	-67.816	30.184	98
F1NC38	Uncharacterized protein OS=Gallus gallus GN=ACADL PE=2 SV=1 - [F1NC38_CHICK]	0.306437	0.00537997	-136.632	60.368	197
E1C3C6	Uncharacterized protein OS=Gallus gallus GN=ATP6V1G1 PE=4 SV=1 - [E1C3C6_CHICK]	0.304889	0.00270597	-75.072	32.928	108
F1NSC1	Uncharacterized protein OS=Gallus gallus GN=ATP5F1 PE=4 SV=2 - [F1NSC1_CHICK]	0.303284	0.000179103	-132.376	57.624	190
Q5XKY5	Aminoimidazole-4-carboxamide ribonucleotidetransformylase/IMP cyclohydrolase OS=Gallus gallus GN=PURH PE=2 SV=1 - [Q5XKY5_CHICK]	0.293672	5.88868e-05	-211.192	87.808	299
Q5ZM36	Eukaryotic initiation factor 4A-III OS=Gallus gallus GN=EIF4A3 PE=2 SV=1 - [IF4A3_CHICK]	0.293456	6.11498e-06	-254.356	105.644	360
H9L047	Acidic leucine-rich nuclear phosphoprotein 32 family member E OS=Gallus gallus GN=ANP32E PE=4 SV=2 - [H9L047_CHICK]	0.288842	0.0114261	-40.536	16.464	57
E1C4M3	Uncharacterized protein OS=Gallus gallus GN=CTSZ PE=3 SV=1 - [E1C4M3_CHICK]	0.287785	2.55952e-06	-146.004	58.996	205
F1NPF0	Eukaryotic translation initiation factor 2 subunit 3 OS=Gallus gallus GN=EIF2S3 PE=4 SV=1 - [F1NPF0_CHICK]	0.287378	0.000396687	-105.468	42.532	148
F1NN78	Uncharacterized protein OS=Gallus gallus GN=NECAP2 PE=4 SV=2 - [F1NN78_CHICK]	0.285191	2.28118e-05	-127.236	50.764	178
F1NB94	Uncharacterized protein OS=Gallus gallus GN=CAST PE=4 SV=2 - [F1NB94_CHICK]	0.284352	0.00144934	-138.12	54.88	193
E1BRI5	Uncharacterized protein OS=Gallus gallus GN=LYPLA2 PE=4 SV=1 - [E1BRI5_CHICK]	0.282093	0.00173705	-76.816	30.184	107
Q5F424	Uncharacterized protein OS=Gallus gallus GN=LRRC10 PE=2 SV=1 - [Q5F424_CHICK]	0.282022	0.00454313	-129.236	50.764	180
E1C043	Uncharacterized protein OS=Gallus gallus GN=COX5A PE=4 SV=2 - [E1C043_CHICK]	0.280636	5.95057e-07	-126.608	49.392	176
R4GLK3	Uncharacterized protein OS=Gallus gallus GN=LOC100857577 PE=4 SV=1 - [R4GLK3_CHICK]	0.279051	0.049822	-42.536	16.464	59
Q5ZLH9	Protein CDV3 homolog OS=Gallus gallus GN=CDV3 PE=2 SV=1 - [CDV3_CHICK]	0.276024	0.000264271	-122.352	46.648	169
E1BUZ5	Uncharacterized protein (Fragment) OS=Gallus gallus GN=RPLP2 PE=3 SV=2 - [E1BUZ5_CHICK]	0.276024	0.000270426	-122.352	46.648	169
Q5ZLW7	Uncharacterized protein OS=Gallus gallus GN=LUC7L2 PE=2 SV=1 - [Q5ZLW7_CHICK]	0.271928	0.000297805	-80.816	30.184	111
F1NC26	Uncharacterized protein OS=Gallus gallus GN=HSPA4L PE=3 SV=1 - [F1NC26_CHICK]	0.269709	0.0253833	-85.444	31.556	117
Q08200	60S ribosomal protein L10 (Fragment) OS=Gallus gallus GN=RPL10 PE=2 SV=1 - [RL10_CHICK]	0.269271	0.0205224	-78.188	28.812	107
F1NID6	Uncharacterized protein OS=Gallus gallus GN=ATP6V1B2 PE=3 SV=2 - [F1NID6_CHICK]	0.268838	1.50292e-05	-324.636	119.364	444
E1C0F1	Dolichyl-diphosphooligosaccharide--protein glycosyltransferase subunit 1 (Fragment) OS=Gallus gallus GN=RPN1 PE=4 SV=2 - [E1C0F1_CHICK]	0.265045	5.27362e-06	-258.704	93.296	352
F1NDC2	Uncharacterized protein OS=Gallus gallus GN=RPS23 PE=3 SV=2 - [F1NDC2_CHICK]	0.265045	0.000456136	-129.352	46.648	176
Q5ZJ23	Argininosuccinate synthase OS=Gallus gallus GN=ASS1 PE=2 SV=1 - [ASSY_CHICK]	0.261333	2.42984e-08	-465.36	164.64	630
F6SU35	Ribosomal protein OS=Gallus gallus GN=RPL10A PE=3 SV=1 - [F6SU35_CHICK]	0.260873	0.000901735	-104.956	37.044	142
F1P304	Uncharacterized protein (Fragment) OS=Gallus gallus GN=ATP5O PE=3 SV=2 - [F1P304_CHICK]	0.260207	1.07458e-06	-128.724	45.276	174
F1NU14	Uncharacterized protein (Fragment) OS=Gallus gallus PE=4 SV=2 - [F1NU14_CHICK]	0.255051	0.000124336	-116.212	39.788	156
E1BR38	Argininosuccinate synthase OS=Gallus gallus GN=ASS1 PE=2 SV=2 - [E1BR38_CHICK]	0.253755	1.42088e-08	-476.104	161.896	638
H9L166	Uncharacterized protein OS=Gallus gallus GN=BTF3 PE=4 SV=1 - [H9L166_CHICK]	0.252322	0.00118242	-65.048	21.952	87
F1NAC8	Uncharacterized protein OS=Gallus gallus GN=SNRPA1 PE=4 SV=1 - [F1NAC8_CHICK]	0.250796	9.33576e-06	-139.352	46.648	186
P17785	Annexin A2 OS=Gallus gallus GN=ANXA2 PE=1 SV=2 - [ANXA2_CHICK]	0.25053	5.36542e-07	-956.324	319.676	1276
F1NLL4	Uncharacterized protein OS=Gallus gallus GN=NUTF2 PE=4 SV=2 - [F1NLL4_CHICK]	0.201765	0.0501665	-27.14	6.86	34
F1N9S7	Annexin OS=Gallus gallus GN=ANXA1 PE=3 SV=1 - [F1N9S7_CHICK]	1.44094	0.050264	350.992	1146.99	796
Q5ZL03	Uncharacterized protein OS=Gallus gallus GN=GCLM PE=2 SV=1 - [Q5ZL03_CHICK]	7.4088	0.0510608	32.044	37.044	5
F1NGP9	Uncharacterized protein (Fragment) OS=Gallus gallus GN=HSPE1 PE=3 SV=2 - [F1NGP9_CHICK]	0.830159	0.051537	-46.876	229.124	276
F1NUE0	Uncharacterized protein OS=Gallus gallus GN=SRI PE=4 SV=1 - [F1NUE0_CHICK]	1.29345	0.0523917	76.884	338.884	262
F1NLM5	Uncharacterized protein (Fragment) OS=Gallus gallus GN=SNRPD1 PE=4 SV=1 - [F1NLM5_CHICK]	0.320133	0.0534807	-40.792	19.208	60
E1BVC4	Uncharacterized protein OS=Gallus gallus GN=SEC13 PE=4 SV=1 - [E1BVC4_CHICK]	0.621108	0.0548555	-56.076	91.924	148
F1NUA2	Actin-related protein 2/3 complex subunit 5 (Fragment) OS=Gallus gallus GN=ARPC5 PE=3 SV=2 - [F1NUA2_CHICK]	1.61773	0.0553265	41.388	108.388	67
O57535	Nucleoside diphosphate kinase OS=Gallus gallus PE=2 SV=1 - [NDK_CHICK]	1.22804	0.0559548	106.496	573.496	467
F1NEW0	Uncharacterized protein OS=Gallus gallus GN=LMAN1 PE=4 SV=1 - [F1NEW0_CHICK]	1.75436	0.0562366	46.016	107.016	61
Q8UVD9	Far upstream element-binding protein 2 OS=Gallus gallus GN=KHSRP PE=1 SV=1 - [FUBP2_CHICK]	0.606078	0.0566375	-81.148	124.852	206
E1BS97	Uncharacterized protein OS=Gallus gallus GN=PAK2 PE=4 SV=1 - [E1BS97_CHICK]	1.31411	0.0566835	74.444	311.444	237
P18359	Destrin OS=Gallus gallus GN=DSTN PE=1 SV=3 - [DEST_CHICK]	1.48806	0.0579701	323.096	985.096	662
E1BXC2	Uncharacterized protein (Fragment) OS=Gallus gallus GN=ESD PE=4 SV=2 - [E1BXC2_CHICK]	1.16816	0.0581536	29.428	204.428	175
F6SQB5	Uncharacterized protein (Fragment) OS=Gallus gallus GN=UBE2D3 PE=3 SV=1 - [F6SQB5_CHICK]	0.335378	0.0583837	-29.908	15.092	45
E1BYF8	Uncharacterized protein (Fragment) OS=Gallus gallus GN=FNBP1 PE=4 SV=2 - [E1BYF8_CHICK]	0.567432	0.0593993	-70.076	91.924	162
R4GHG5	Uncharacterized protein (Fragment) OS=Gallus gallus PE=3 SV=1 - [R4GHG5_CHICK]	0.805014	0.0604627	-100.028	412.972	513
Q5ZJ02	DBIRD complex subunit ZNF326 OS=Gallus gallus GN=ZNF326 PE=2 SV=3 - [ZN326_CHICK]	0.552896	0.0609405	-59.912	74.088	134
R4GM83	Aldehyde dehydrogenase OS=Gallus gallus GN=ALDH3B1 PE=3 SV=1 - [R4GM83_CHICK]	4.22576	0.0614058	80.644	105.644	25
F1NJ08	Vimentin OS=Gallus gallus GN=VIM PE=2 SV=1 - [F1NJ08_CHICK]	0.829421	0.0622544	-338.6	1646.4	1985
F1NU03	Uncharacterized protein OS=Gallus gallus GN=RCSD1 PE=4 SV=2 - [F1NU03_CHICK]	0.520699	0.0623359	-79.564	86.436	166
F1NPM7	Uncharacterized protein OS=Gallus gallus GN=TRA2A PE=4 SV=2 - [F1NPM7_CHICK]	0.310642	0.0635336	-36.536	16.464	53
P34065	Proteasome subunit beta type-5 (Fragment) OS=Gallus gallus GN=PSMB5 PE=2 SV=2 - [PSB5_CHICK]	0.620873	0.0635747	-119.804	196.196	316
F1NPP8	Uncharacterized protein OS=Gallus gallus GN=CLINT1 PE=4 SV=2 - [F1NPP8_CHICK]	0.312912	0.0639768	-39.164	17.836	57
F1NHD8	Uncharacterized protein (Fragment) OS=Gallus gallus GN=PDCD6 PE=4 SV=1 - [F1NHD8_CHICK]	1.41196	0.0641233	42.432	145.432	103
F2Z4M7	60S ribosomal protein L37a (Fragment) OS=Gallus gallus GN=RPL37A PE=2 SV=1 - [F2Z4M7_CHICK]	0.252737	0.064686	-28.396	9.604	38
H9L0U6	Proteasome subunit beta type OS=Gallus gallus GN=PSMB4 PE=3 SV=1 - [H9L0U6_CHICK]	0.427344	0.0650239	-34.932	26.068	61
F1NS91	Uncharacterized protein OS=Gallus gallus GN=RPL9 PE=4 SV=2 - [F1NS91_CHICK]	0.67388	0.0656858	-92.292	190.708	283
Q8JGM8	BH3-interacting domain death agonist OS=Gallus gallus GN=BID PE=2 SV=2 - [BID_CHICK]	0.32928	0.0678216	-33.536	16.464	50
E1BRU3	Uncharacterized protein OS=Gallus gallus GN=LOC100858247 PE=4 SV=2 - [E1BRU3_CHICK]	0.26902	0.0679484	-37.28	13.72	51
Q5ZJN2	Ras-related protein Rab-11A OS=Gallus gallus GN=RAB11A PE=2 SV=1 - [RB11A_CHICK]	1.13405	0.0680795	36.328	307.328	271
F1NFT6	Uncharacterized protein (Fragment) OS=Gallus gallus GN=UBE2N PE=2 SV=1 - [F1NFT6_CHICK]	1.17684	0.0686732	41.028	273.028	232
Q5F3W6	14-3-3 protein gamma OS=Gallus gallus GN=YWHAG PE=1 SV=1 - [1433G_CHICK]	0.939471	0.0687392	-17.856	277.144	295
F1NC33	Heat shock cognate protein HSP 90-beta OS=Gallus gallus GN=HSP90AB1 PE=2 SV=1 - [F1NC33_CHICK]	0.810287	0.0698537	-80.628	344.372	425
E1C477	Uncharacterized protein OS=Gallus gallus GN=UBQLN1 PE=4 SV=2 - [E1C477_CHICK]	0.448538	0.0708132	-57.352	46.648	104
Q5ZLG1	Ras-related protein Rab-18 OS=Gallus gallus GN=RAB18 PE=2 SV=1 - [RAB18_CHICK]	0.2352	0.071104	-26.768	8.232	35
Q90W83	Aldo-keto reductase OS=Gallus gallus GN=akr PE=2 SV=1 - [Q90W83_CHICK]	0.717907	0.0725877	-121.3	308.7	430
Q6ITC7	40S ribosomal protein S13 OS=Gallus gallus GN=RPS13 PE=2 SV=3 - [RS13_CHICK]	0.59284	0.0746054	-65.96	96.04	162
F1NME1	Uncharacterized protein OS=Gallus gallus GN=LOC427896 PE=3 SV=1 - [F1NME1_CHICK]	1.49426	0.0768934	99.84	301.84	202
P28497	F-actin-capping protein subunit alpha-2 OS=Gallus gallus GN=CAPZA2 PE=1 SV=1 - [CAZA2_CHICK]	1.20736	0.0786497	67.392	392.392	325
F1NCE1	Uncharacterized protein OS=Gallus gallus GN=EIF3D PE=4 SV=2 - [F1NCE1_CHICK]	0.249455	0.0787358	-33.024	10.976	44
E1BRJ9	Coronin OS=Gallus gallus GN=CORO7 PE=3 SV=2 - [E1BRJ9_CHICK]	9.604	0.079812	51.624	57.624	6
R4GJ54	Uncharacterized protein (Fragment) OS=Gallus gallus PE=4 SV=1 - [R4GJ54_CHICK]	3.48277	0.0807982	32.276	45.276	13
F1P241	Uncharacterized protein OS=Gallus gallus GN=CRKL PE=4 SV=2 - [F1P241_CHICK]	7.9576	0.0831942	34.788	39.788	5
E1C540	Uncharacterized protein OS=Gallus gallus GN=NPM3 PE=4 SV=2 - [E1C540_CHICK]	0.359333	0.0842965	-26.908	15.092	42
F1NY82	Uncharacterized protein OS=Gallus gallus GN=IQGAP1 PE=4 SV=2 - [F1NY82_CHICK]	9.8784	0.0856819	44.392	49.392	5
F1NDK1	Uncharacterized protein OS=Gallus gallus GN=VRK1 PE=4 SV=1 - [F1NDK1_CHICK]	6.40267	0.0865686	32.416	38.416	6
Q5ZIF0	Uncharacterized protein OS=Gallus gallus GN=MAP2K1 PE=2 SV=1 - [Q5ZIF0_CHICK]	5.488	0.0905198	26.928	32.928	6
E1C6C1	Uncharacterized protein OS=Gallus gallus GN=PEBP1 PE=4 SV=1 - [E1C6C1_CHICK]	1.42432	0.0927082	100.14	336.14	236
P79781	Ubiquitin-40S ribosomal protein S27a OS=Gallus gallus GN=RPS27A PE=2 SV=3 - [RS27A_CHICK]	1.6326	0.093742	113.236	292.236	179
Q05826	CCAAT/enhancer-binding protein beta OS=Gallus gallus GN=CEBPB PE=1 SV=1 - [CEBPB_CHICK]	0.22129	0.0970987	-24.14	6.86	31
E1C8P2	Uncharacterized protein OS=Gallus gallus GN=PAPSS1 PE=3 SV=1 - [E1C8P2_CHICK]	2.69974	0.0988617	52.692	83.692	31
F1NI86	Uncharacterized protein OS=Gallus gallus GN=GUSB PE=4 SV=1 - [F1NI86_CHICK]	0.584521	0.099381	-70.216	98.784	169
F2Z4M3	40S ribosomal protein S15 (Fragment) OS=Gallus gallus GN=RPS15 PE=2 SV=1 - [F2Z4M3_CHICK]	0.583494	0.0995187	-36.236	50.764	87
F1P1A5	Uncharacterized protein OS=Gallus gallus GN=TKT PE=4 SV=2 - [F1P1A5_CHICK]	1.11182	0.102984	94.936	943.936	849
Q5ZKB0	Uncharacterized protein OS=Gallus gallus GN=TMED2 PE=2 SV=1 - [Q5ZKB0_CHICK]	0.530091	0.104265	-41.352	46.648	88
A4F5B6	TAP binding protein OS=Gallus gallus GN=TPN PE=2 SV=1 - [A4F5B6_CHICK]	0.476389	0.107172	-37.7	34.3	72
F1NXX9	Uncharacterized protein (Fragment) OS=Gallus gallus GN=BPI PE=4 SV=2 - [F1NXX9_CHICK]	1.13805	0.109182	47.764	393.764	346
F1N9N4	Stathmin-3 OS=Gallus gallus GN=NPC2 PE=2 SV=1 - [F1N9N4_CHICK]	1.17512	0.109753	39.052	262.052	223
Q5ZKJ2	Uncharacterized protein OS=Gallus gallus GN=YWHAH PE=2 SV=1 - [Q5ZKJ2_CHICK]	0.95502	0.111004	-9.176	194.824	204
P09653	Tubulin beta-5 chain OS=Gallus gallus PE=3 SV=1 - [TBB5_CHICK]	0.98	0.112009	-8.68	425.32	434
E1BR10	Uncharacterized protein OS=Gallus gallus GN=PRDX3 PE=4 SV=1 - [E1BR10_CHICK]	0.755594	0.113627	-33.728	104.272	138
E1BS06	Uncharacterized protein OS=Gallus gallus GN=RPL23A PE=3 SV=2 - [E1BS06_CHICK]	0.621973	0.116555	-56.704	93.296	150
E1BY89	Uncharacterized protein OS=Gallus gallus GN=RPL23 PE=3 SV=2 - [E1BY89_CHICK]	0.694684	0.11691	-48.24	109.76	158
E1BU22	Uncharacterized protein OS=Gallus gallus GN=GAA PE=4 SV=2 - [E1BU22_CHICK]	0.284755	0.117446	-37.908	15.092	53
F1NPQ0	Uncharacterized protein OS=Gallus gallus GN=LOC100859465 PE=4 SV=1 - [F1NPQ0_CHICK]	0.22129	0.119497	-24.14	6.86	31
F1NZB4	Uncharacterized protein OS=Gallus gallus GN=NUP210 PE=4 SV=2 - [F1NZB4_CHICK]	0.10976	0.125451	-66.768	8.232	75
Q5ZIH1	Uncharacterized protein OS=Gallus gallus GN=HNRNPD PE=2 SV=1 - [Q5ZIH1_CHICK]	0.72912	0.126839	-47.404	127.596	175
P50890	40S ribosomal protein SA OS=Gallus gallus GN=RPSA PE=3 SV=1 - [RSSA_CHICK]	0.900148	0.127021	-37.744	340.256	378
F1N9J1	Uncharacterized protein OS=Gallus gallus GN=GYG1 PE=4 SV=1 - [F1N9J1_CHICK]	0.605294	0.127638	-53.68	82.32	136
H9KZC8	Uncharacterized protein OS=Gallus gallus GN=PA2G4 PE=4 SV=2 - [H9KZC8_CHICK]	0.696775	0.129158	-57.916	133.084	191
R4GJ67	Uncharacterized protein OS=Gallus gallus PE=4 SV=1 - [R4GJ67_CHICK]	1.43002	0.130338	172.868	574.868	402
H9L0G3	Uncharacterized protein OS=Gallus gallus GN=LOC769000 PE=4 SV=2 - [H9L0G3_CHICK]	0.228667	0.130905	-23.14	6.86	30
P09207	Tubulin beta-6 chain OS=Gallus gallus PE=1 SV=1 - [TBB6_CHICK]	1.01327	0.132023	2.892	220.892	218
F1NBX4	Uncharacterized protein OS=Gallus gallus GN=RPL27A PE=3 SV=2 - [F1NBX4_CHICK]	1.25094	0.134208	25.596	127.596	102
Q5ZM58	Uncharacterized protein OS=Gallus gallus GN=ACTR1A PE=2 SV=1 - [Q5ZM58_CHICK]	0.720057	0.137035	-39.472	101.528	141
F1NNE7	Uncharacterized protein OS=Gallus gallus GN=LNPEP PE=4 SV=2 - [F1NNE7_CHICK]	0.622351	0.140107	-73.264	120.736	194
F2Z4K6	Uncharacterized protein OS=Gallus gallus GN=RPL26L1 PE=2 SV=1 - [F2Z4K6_CHICK]	0.630378	0.144717	-41.028	69.972	111
E1C6R9	Uncharacterized protein OS=Gallus gallus GN=LOC770011 PE=4 SV=2 - [E1C6R9_CHICK]	1.54049	0.149099	184.848	526.848	342
F1NP36	Uncharacterized protein OS=Gallus gallus GN=TCEA1 PE=4 SV=2 - [F1NP36_CHICK]	1.32023	0.150561	16.972	69.972	53
F1NY54	Uncharacterized protein OS=Gallus gallus GN=THRAP3 PE=4 SV=2 - [F1NY54_CHICK]	0.579289	0.153711	-75.728	104.272	180
F1NKT5	Transcription factor BTF3 homolog 4 OS=Gallus gallus GN=BTF3L4 PE=4 SV=1 - [F1NKT5_CHICK]	0.679589	0.156623	-34.284	72.716	107
P02552	Tubulin alpha-1 chain (Fragment) OS=Gallus gallus PE=1 SV=1 - [TBA1_CHICK]	1.2062	0.156849	136.504	798.504	662
F1NEQ6	Proteasome subunit alpha type (Fragment) OS=Gallus gallus GN=PSMA6 PE=3 SV=1 - [F1NEQ6_CHICK]	1.15071	0.159392	32.704	249.704	217
F1NJ10	Uncharacterized protein (Fragment) OS=Gallus gallus GN=SLC25A6 PE=3 SV=2 - [F1NJ10_CHICK]	1.36746	0.160942	110.972	412.972	302
F1NPU8	High mobility group protein B2 OS=Gallus gallus GN=HMGB2 PE=4 SV=1 - [F1NPU8_CHICK]	0.734684	0.163592	-41.124	113.876	155
Q7SX63	Heat shock protein 70 OS=Gallus gallus GN=HSP70 PE=2 SV=1 - [Q7SX63_CHICK]	0.865514	0.163612	-57.56	370.44	428
F1NU40	Nucleolin OS=Gallus gallus GN=NCL PE=4 SV=2 - [F1NU40_CHICK]	0.912704	0.165395	-40.68	425.32	466
Q5ZKL7	Bridging integrator 2 OS=Gallus gallus GN=BIN2 PE=2 SV=1 - [BIN2_CHICK]	1.21122	0.166094	27.036	155.036	128
F1NW83	Uncharacterized protein (Fragment) OS=Gallus gallus GN=MOBKL1A PE=4 SV=2 - [F1NW83_CHICK]	0.245	0.169273	-21.14	6.86	28
P84247	Histone H3.3 OS=Gallus gallus GN=H3-IX PE=1 SV=2 - [H33_CHICK]	1.53405	0.170004	135.648	389.648	254
Q90955	Prostaglandin E synthase 3 (Fragment) OS=Gallus gallus GN=PTGES3 PE=1 SV=1 - [TEBP_CHICK]	1.26792	0.170369	38.848	183.848	145
Q5ZK09	Protein Hikeshi OS=Gallus gallus GN=RCJMB04_13p7 PE=2 SV=2 - [HIKES_CHICK]	2.61927	0.170797	17.812	28.812	11
F1NPA9	Uncharacterized protein OS=Gallus gallus GN=RPS3 PE=2 SV=2 - [F1NPA9_CHICK]	0.879278	0.17331	-60.844	443.156	504
F1NV93	Peptidyl-prolyl cis-trans isomerase (Fragment) OS=Gallus gallus GN=PPIB PE=3 SV=2 - [F1NV93_CHICK]	0.90086	0.173807	-26.272	238.728	265
F1P4I7	Uncharacterized protein OS=Gallus gallus GN=VNN1 PE=4 SV=2 - [F1P4I7_CHICK]	1.6419	0.174794	39.156	100.156	61
P09652	Tubulin beta-4 chain OS=Gallus gallus PE=1 SV=1 - [TBB4_CHICK]	1.04312	0.174926	17.808	430.808	413
F1NPD3	60S ribosomal protein L18a (Fragment) OS=Gallus gallus GN=RPL18A PE=3 SV=2 - [F1NPD3_CHICK]	1.48515	0.17503	47.06	144.06	97
P09102	Protein disulfide-isomerase OS=Gallus gallus GN=P4HB PE=1 SV=3 - [PDIA1_CHICK]	1.27044	0.177412	200.936	943.936	743
P67883	60S ribosomal protein L30 OS=Gallus gallus GN=RPL30 PE=3 SV=2 - [RL30_CHICK]	1.19722	0.177712	30.964	187.964	157
F1NM08	Uncharacterized protein (Fragment) OS=Gallus gallus GN=DDX5 PE=4 SV=1 - [F1NM08_CHICK]	0.75994	0.178895	-80.18	253.82	334
R9PXM7	Coatomer subunit delta (Fragment) OS=Gallus gallus GN=ARCN1 PE=4 SV=1 - [R9PXM7_CHICK]	0.700913	0.180561	-55.032	128.968	184
F1NPJ2	Uncharacterized protein OS=Gallus gallus PE=3 SV=2 - [F1NPJ2_CHICK]	1.49464	0.180762	88.54	267.54	179
E1C2R8	Uncharacterized protein (Fragment) OS=Gallus gallus GN=DDX17 PE=4 SV=2 - [E1C2R8_CHICK]	0.758113	0.182239	-89.74	281.26	371
E1BWI3	Uncharacterized protein OS=Gallus gallus GN=RSU1 PE=2 SV=2 - [E1BWI3_CHICK]	0.560394	0.186167	-31.212	39.788	71
P24479	Protein S100-A11 OS=Gallus gallus GN=S100A11 PE=1 SV=2 - [S10AB_CHICK]	1.0449	0.186648	6.78	157.78	151
R4GJ93	Uncharacterized protein (Fragment) OS=Gallus gallus GN=LOC100858919 PE=4 SV=1 - [R4GJ93_CHICK]	2.09067	0.191014	22.904	43.904	21
Q5ZL80	Uncharacterized protein OS=Gallus gallus GN=HNRNPM PE=2 SV=1 - [Q5ZL80_CHICK]	0.793551	0.191436	-97.444	374.556	472
F1NF89	40S ribosomal protein S24 OS=Gallus gallus GN=RPS24 PE=3 SV=2 - [F1NF89_CHICK]	3.20133	0.19514	26.416	38.416	12
F6RW83	Ribosomal protein L19 OS=Gallus gallus GN=RPL19 PE=3 SV=1 - [F6RW83_CHICK]	1.31657	0.195238	31.34	130.34	99
P08250	Apolipoprotein A-I OS=Gallus gallus GN=APOA1 PE=1 SV=2 - [APOA1_CHICK]	0.2744	0.19538	-18.14	6.86	25
E1BQN9	Uncharacterized protein OS=Gallus gallus GN=CACYBP PE=4 SV=1 - [E1BQN9_CHICK]	0.690314	0.198726	-49.24	109.76	159
Q5ZLY3	Uncharacterized protein OS=Gallus gallus GN=TMOD3 PE=2 SV=1 - [Q5ZLY3_CHICK]	0.558102	0.200556	-26.072	32.928	59
F1NWP3	Heat shock cognate 71 kDa protein OS=Gallus gallus GN=HSPA8 PE=2 SV=1 - [F1NWP3_CHICK]	0.990769	0.20331	-11.76	1262.24	1274
E1BZ05	Uncharacterized protein OS=Gallus gallus GN=Gga.535 PE=3 SV=2 - [E1BZ05_CHICK]	0.465802	0.205199	-86.54	75.46	162
F1NEG6	Uncharacterized protein OS=Gallus gallus GN=HNRNPH1 PE=4 SV=2 - [F1NEG6_CHICK]	0.980371	0.205687	-10.384	518.616	529
Q6DV79	Signal transducer and activator of transcription 3 OS=Gallus gallus GN=STAT3 PE=1 SV=2 - [STAT3_CHICK]	0.336	0.207737	-32.536	16.464	49
F1NM87	Uncharacterized protein (Fragment) OS=Gallus gallus GN=Gga.30193 PE=4 SV=2 - [F1NM87_CHICK]	1.33204	0.213338	102.6	411.6	309
F1NZM1	Eukaryotic translation initiation factor 3 subunit E OS=Gallus gallus GN=EIF3E PE=3 SV=1 - [F1NZM1_CHICK]	0.334634	0.214621	-27.28	13.72	41
F1NZD3	Uncharacterized protein OS=Gallus gallus GN=RBMX PE=4 SV=1 - [F1NZD3_CHICK]	0.785581	0.215132	-53.176	194.824	248
F1NHI3	Uncharacterized protein OS=Gallus gallus GN=DHX15 PE=4 SV=2 - [F1NHI3_CHICK]	0.601213	0.21915	-35.492	53.508	89
P84229	Histone H3.2 OS=Gallus gallus GN=H3-I PE=1 SV=2 - [H32_CHICK]	1.27026	0.22028	120.264	565.264	445
H9L0E0	Uncharacterized protein (Fragment) OS=Gallus gallus GN=UBQLN4 PE=2 SV=1 - [H9L0E0_CHICK]	0.343	0.222726	-13.14	6.86	20
F1NAZ9	Uncharacterized protein (Fragment) OS=Gallus gallus GN=SEC11C PE=4 SV=2 - [F1NAZ9_CHICK]	2.156	0.22567	24.276	45.276	21
P02542	Desmin OS=Gallus gallus GN=DES PE=1 SV=1 - [DESM_CHICK]	0.511137	0.226256	-74.796	78.204	153
Q5ZLN1	Phosphoglycerate mutase 1 OS=Gallus gallus GN=PGAM1 PE=1 SV=3 - [PGAM1_CHICK]	1.18307	0.227603	111.672	721.672	610
Q5ZHR7	Uncharacterized protein OS=Gallus gallus GN=CLTA PE=2 SV=1 - [Q5ZHR7_CHICK]	0.750158	0.230175	-34.728	104.272	139
Q8AWI4	Alpha-tropomyosin 2 OS=Gallus gallus GN=TPM1 PE=2 SV=1 - [Q8AWI4_CHICK]	0.984833	0.232021	-5.536	359.464	365
Q5F356	Phosphatidylinositol 5-phosphate 4-kinase type-2 alpha OS=Gallus gallus GN=PIP4K2A PE=2 SV=1 - [PI42A_CHICK]	1.28885	0.232254	19.064	85.064	66
P42558	GTP-binding nuclear protein Ran OS=Gallus gallus GN=RAN PE=2 SV=1 - [RAN_CHICK]	0.8904	0.235872	-26.852	218.148	245
F1NY04	Uncharacterized protein OS=Gallus gallus GN=SASH3 PE=4 SV=2 - [F1NY04_CHICK]	0.721636	0.236904	-42.868	111.132	154
Q05706	Beta-tropomyosin OS=Gallus gallus GN=BRT-1 PE=2 SV=1 - [Q05706_CHICK]	0.756679	0.241586	-40.148	124.852	165
E1BVT3	Malate dehydrogenase OS=Gallus gallus GN=MDH2 PE=3 SV=1 - [E1BVT3_CHICK]	1.01018	0.241709	5.752	570.752	565
E1C2L5	Uncharacterized protein (Fragment) OS=Gallus gallus GN=THOC4 PE=4 SV=2 - [E1C2L5_CHICK]	0.844308	0.244577	-34.408	186.592	221
R4GHX2	Peptidyl-prolyl cis-trans isomerase (Fragment) OS=Gallus gallus GN=PPIA PE=3 SV=1 - [R4GHX2_CHICK]	1.00658	0.246854	2.716	415.716	413
F1NKZ6	Uncharacterized protein (Fragment) OS=Gallus gallus GN=EIF1AY PE=2 SV=2 - [F1NKZ6_CHICK]	0.704212	0.24835	-33.424	79.576	113
O93532	Keratin, type II cytoskeletal cochleal OS=Gallus gallus PE=2 SV=1 - [K2CO_CHICK]	0.850135	0.248501	-24.428	138.572	163
F1NW97	Uncharacterized protein OS=Gallus gallus GN=LOC100857858 PE=3 SV=2 - [F1NW97_CHICK]	1.0112	0.248524	6.472	584.472	578
E1BT08	Uncharacterized protein OS=Gallus gallus GN=HSPH1 PE=3 SV=2 - [E1BT08_CHICK]	0.403529	0.249097	-20.28	13.72	34
Q5ZMN0	Acidic leucine-rich nuclear phosphoprotein 32 family member B OS=Gallus gallus GN=ANP32B PE=2 SV=1 - [AN32B_CHICK]	0.78763	0.252878	-22.936	85.064	108
F1NF94	Uncharacterized protein (Fragment) OS=Gallus gallus GN=AOAH PE=4 SV=1 - [F1NF94_CHICK]	1.32071	0.263611	34.316	141.316	107
R4GG14	Uncharacterized protein OS=Gallus gallus GN=TOR1AIP1 PE=4 SV=1 - [R4GG14_CHICK]	0.357913	0.264268	-14.768	8.232	23
F1NC27	Uncharacterized protein (Fragment) OS=Gallus gallus GN=RAB21 PE=3 SV=1 - [F1NC27_CHICK]	0.686	0.264573	-21.352	46.648	68
P61355	60S ribosomal protein L27 OS=Gallus gallus GN=RPL27 PE=2 SV=2 - [RL27_CHICK]	0.73386	0.265515	-34.332	94.668	129
R4GH86	Glutathione peroxidase (Fragment) OS=Gallus gallus GN=LOC100857115 PE=3 SV=1 - [R4GH86_CHICK]	1.38159	0.267111	109.136	395.136	286
R4GLP7	Citrate synthase OS=Gallus gallus GN=LOC100858903 PE=3 SV=1 - [R4GLP7_CHICK]	0.828144	0.267514	-38.152	183.848	222
F1NMH1	Uncharacterized protein OS=Gallus gallus GN=LOC100858660 PE=4 SV=2 - [F1NMH1_CHICK]	1.36102	0.272962	45.128	170.128	125
P08267	Ferritin heavy chain OS=Gallus gallus GN=FTH PE=2 SV=2 - [FRIH_CHICK]	0.789158	0.274374	-56.084	209.916	266
E1C866	Uncharacterized protein OS=Gallus gallus GN=Gga.50010 PE=4 SV=2 - [E1C866_CHICK]	0.326667	0.277846	-14.14	6.86	21
Q90694	Cell division control protein 42 homolog OS=Gallus gallus GN=CDC42 PE=2 SV=1 - [CDC42_CHICK]	1.10579	0.278754	28.352	296.352	268
R4GGL4	Uncharacterized protein (Fragment) OS=Gallus gallus GN=EIF4E PE=3 SV=1 - [R4GGL4_CHICK]	0.609778	0.279507	-21.072	32.928	54
Q90965	Ras-related protein Rab-2A OS=Gallus gallus GN=RAB2A PE=2 SV=1 - [RAB2A_CHICK]	0.644424	0.283729	-46.936	85.064	132
P26584	High mobility group protein B2 OS=Gallus gallus GN=HMGB2 PE=2 SV=2 - [HMGB2_CHICK]	1.13097	0.284285	19.384	167.384	148
E1BR36	Uncharacterized protein OS=Gallus gallus GN=ACTL6A PE=3 SV=2 - [E1BR36_CHICK]	0.738769	0.291964	-27.168	76.832	104
H9L0A2	Uncharacterized protein (Fragment) OS=Gallus gallus GN=OASL PE=4 SV=2 - [H9L0A2_CHICK]	0.285833	0.296632	-17.14	6.86	24
F1N8E4	Switch-associated protein 70 OS=Gallus gallus GN=SWAP70 PE=4 SV=2 - [F1N8E4_CHICK]	0.436545	0.297681	-12.396	9.604	22
Q5ZJZ2	Uncharacterized protein OS=Gallus gallus GN=RPL3 PE=2 SV=1 - [Q5ZJZ2_CHICK]	0.846067	0.297913	-46.18	253.82	300
F1N8I3	Uncharacterized protein (Fragment) OS=Gallus gallus GN=LOC100859747 PE=4 SV=2 - [F1N8I3_CHICK]	0.740444	0.298323	-32.704	93.296	126
Q5F3R8	Uncharacterized protein OS=Gallus gallus GN=RAB11B PE=2 SV=1 - [Q5F3R8_CHICK]	1.0002	0.300286	0.052	262.052	262
P38024	Multifunctional protein ADE2 OS=Gallus gallus GN=AIRC PE=2 SV=1 - [PUR6_CHICK]	0.63869	0.300289	-20.956	37.044	58
F2Z4K8	Uncharacterized protein (Fragment) OS=Gallus gallus GN=CALM1 PE=2 SV=1 - [F2Z4K8_CHICK]	1.07323	0.305335	25.556	374.556	349
H9L011	Uncharacterized protein OS=Gallus gallus GN=LOC426023 PE=4 SV=2 - [H9L011_CHICK]	1.01536	0.306366	5.024	332.024	327
F1NGB1	Uncharacterized protein OS=Gallus gallus GN=NUCB2 PE=4 SV=1 - [F1NGB1_CHICK]	0.863281	0.309165	-48.672	307.328	356
R4GL59	Uncharacterized protein OS=Gallus gallus GN=GSR PE=4 SV=1 - [R4GL59_CHICK]	1.23354	0.312823	25.456	134.456	109
E1C8R1	Probable ATP-dependent RNA helicase DDX6 OS=Gallus gallus GN=DDX6 PE=4 SV=1 - [E1C8R1_CHICK]	0.392	0.313751	-21.28	13.72	35
H9L074	Uncharacterized protein OS=Gallus gallus PE=3 SV=2 - [H9L074_CHICK]	1.03875	0.31718	14.996	401.996	387
P70082	Histone H2A.J OS=Gallus gallus GN=H2A-IX PE=3 SV=1 - [H2AJ_CHICK]	1.2819	0.320011	94.436	429.436	335
Q05705	Beta-tropomyosin OS=Gallus gallus GN=BRT-2 PE=2 SV=1 - [Q05705_CHICK]	0.826073	0.32061	-33.22	157.78	191
Q5ZME1	Uncharacterized protein OS=Gallus gallus GN=HNRNPA2B1 PE=2 SV=1 - [Q5ZME1_CHICK]	1.01069	0.321368	6.008	568.008	562
F1NCI6	60S ribosomal protein L7 (Fragment) OS=Gallus gallus GN=RPL7 PE=3 SV=1 - [F1NCI6_CHICK]	1.07582	0.321852	23.884	338.884	315
F1NFS0	Elongation factor 2 (Fragment) OS=Gallus gallus GN=EEF2 PE=4 SV=2 - [F1NFS0_CHICK]	0.774516	0.326017	-139.8	480.2	620
R4GGE2	Uncharacterized protein OS=Gallus gallus GN=LOC431244 PE=4 SV=1 - [R4GGE2_CHICK]	1.23209	0.328202	70.556	374.556	304
F1NZP0	Twinfilin-2 (Fragment) OS=Gallus gallus GN=TWF2 PE=4 SV=2 - [F1NZP0_CHICK]	0.814789	0.331148	-48.34	212.66	261
E1C8Y9	Uncharacterized protein OS=Gallus gallus GN=SRSF3 PE=4 SV=1 - [E1C8Y9_CHICK]	1.11007	0.333346	12.108	122.108	110
Q5ZLY8	cAMP-regulated phosphoprotein 19 OS=Gallus gallus GN=ARPP19 PE=3 SV=3 - [ARP19_CHICK]	0.484235	0.336262	-8.768	8.232	17
F1NDY9	Uncharacterized protein OS=Gallus gallus GN=PDIA4 PE=3 SV=1 - [F1NDY9_CHICK]	0.864252	0.337252	-86.2	548.8	635
P42324	Hippocalcin-like protein 1 OS=Gallus gallus GN=HPCAL1 PE=1 SV=2 - [HPCL1_CHICK]	0.631842	0.340777	-27.98	48.02	76
Q5ZL39	Serine/threonine-protein phosphatase OS=Gallus gallus GN=LOC100858156 PE=2 SV=1 - [Q5ZL39_CHICK]	0.815613	0.341749	-40.012	176.988	217
P19966	Transgelin OS=Gallus gallus GN=TAGLN PE=1 SV=3 - [TAGL_CHICK]	1.00775	0.346306	0.876	113.876	113
R4GJN7	Histone H2A OS=Gallus gallus GN=LOC100857391 PE=3 SV=1 - [R4GJN7_CHICK]	1.23556	0.348514	42.636	223.636	181
H9KZ27	Uncharacterized protein OS=Gallus gallus GN=KRT75 PE=3 SV=1 - [H9KZ27_CHICK]	0.971833	0.350281	-3.38	116.62	120
E1C8Z5	Uncharacterized protein OS=Gallus gallus GN=SH3BGRL3 PE=4 SV=1 - [E1C8Z5_CHICK]	1.05732	0.350718	6.248	115.248	109
Q5F3Y0	Uncharacterized protein OS=Gallus gallus GN=LSP1 PE=2 SV=1 - [Q5F3Y0_CHICK]	0.869856	0.35256	-45.16	301.84	347
Q5ZML3	Serine/arginine-rich splicing factor 1 OS=Gallus gallus GN=SRSF1 PE=1 SV=3 - [SRSF1_CHICK]	0.94281	0.353388	-22.304	367.696	390
F1NNZ9	Protein kinase C and casein kinase substrate in neurons protein 2 OS=Gallus gallus GN=PACSIN2 PE=2 SV=1 - [F1NNZ9_CHICK]	0.608045	0.360267	-34.492	53.508	88
F1NST1	Uncharacterized protein (Fragment) OS=Gallus gallus GN=ACSS2 PE=4 SV=2 - [F1NST1_CHICK]	0.5488	0.360903	-15.792	19.208	35
F2Z4K7	40S ribosomal protein S3a OS=Gallus gallus GN=RPS3A PE=2 SV=1 - [F2Z4K7_CHICK]	0.815784	0.360943	-74.976	332.024	407
F1P2L9	Uncharacterized protein (Fragment) OS=Gallus gallus GN=GORASP2 PE=4 SV=2 - [F1P2L9_CHICK]	0.417565	0.365898	-13.396	9.604	23
O93510	Gelsolin OS=Gallus gallus GN=GSN PE=2 SV=1 - [GELS_CHICK]	1.16058	0.366319	97.952	707.952	610
E1C0H5	Uncharacterized protein (Fragment) OS=Gallus gallus GN=LOC100859068 PE=3 SV=2 - [E1C0H5_CHICK]	0.69825	0.367213	-33.796	78.204	112
E1C908	Uncharacterized protein OS=Gallus gallus GN=FYB PE=2 SV=2 - [E1C908_CHICK]	0.531097	0.368031	-14.536	16.464	31
F1NIB4	Uncharacterized protein OS=Gallus gallus GN=HNRNPAB PE=4 SV=2 - [F1NIB4_CHICK]	1.29703	0.368599	54.356	237.356	183
Q5ZII1	Uncharacterized protein OS=Gallus gallus GN=RPL4 PE=2 SV=1 - [Q5ZII1_CHICK]	0.891569	0.372639	-32.204	264.796	297
F1NC02	Proteasome subunit alpha type OS=Gallus gallus GN=PSMA4 PE=3 SV=2 - [F1NC02_CHICK]	1.03209	0.374589	7.124	229.124	222
H9L385	Hemopexin (Fragment) OS=Gallus gallus GN=HPX PE=4 SV=2 - [H9L385_CHICK]	0.63769	0.376955	-25.724	45.276	71
F1NWF6	Asparagine synthetase OS=Gallus gallus GN=ASNS PE=4 SV=1 - [F1NWF6_CHICK]	0.42875	0.379068	-9.14	6.86	16
E1C4N0	Uncharacterized protein OS=Gallus gallus GN=RPS10 PE=4 SV=2 - [E1C4N0_CHICK]	0.867275	0.381326	-25.616	167.384	193
F1NDN5	Uncharacterized protein OS=Gallus gallus GN=KRT15 PE=3 SV=2 - [F1NDN5_CHICK]	1.41011	0.388525	14.764	50.764	36
F1NT28	Uncharacterized protein (Fragment) OS=Gallus gallus GN=PPA1 PE=4 SV=1 - [F1NT28_CHICK]	1.06824	0.394159	18.492	289.492	271
R4GL78	Platelet-activating factor acetylhydrolase IB subunit beta OS=Gallus gallus GN=PAFAH1B2 PE=4 SV=1 - [R4GL78_CHICK]	0.531097	0.399629	-14.536	16.464	31
E1C8F7	Uncharacterized protein (Fragment) OS=Gallus gallus GN=RPL24 PE=4 SV=2 - [E1C8F7_CHICK]	1.15037	0.40292	19.548	149.548	130
F1P596	Uncharacterized protein OS=Gallus gallus GN=Gga.31374 PE=2 SV=2 - [F1P596_CHICK]	1.15477	0.409823	18.572	138.572	120
F1NXR6	Uncharacterized protein OS=Gallus gallus GN=LOC100857858 PE=3 SV=2 - [F1NXR6_CHICK]	1.08713	0.415444	57.068	712.068	655
P23007	Citrate synthase, mitochondrial OS=Gallus gallus GN=CS PE=1 SV=1 - [CISY_CHICK]	1.89467	0.420555	18.788	39.788	21
Q5ZIB0	Uncharacterized protein OS=Gallus gallus GN=SDF2L1 PE=2 SV=1 - [Q5ZIB0_CHICK]	0.42875	0.422408	-9.14	6.86	16
H9L3K0	Uncharacterized protein OS=Gallus gallus PE=3 SV=2 - [H9L3K0_CHICK]	1.07705	0.423139	31.9	445.9	414
F1NIX0	Uncharacterized protein OS=Gallus gallus GN=RPL8 PE=3 SV=2 - [F1NIX0_CHICK]	1.12255	0.425627	18.872	172.872	154
F1NZ78	Alpha-enolase OS=Gallus gallus GN=ENO1 PE=3 SV=2 - [F1NZ78_CHICK]	1.04141	0.435831	53.792	1352.79	1299
P50594	Protein mago nashi homolog OS=Gallus gallus GN=MAGOH PE=2 SV=2 - [MGN_CHICK]	0.748364	0.437504	-13.84	41.16	55
Q5ZM47	Serine/threonine-protein phosphatase OS=Gallus gallus GN=PPP2CA PE=2 SV=1 - [Q5ZM47_CHICK]	1.01409	0.437821	2.592	186.592	184
F1NU56	Uncharacterized protein OS=Gallus gallus GN=RPS25 PE=4 SV=2 - [F1NU56_CHICK]	1.22287	0.437967	20.504	112.504	92
F1NBA4	Glutaredoxin-1 OS=Gallus gallus GN=GLRX PE=4 SV=2 - [F1NBA4_CHICK]	1.87091	0.43804	19.16	41.16	22
Q5F3Z3	Ubiquitin-conjugating enzyme E2 variant 2 OS=Gallus gallus GN=UBE2V2 PE=2 SV=1 - [UB2V2_CHICK]	0.786202	0.438644	-19.028	69.972	89
E1BZE6	Uncharacterized protein OS=Gallus gallus GN=LOC100859627 PE=4 SV=2 - [E1BZE6_CHICK]	1.03336	0.440036	13.112	406.112	393
F1NF30	Histone H2B (Fragment) OS=Gallus gallus GN=LOC426037 PE=3 SV=1 - [F1NF30_CHICK]	0.863281	0.440507	-36.504	230.496	267
P18660	60S acidic ribosomal protein P1 OS=Gallus gallus GN=RPLP1 PE=3 SV=1 - [RLA1_CHICK]	0.686	0.440831	-3.14	6.86	10
Q9IAY5	Protein syndesmos OS=Gallus gallus GN=SDOS PE=1 SV=3 - [SDOS_CHICK]	0.891299	0.450601	-29.784	244.216	274
E1C4B8	Uncharacterized protein (Fragment) OS=Gallus gallus GN=PMM2 PE=2 SV=2 - [E1C4B8_CHICK]	2.51533	0.453493	9.092	15.092	6
P68034	Actin, alpha cardiac muscle 1 OS=Gallus gallus GN=ACTC1 PE=3 SV=1 - [ACTC_CHICK]	1.10898	0.457453	173.392	1764.39	1591
Q8UWG7	60S ribosomal protein L6 OS=Gallus gallus GN=RPL6 PE=2 SV=1 - [Q8UWG7_CHICK]	1.06185	0.458855	16.144	277.144	261
P84169	26S proteasome non-ATPase regulatory subunit 13 OS=Gallus gallus GN=PSMD13 PE=1 SV=1 - [PSD13_CHICK]	0.473103	0.459086	-15.28	13.72	29
E1BQD1	Uncharacterized protein (Fragment) OS=Gallus gallus GN=LOC418811 PE=4 SV=2 - [E1BQD1_CHICK]	0.890481	0.461233	-22.78	185.22	208
R4GH41	Uncharacterized protein OS=Gallus gallus GN=ASAH1 PE=4 SV=1 - [R4GH41_CHICK]	0.849333	0.470256	-18.984	107.016	126
F1NLX2	Uncharacterized protein OS=Gallus gallus GN=SEPT6 PE=2 SV=1 - [F1NLX2_CHICK]	0.800778	0.470331	-51.2	205.8	257
F1NZ25	Eukaryotic translation initiation factor 3 subunit B OS=Gallus gallus GN=EIF3B PE=3 SV=2 - [F1NZ25_CHICK]	0.793188	0.470672	-13.236	50.764	64
F1NIV8	Uncharacterized protein (Fragment) OS=Gallus gallus PE=4 SV=2 - [F1NIV8_CHICK]	0.609778	0.475709	-7.024	10.976	18
P27731	Transthyretin OS=Gallus gallus GN=TTR PE=1 SV=1 - [TTHY_CHICK]	2.3324	0.478718	13.324	23.324	10
Q5ZMT0	14-3-3 protein epsilon OS=Gallus gallus GN=YWHAE PE=1 SV=1 - [1433E_CHICK]	1.1798	0.483115	83.428	547.428	464
H9L369	Uncharacterized protein OS=Gallus gallus GN=HDGF PE=4 SV=2 - [H9L369_CHICK]	0.992511	0.487768	-2.112	279.888	282
Q5ZL42	Basic leucine zipper and W2 domain-containing protein 2 OS=Gallus gallus GN=BZW2 PE=2 SV=1 - [BZW2_CHICK]	0.686	0.48922	-11.304	24.696	36
R4GGJ0	Uncharacterized protein OS=Gallus gallus GN=RPS16 PE=3 SV=1 - [R4GGJ0_CHICK]	0.893395	0.496625	-18.336	153.664	172
F1NYA9	Uncharacterized protein OS=Gallus gallus GN=EEF1B2 PE=2 SV=1 - [F1NYA9_CHICK]	0.845198	0.49859	-36.688	200.312	237
F1NVN4	Uncharacterized protein OS=Gallus gallus PE=4 SV=2 - [F1NVN4_CHICK]	0.976455	0.500788	-22.132	917.868	940
F1NNS8	Uncharacterized protein (Fragment) OS=Gallus gallus GN=PRDX4 PE=4 SV=1 - [F1NNS8_CHICK]	1.59329	0.500802	18.392	49.392	31
P21868	Casein kinase II subunit alpha OS=Gallus gallus GN=CSNK2A1 PE=2 SV=1 - [CSK21_CHICK]	0.633231	0.50329	-9.536	16.464	26
H9L2J4	Uncharacterized protein OS=Gallus gallus GN=DBNL PE=4 SV=2 - [H9L2J4_CHICK]	0.87085	0.509404	-21.568	145.432	167
Q9I882	Protein kinase C inhibitor OS=Gallus gallus GN=chPKCI PE=2 SV=1 - [Q9I882_CHICK]	0.849333	0.51153	-3.164	17.836	21
F1P528	Uncharacterized protein OS=Gallus gallus GN=SPCS2 PE=4 SV=2 - [F1P528_CHICK]	0.715826	0.512457	-32.68	82.32	115
F1NRB7	Sodium/potassium-transporting ATPase subunit beta-1 OS=Gallus gallus GN=ATP1B1 PE=3 SV=2 - [F1NRB7_CHICK]	0.609778	0.515335	-35.12	54.88	90
F1NAX3	Phosphoglycolate phosphatase (Fragment) OS=Gallus gallus GN=PGP PE=4 SV=2 - [F1NAX3_CHICK]	1.17906	0.522802	11.46	75.46	64
F1NIZ6	Uncharacterized protein (Fragment) OS=Gallus gallus GN=UBE2L3 PE=3 SV=2 - [F1NIZ6_CHICK]	1.03779	0.528615	5.896	161.896	156
F1NL85	Magnesium transporter protein 1 OS=Gallus gallus GN=MAGT1 PE=4 SV=1 - [F1NL85_CHICK]	1.62145	0.5305	6.836	17.836	11
P81628	Endoplasmic reticulum resident protein 29 (Fragment) OS=Gallus gallus GN=ERP29 PE=1 SV=2 - [ERP29_CHICK]	0.9261	0.533406	-14.78	185.22	200
Q5ZKI1	Uncharacterized protein OS=Gallus gallus GN=CLIC2 PE=2 SV=1 - [Q5ZKI1_CHICK]	0.948835	0.536704	-26.708	495.292	522
Q5ZI78	Tumor necrosis factor alpha-induced protein 8 OS=Gallus gallus GN=TNFAIP8 PE=2 SV=1 - [TFIP8_CHICK]	0.803122	0.538161	-16.144	65.856	82
Q5F419	Uncharacterized protein OS=Gallus gallus GN=VAPA PE=2 SV=1 - [Q5F419_CHICK]	1.21456	0.538196	13.088	74.088	61
P48463	Serine/threonine-protein phosphatase 2A catalytic subunit alpha isoform OS=Gallus gallus GN=PPP2CA PE=2 SV=1 - [PP2AA_CHICK]	1.02102	0.54043	3.616	175.616	172
P21869	Casein kinase II subunit alpha' OS=Gallus gallus PE=2 SV=1 - [CSK22_CHICK]	0.60368	0.542411	-9.908	15.092	25
F1NK75	Uncharacterized protein OS=Gallus gallus PE=3 SV=2 - [F1NK75_CHICK]	0.988954	0.547392	-2.176	194.824	197
F1N9F8	Alcohol dehydrogenase [NADP(+)] OS=Gallus gallus GN=AKR1A1 PE=2 SV=1 - [F1N9F8_CHICK]	0.825864	0.555342	-35.872	170.128	206
F1NZS9	Uncharacterized protein OS=Gallus gallus GN=TMPO PE=2 SV=1 - [F1NZS9_CHICK]	0.955595	0.557366	-11.412	245.588	257
P08251	Sodium/potassium-transporting ATPase subunit beta-1 OS=Gallus gallus GN=ATP1B1 PE=1 SV=1 - [AT1B1_CHICK]	1.0584	0.557747	4.088	74.088	70
R9PXM5	Uncharacterized protein OS=Gallus gallus GN=Gga.57 PE=4 SV=1 - [R9PXM5_CHICK]	1.372	0.560617	37.572	138.572	101
P32882	Tubulin beta-2 chain OS=Gallus gallus PE=2 SV=1 - [TBB2_CHICK]	1.14364	0.564371	106.152	845.152	739
F1N8P3	Uncharacterized protein OS=Gallus gallus GN=ACTBL2 PE=3 SV=2 - [F1N8P3_CHICK]	1.1558	0.564489	182.908	1356.91	1174
G1K338	Uncharacterized protein OS=Gallus gallus GN=LOC768337 PE=3 SV=1 - [G1K338_CHICK]	1.14519	0.574112	107.152	845.152	738
F1NKQ7	Uncharacterized protein OS=Gallus gallus GN=FADD PE=4 SV=2 - [F1NKQ7_CHICK]	0.797243	0.58004	-15.004	58.996	74
P63283	SUMO-conjugating enzyme UBC9 OS=Gallus gallus GN=UBE2I PE=2 SV=1 - [UBC9_CHICK]	2.17233	0.580902	14.068	26.068	12
Q5ZLQ6	14-3-3 protein beta/alpha OS=Gallus gallus GN=YWHAB PE=2 SV=1 - [1433B_CHICK]	1.03553	0.584376	16.804	489.804	473
R4GJZ8	Uncharacterized protein OS=Gallus gallus PE=4 SV=1 - [R4GJZ8_CHICK]	0.859232	0.588858	-13.936	85.064	99
Q5F428	Eukaryotic translation initiation factor 3 subunit L OS=Gallus gallus GN=EIF3L PE=2 SV=1 - [EIF3L_CHICK]	0.5488	0.597031	-9.024	10.976	20
F1NTT2	Uncharacterized protein OS=Gallus gallus GN=RPS28 PE=3 SV=2 - [F1NTT2_CHICK]	0.845753	0.600172	-11.26	61.74	73
F1NK40	Uncharacterized protein OS=Gallus gallus GN=LOC100858010 PE=4 SV=2 - [F1NK40_CHICK]	0.5488	0.602962	-6.768	8.232	15
P63270	Actin, gamma-enteric smooth muscle OS=Gallus gallus GN=ACTG2 PE=1 SV=1 - [ACTH_CHICK]	1.19668	0.607167	238.576	1451.58	1213
P07322	Beta-enolase OS=Gallus gallus GN=ENO3 PE=1 SV=3 - [ENOB_CHICK]	1.06652	0.615064	17.028	273.028	256
Q5ZMJ6	Uncharacterized protein OS=Gallus gallus GN=SLC25A4 PE=2 SV=1 - [Q5ZMJ6_CHICK]	1.18983	0.615509	45.748	286.748	241
F1NW43	Pyruvate kinase OS=Gallus gallus GN=PKM2 PE=3 SV=2 - [F1NW43_CHICK]	0.996412	0.618858	-4.456	1237.54	1242
Q5ZM56	Uncharacterized protein OS=Gallus gallus GN=LOC100859123 PE=2 SV=1 - [Q5ZM56_CHICK]	1.372	0.620755	1.86	6.86	5
Q95601	MHC class I alpha chain 2 OS=Gallus gallus GN=BFIV21 PE=1 SV=1 - [Q95601_CHICK]	1.18795	0.632525	15.412	97.412	82
F1NA76	Uncharacterized protein OS=Gallus gallus GN=TMED10 PE=3 SV=1 - [F1NA76_CHICK]	1.01705	0.634664	3.428	204.428	201
R4GM10	Fructose-bisphosphate aldolase OS=Gallus gallus GN=ALDOC PE=3 SV=1 - [R4GM10_CHICK]	1.18329	0.637181	147.912	954.912	807
E1C8W4	Ubiquitin carboxyl-terminal hydrolase OS=Gallus gallus GN=USP5 PE=3 SV=2 - [E1C8W4_CHICK]	0.7203	0.648207	-11.188	28.812	40
E1C059	Uncharacterized protein OS=Gallus gallus GN=LIMD2 PE=4 SV=1 - [E1C059_CHICK]	1.85624	0.652761	14.556	31.556	17
E1C2I3	Uncharacterized protein OS=Gallus gallus GN=ERGIC1 PE=4 SV=2 - [E1C2I3_CHICK]	1.9208	0.653279	4.604	9.604	5
F1P0Z7	ADP-ribosylation factor-like protein 8A OS=Gallus gallus GN=ARL8A PE=3 SV=2 - [F1P0Z7_CHICK]	0.60025	0.654988	-6.396	9.604	16
F7BWA2	Signal transducer and activator of transcription OS=Gallus gallus GN=STAT1 PE=3 SV=1 - [F7BWA2_CHICK]	0.714583	0.658361	-13.7	34.3	48
Q5ZLC7	Microtubule-associated protein RP/EB family member 1 OS=Gallus gallus GN=MAPRE1 PE=2 SV=1 - [MARE1_CHICK]	1.00136	0.65896	0.288	211.288	211
R4GF71	Uncharacterized protein OS=Gallus gallus GN=TMSB4X PE=4 SV=1 - [R4GF71_CHICK]	0.686	0.659403	-11.932	26.068	38
Q5ZHU4	Uncharacterized protein OS=Gallus gallus GN=PFKP PE=2 SV=1 - [Q5ZHU4_CHICK]	0.868354	0.669838	-10.4	68.6	79
F1NBT0	Serine/threonine-protein kinase 10 OS=Gallus gallus GN=STK10 PE=3 SV=2 - [STK10_CHICK]	0.784	0.669993	-10.584	38.416	49
P68139	Actin, alpha skeletal muscle OS=Gallus gallus GN=ACTA1 PE=1 SV=1 - [ACTS_CHICK]	1.16479	0.671088	247.672	1750.67	1503
F1NT14	Uncharacterized protein OS=Gallus gallus GN=MGST1 PE=4 SV=2 - [F1NT14_CHICK]	1.06888	0.672481	11.848	183.848	172
P18944	Cytochrome c oxidase subunit 2 OS=Gallus gallus GN=MT-CO2 PE=3 SV=1 - [COX2_CHICK]	0.905786	0.672609	-19.408	186.592	206
E1C8J9	Uncharacterized protein OS=Gallus gallus GN=RAB3B PE=3 SV=2 - [E1C8J9_CHICK]	1.31235	0.67537	7.184	30.184	23
E1BVB1	Uncharacterized protein OS=Gallus gallus GN=RPL32 PE=4 SV=2 - [E1BVB1_CHICK]	1.029	0.678413	2.436	86.436	84
E1C4M6	Ubiquitin carboxyl-terminal hydrolase (Fragment) OS=Gallus gallus GN=USP14 PE=3 SV=2 - [E1C4M6_CHICK]	0.8232	0.679342	-5.304	24.696	30
F1P4F4	Uncharacterized protein OS=Gallus gallus GN=SSR1 PE=4 SV=1 - [F1P4F4_CHICK]	0.917821	0.681981	-11.916	133.084	145
E1C9J2	Uncharacterized protein (Fragment) OS=Gallus gallus PE=4 SV=2 - [E1C9J2_CHICK]	1.11328	0.682928	19.824	194.824	175
F1N9Z7	Succinyl-CoA:3-ketoacid-coenzyme A transferase OS=Gallus gallus GN=OXCT1 PE=3 SV=2 - [F1N9Z7_CHICK]	0.861488	0.688375	-35.736	222.264	258
Q5ZJL5	Adenylosuccinate synthetase isozyme 2 OS=Gallus gallus GN=ADSS PE=2 SV=1 - [PURA2_CHICK]	1.17024	0.691804	11.576	79.576	68
I7LRG5	HN1 OS=Gallus gallus GN=HN1 PE=2 SV=1 - [I7LRG5_CHICK]	1.04436	0.696918	2.972	69.972	67
E1C016	Uncharacterized protein OS=Gallus gallus GN=COPB2 PE=4 SV=1 - [E1C016_CHICK]	1.715	0.706094	14.3	34.3	20
P09244	Tubulin beta-7 chain OS=Gallus gallus PE=2 SV=1 - [TBB7_CHICK]	1.16479	0.710871	152.764	1079.76	927
F1NSP8	Uncharacterized protein OS=Gallus gallus GN=HNRNPU PE=4 SV=2 - [F1NSP8_CHICK]	0.993631	0.713362	-2.656	414.344	417
Q5F3D2	Uncharacterized protein OS=Gallus gallus GN=HNRNPH3 PE=2 SV=1 - [Q5F3D2_CHICK]	1.05416	0.71712	28.056	546.056	518
F1NCZ2	Uncharacterized protein OS=Gallus gallus GN=GDI2 PE=4 SV=2 - [F1NCZ2_CHICK]	0.92601	0.719336	-56.676	709.324	766
P62207	Serine/threonine-protein phosphatase PP1-beta catalytic subunit OS=Gallus gallus GN=PPP1CB PE=1 SV=3 - [PP1B_CHICK]	0.884178	0.719819	-20.848	159.152	180
F1ND55	Uncharacterized protein OS=Gallus gallus GN=ADD1 PE=4 SV=2 - [F1ND55_CHICK]	1.14333	0.722547	0.86	6.86	6
F1NF81	Acyl-CoA-binding protein (Fragment) OS=Gallus gallus GN=DBI PE=4 SV=1 - [F1NF81_CHICK]	1.20202	0.726818	22.828	135.828	113
Q5ZLP5	Uncharacterized protein OS=Gallus gallus GN=SARNP PE=2 SV=1 - [Q5ZLP5_CHICK]	0.963319	0.727852	-5.172	135.828	141
F1P1B7	Uncharacterized protein OS=Gallus gallus GN=NAP1L4 PE=3 SV=1 - [F1P1B7_CHICK]	1.372	0.736899	2.232	8.232	6
F1NPT1	Uncharacterized protein (Fragment) OS=Gallus gallus GN=TOP1 PE=2 SV=1 - [F1NPT1_CHICK]	1.01244	0.738606	1.804	146.804	145
P20136	Glutathione S-transferase 2 OS=Gallus gallus GN=GSTM2 PE=1 SV=4 - [GSTM2_CHICK]	0.9604	0.739526	-7.524	182.476	190
R4GID9	Uncharacterized protein OS=Gallus gallus GN=CCT3 PE=4 SV=1 - [R4GID9_CHICK]	0.90729	0.742908	-11.496	112.504	124
E1BZ81	Uncharacterized protein OS=Gallus gallus GN=DPP7 PE=4 SV=1 - [E1BZ81_CHICK]	0.846833	0.742936	-32.012	176.988	209
Q5ZI60	Coronin OS=Gallus gallus GN=CORO1C PE=2 SV=1 - [Q5ZI60_CHICK]	1.25536	0.744269	177.22	871.22	694
Q6IEC5	Putative ISG12(2) protein OS=Gallus gallus GN=ISG12(2) PE=4 SV=1 - [Q6IEC5_CHICK]	0.686	0.746123	-3.14	6.86	10
F1P3J2	Uncharacterized protein OS=Gallus gallus GN=IFIT5 PE=4 SV=2 - [F1P3J2_CHICK]	1.372	0.746761	1.86	6.86	5
P11501	Heat shock protein HSP 90-alpha OS=Gallus gallus GN=HSP90AA1 PE=3 SV=3 - [HS90A_CHICK]	1.0114	0.74857	14.656	1300.66	1286
Q5ZL58	Uncharacterized protein OS=Gallus gallus GN=SNRPD3 PE=2 SV=1 - [Q5ZL58_CHICK]	0.950536	0.751484	-7.568	145.432	153
F1NJU7	Tyrosine--tRNA ligase, cytoplasmic OS=Gallus gallus GN=YARS PE=4 SV=2 - [F1NJU7_CHICK]	1.2005	0.756245	4.812	28.812	24
F6R347	Uncharacterized protein OS=Gallus gallus GN=RPL14 PE=4 SV=1 - [F6R347_CHICK]	0.950772	0.767569	-5.612	108.388	114
H9L027	Uncharacterized protein (Fragment) OS=Gallus gallus GN=CTSG PE=3 SV=2 - [H9L027_CHICK]	0.9604	0.770372	-1.584	38.416	40
F1P4V6	Uncharacterized protein (Fragment) OS=Gallus gallus GN=RPL31 PE=4 SV=2 - [F1P4V6_CHICK]	0.990316	0.773289	-1.288	131.712	133
F1P0K1	Uncharacterized protein OS=Gallus gallus GN=RRBP1 PE=4 SV=2 - [F1P0K1_CHICK]	1.16092	0.777741	4.184	30.184	26
Q5ZJV5	Uncharacterized protein OS=Gallus gallus GN=COX4I1 PE=2 SV=1 - [Q5ZJV5_CHICK]	0.940432	0.782681	-12.688	200.312	213
R4GKF5	Uncharacterized protein OS=Gallus gallus GN=LOC100859485 PE=3 SV=1 - [R4GKF5_CHICK]	0.893018	0.787737	-18.08	150.92	169
R4GKE0	Peptidyl-prolyl cis-trans isomerase (Fragment) OS=Gallus gallus GN=FKBP1A PE=4 SV=1 - [R4GKE0_CHICK]	1.34428	0.79362	34.084	133.084	99
A3R0S3	Growth factor receptor-bound protein 2 OS=Gallus gallus GN=GRB2 PE=2 SV=1 - [A3R0S3_CHICK]	0.966882	0.795901	-8.412	245.588	254
P26990	ADP-ribosylation factor 6 OS=Gallus gallus GN=ARF6 PE=2 SV=3 - [ARF6_CHICK]	1.23749	0.796639	12.112	63.112	51
E1BQA5	Uncharacterized protein OS=Gallus gallus GN=CPNE3 PE=4 SV=1 - [E1BQA5_CHICK]	1.372	0.798163	1.86	6.86	5
P10587	Myosin-11 OS=Gallus gallus GN=MYH11 PE=1 SV=4 - [MYH11_CHICK]	2.32305	0.800953	232.856	408.856	176
E1BYD4	Uncharacterized protein OS=Gallus gallus GN=NDRG1 PE=4 SV=1 - [E1BYD4_CHICK]	0.727576	0.803832	-17.98	48.02	66
F1N903	Uncharacterized protein OS=Gallus gallus GN=PSMD6 PE=4 SV=2 - [F1N903_CHICK]	0.748364	0.80967	-2.768	8.232	11
F1NMY4	Uncharacterized protein OS=Gallus gallus PE=4 SV=2 - [F1NMY4_CHICK]	1.14333	0.820209	0.86	6.86	6
P09645	Tubulin alpha-8 chain (Fragment) OS=Gallus gallus PE=3 SV=1 - [TBA8_CHICK]	1.19207	0.821355	70.296	436.296	366
Q5ZMH1	Septin-2 OS=Gallus gallus GN=SEPT2 PE=2 SV=1 - [SEPT2_CHICK]	1.14333	0.832616	0.86	6.86	6
F1P4H4	Uncharacterized protein OS=Gallus gallus GN=TXNDC5 PE=3 SV=1 - [F1P4H4_CHICK]	0.906713	0.833749	-32.184	312.816	345
Q789A6	Nonmuscle myosin heavy chain OS=Gallus gallus GN=MYH10 PE=2 SV=1 - [Q789A6_CHICK]	3.00451	0.840339	158.356	237.356	79
P40618	High mobility group protein B3 OS=Gallus gallus GN=HMGB3 PE=2 SV=3 - [HMGB3_CHICK]	0.94325	0.840714	-5.448	90.552	96
F1NYB1	Uncharacterized protein OS=Gallus gallus GN=TUBB3 PE=2 SV=2 - [F1NYB1_CHICK]	1.15725	0.84242	144.672	1064.67	920
E1BW83	Uncharacterized protein (Fragment) OS=Gallus gallus GN=SLC25A24 PE=3 SV=2 - [E1BW83_CHICK]	0.571667	0.850879	-5.14	6.86	12
R4GIN8	Uncharacterized protein OS=Gallus gallus GN=PRKACB PE=4 SV=1 - [R4GIN8_CHICK]	0.968471	0.852094	-0.536	16.464	17
Q5ZJI7	Uncharacterized protein OS=Gallus gallus GN=ARPC1A PE=2 SV=1 - [Q5ZJI7_CHICK]	1.372	0.856497	1.86	6.86	5
F1NIQ9	Uncharacterized protein (Fragment) OS=Gallus gallus GN=PEPD PE=3 SV=2 - [F1NIQ9_CHICK]	0.922761	0.857562	-17.456	208.544	226
Q5ZJW4	Vesicle-trafficking protein SEC22b OS=Gallus gallus GN=SEC22B PE=2 SV=1 - [SC22B_CHICK]	0.914667	0.859126	-3.584	38.416	42
P30352	Serine/arginine-rich splicing factor 2 OS=Gallus gallus GN=SRSF2 PE=2 SV=1 - [SRSF2_CHICK]	1.02021	0.861781	1.576	79.576	78
Q9PTR5	Lissencephaly-1 homolog OS=Gallus gallus GN=PAFAH1B1 PE=2 SV=3 - [LIS1_CHICK]	1.01717	0.862695	1.992	117.992	116
F1P0X3	Uncharacterized protein OS=Gallus gallus GN=SEPT11 PE=3 SV=2 - [F1P0X3_CHICK]	0.955902	0.865437	-5.38	116.62	122
P47838	40S ribosomal protein S6 OS=Gallus gallus GN=RPS6 PE=2 SV=1 - [RS6_CHICK]	0.956941	0.870491	-5.124	113.876	119
Q5ZMI0	Uncharacterized protein OS=Gallus gallus GN=SRSF7 PE=2 SV=1 - [Q5ZMI0_CHICK]	0.921649	0.877666	-10.264	120.736	131
Q5F422	Uncharacterized protein OS=Gallus gallus GN=DEK PE=2 SV=1 - [Q5F422_CHICK]	1.02388	0.879371	3.2	137.2	134
P26932	Calponin-1 OS=Gallus gallus GN=CNN1 PE=1 SV=2 - [CNN1_CHICK]	3.43	0.881421	121.5	171.5	50
P67966	Cysteine and glycine-rich protein 1 OS=Gallus gallus GN=CSRP1 PE=1 SV=2 - [CSRP1_CHICK]	2.1952	0.881824	11.952	21.952	10
F1P4I3	Uncharacterized protein (Fragment) OS=Gallus gallus GN=VAMP3 PE=4 SV=2 - [F1P4I3_CHICK]	0.882	0.882653	-3.304	24.696	28
Q5ZKQ8	ADP-ribosylation factor-like protein 8A OS=Gallus gallus GN=ARL8A PE=2 SV=1 - [ARL8A_CHICK]	1.372	0.885587	1.86	6.86	5
R4GI86	Uncharacterized protein OS=Gallus gallus GN=CAB39 PE=4 SV=1 - [R4GI86_CHICK]	1.372	0.885587	1.86	6.86	5
F1N8Q1	Superoxide dismutase [Cu-Zn] OS=Gallus gallus GN=SOD1 PE=3 SV=2 - [F1N8Q1_CHICK]	0.93145	0.886698	-7.472	101.528	109
R4GIQ2	Uncharacterized protein OS=Gallus gallus GN=RPL21 PE=4 SV=1 - [R4GIQ2_CHICK]	0.938737	0.887607	-9.312	142.688	152
A7E3K8	Predicted NADPH oxidase-2 OS=Gallus gallus GN=Nox2 PE=2 SV=1 - [A7E3K8_CHICK]	0.896554	0.887943	-10.448	90.552	101
F1NMH8	Tyrosine-protein kinase CSK OS=Gallus gallus GN=CSK PE=4 SV=2 - [F1NMH8_CHICK]	1.029	0.892234	0.232	8.232	8
Q5ZLW1	Uncharacterized protein OS=Gallus gallus GN=TARS PE=2 SV=1 - [Q5ZLW1_CHICK]	1.14333	0.892882	0.86	6.86	6
F1NP63	Uncharacterized protein OS=Gallus gallus GN=KPNB1 PE=4 SV=2 - [F1NP63_CHICK]	1.12988	0.894409	2.208	19.208	17
Q5ZMD1	14-3-3 protein theta OS=Gallus gallus GN=YWHAQ PE=1 SV=1 - [1433T_CHICK]	1.1417	0.896604	79.352	639.352	560
F1NZ24	Uncharacterized protein OS=Gallus gallus GN=SLC25A3 PE=3 SV=2 - [F1NZ24_CHICK]	0.903512	0.908232	-19.78	185.22	205
P60706	Actin, cytoplasmic 1 OS=Gallus gallus GN=ACTB PE=1 SV=1 - [ACTB_CHICK]	1.18746	0.912455	577.008	3655.01	3078
F1NCM5	Uncharacterized protein OS=Gallus gallus GN=PTGR1 PE=4 SV=1 - [F1NCM5_CHICK]	0.911254	0.918578	-11.892	122.108	134
F1NFC6	Uncharacterized protein (Fragment) OS=Gallus gallus GN=RPS4X PE=2 SV=2 - [F1NFC6_CHICK]	0.906801	0.918898	-37.932	369.068	407
F1NJF3	Uncharacterized protein (Fragment) OS=Gallus gallus GN=LASP1 PE=4 SV=2 - [F1NJF3_CHICK]	1.27795	0.92055	68.932	316.932	248
E1BVX9	Signal recognition particle subunit SRP72 OS=Gallus gallus GN=SRP72 PE=3 SV=1 - [E1BVX9_CHICK]	0.94325	0.923837	-0.908	15.092	16
F1NBW8	Uncharacterized protein (Fragment) OS=Gallus gallus GN=Gga.4827 PE=3 SV=2 - [F1NBW8_CHICK]	1.13012	0.926954	45.02	391.02	346
P41125	60S ribosomal protein L13 OS=Gallus gallus GN=RPL13 PE=2 SV=2 - [RL13_CHICK]	0.989639	0.930468	-1.264	120.736	122
P02612	Myosin regulatory light chain 2, smooth muscle major isoform OS=Gallus gallus PE=1 SV=2 - [MLRM_CHICK]	1.32538	0.937558	67.028	273.028	206
F1NRM8	Endoplasmic reticulum resident protein 29 (Fragment) OS=Gallus gallus GN=ERP29 PE=2 SV=2 - [F1NRM8_CHICK]	1.02768	0.938589	7.168	266.168	259
F1NB02	40S ribosomal protein S8 OS=Gallus gallus GN=RPS8 PE=3 SV=2 - [F1NB02_CHICK]	0.995653	0.940422	-1.252	286.748	288
Q5ZJ64	Eukaryotic translation initiation factor 3 subunit M OS=Gallus gallus GN=EIF3M PE=2 SV=1 - [EIF3M_CHICK]	1.09136	0.943836	4.02	48.02	44
H9KZN4	Uncharacterized protein OS=Gallus gallus GN=HK2 PE=3 SV=2 - [H9KZN4_CHICK]	0.738769	0.946083	-3.396	9.604	13
E1BYN7	Uncharacterized protein OS=Gallus gallus GN=VDAC1 PE=4 SV=1 - [E1BYN7_CHICK]	1.06453	0.955639	30.524	503.524	473
P02701	Avidin OS=Gallus gallus GN=AVD PE=1 SV=3 - [AVID_CHICK]	0.8918	0.962564	-21.64	178.36	200
Q5ZI04	Protein FAM49A OS=Gallus gallus GN=FAM49A PE=2 SV=1 - [FA49A_CHICK]	1.02276	0.963654	1.252	56.252	55
E1BZS2	Uncharacterized protein OS=Gallus gallus GN=NAP1L1 PE=3 SV=1 - [E1BZS2_CHICK]	0.972873	0.964723	-1.492	53.508	55
F1NEX5	Beta-hexosaminidase OS=Gallus gallus GN=HEXA PE=3 SV=1 - [F1NEX5_CHICK]	0.922892	0.969469	-21.436	256.564	278
P24367	Peptidyl-prolyl cis-trans isomerase B OS=Gallus gallus GN=PPIB PE=2 SV=1 - [PPIB_CHICK]	1.02692	0.969709	8.884	338.884	330
F6SQ85	Uncharacterized protein (Fragment) OS=Gallus gallus GN=MST4 PE=4 SV=1 - [F6SQ85_CHICK]	0.87808	0.980647	-6.096	43.904	50
Q5ZKC9	14-3-3 protein zeta OS=Gallus gallus GN=YWHAZ PE=2 SV=1 - [1433Z_CHICK]	1.1279	0.986181	62.544	551.544	489
F1N9J7	Uncharacterized protein OS=Gallus gallus GN=LOC100859737 PE=3 SV=1 - [F1N9J7_CHICK]	1.20624	0.997755	110.956	648.956	538
P02607	Myosin light polypeptide 6 OS=Gallus gallus GN=MYL6 PE=1 SV=3 - [MYL6_CHICK]	1.21619	0.997768	68.532	385.532	317
F1NT57	Uncharacterized protein (Fragment) OS=Gallus gallus GN=AKR1B10 PE=4 SV=1 - [F1NT57_CHICK]	0.929509	0.999841	-34.752	458.248	493
