# Supplementary material for: Differential protein expression in chicken macrophages and heterophils in vivo following infection with Salmonella Enteritidis
Source: Vet Res. 2017 Jun 17;48:35. doi: 10.1186/s13567-017-0439-0 (PMC5473982; doi:10.1186/s13567-017-0439-0)
Supplement: Supplementary file 3 — Additional file 3. Heterophil proteins responding to in vivo infection with S. Enteritidis. [file 13567_2017_439_MOESM3_ESM.xlsx]

## Sheet: Additional file 3
Additional file 3. Heterophil proteins responding to in vivo infection with S. Enteritidis.
Uniprot Accession no.	Description	Fold ratio inf:noninf	p-value inf:noninf	Fold ratio vac:noninf	p-value vac:noninf
P02701	Avidin OS=Gallus gallus GN=AVD PE=1 SV=3 - [AVID_CHICK]	55.5738	0.00028682	32.0627	0.000850552
F1P4F4	Uncharacterized protein OS=Gallus gallus GN=SSR1 PE=4 SV=1 - [F1P4F4_CHICK]	9.22382	0.0199349	6.36322	0.054979
P17785	Annexin A2 OS=Gallus gallus GN=ANXA2 PE=1 SV=2 - [ANXA2_CHICK]	6.43584	0.00520503	2.11475	0.370134
E1BWG1	Uncharacterized protein OS=Gallus gallus GN=F13A1 PE=3 SV=2 - [E1BWG1_CHICK]	5.63391	8.15322e-10	2.60405	1.72252e-05
R4GJX3	Uncharacterized protein (Fragment) OS=Gallus gallus GN=LOC770612 PE=4 SV=1 - [R4GJX3_CHICK]	4.99037	0.00317257	1.72925	0.0107152
F2Z4K4	60S ribosomal protein L5 (Fragment) OS=Gallus gallus GN=RPL5 PE=2 SV=1 - [F2Z4K4_CHICK]	4.52157	5.52852e-06	3.14487	0.000212096
E1C4N0	Uncharacterized protein OS=Gallus gallus GN=RPS10 PE=4 SV=2 - [E1C4N0_CHICK]	4.46918	0.0210845	2.34901	0.203063
P47826	60S acidic ribosomal protein P0 OS=Gallus gallus GN=RPLP0 PE=2 SV=1 - [RLA0_CHICK]	4.38267	0.00871489	1.6731	0.735973
F1NK96	Uncharacterized protein OS=Gallus gallus GN=PDIA6 PE=2 SV=1 - [F1NK96_CHICK]	4.33432	2.8997e-07	2.66245	0.00503356
E1BS06	Uncharacterized protein OS=Gallus gallus GN=RPL23A PE=3 SV=2 - [E1BS06_CHICK]	3.68792	4.8421e-05	3.07922	8.85368e-05
F1NVA4	Nucleophosmin (Fragment) OS=Gallus gallus GN=NPM1 PE=2 SV=2 - [F1NVA4_CHICK]	3.68117	0.021663	1.86723	0.229581
F1NPD3	60S ribosomal protein L18a (Fragment) OS=Gallus gallus GN=RPL18A PE=3 SV=2 - [F1NPD3_CHICK]	3.62335	2.88183e-06	2.4473	0.000892533
F1NT28	Uncharacterized protein (Fragment) OS=Gallus gallus GN=PPA1 PE=4 SV=1 - [F1NT28_CHICK]	3.52468	5.51407e-07	1.67481	0.000480369
F1NU56	Uncharacterized protein OS=Gallus gallus GN=RPS25 PE=4 SV=2 - [F1NU56_CHICK]	3.51516	1.29492e-11	2.51703	6.88878e-07
Q90593	78 kDa glucose-regulated protein OS=Gallus gallus GN=HSPA5 PE=1 SV=1 - [GRP78_CHICK]	3.44319	4.86432e-16	1.94016	3.84112e-09
F1NFC6	Uncharacterized protein (Fragment) OS=Gallus gallus GN=RPS4X PE=2 SV=2 - [F1NFC6_CHICK]	3.43763	8.95953e-09	1.76505	0.0787659
E1C3K3	Uncharacterized protein (Fragment) OS=Gallus gallus GN=TCEB3 PE=3 SV=2 - [E1C3K3_CHICK]	3.43744	0.00201708	2.36858	0.00164624
F1NBX4	Uncharacterized protein OS=Gallus gallus GN=RPL27A PE=3 SV=2 - [F1NBX4_CHICK]	3.38446	0.0248881	1.23478	0.951435
F1NWB7	Endoplasmin OS=Gallus gallus GN=HSP90B1 PE=3 SV=1 - [F1NWB7_CHICK]	3.3329	1.13573e-23	1.99124	3.2682e-11
E1BVB1	Uncharacterized protein OS=Gallus gallus GN=RPL32 PE=4 SV=2 - [E1BVB1_CHICK]	3.29062	0.00125236	3.45565	0.153712
P50890	40S ribosomal protein SA OS=Gallus gallus GN=RPSA PE=3 SV=1 - [RSSA_CHICK]	3.28081	2.51191e-08	1.7781	5.87192e-06
E1C1D1	Annexin OS=Gallus gallus GN=ANXA7 PE=3 SV=2 - [E1C1D1_CHICK]	3.27186	0.0412157	2.67571	0.000538064
P24367	Peptidyl-prolyl cis-trans isomerase B OS=Gallus gallus GN=PPIB PE=2 SV=1 - [PPIB_CHICK]	3.26201	1.88033e-07	2.22511	7.56975e-06
P67883	60S ribosomal protein L30 OS=Gallus gallus GN=RPL30 PE=3 SV=2 - [RL30_CHICK]	3.23896	0.00107438	1.79442	0.00756423
P47838	40S ribosomal protein S6 OS=Gallus gallus GN=RPS6 PE=2 SV=1 - [RS6_CHICK]	3.23617	0.000290683	2.83729	0.0208425
F2Z4K6	Uncharacterized protein OS=Gallus gallus GN=RPL26L1 PE=2 SV=1 - [F2Z4K6_CHICK]	3.16732	5.58893e-07	3.17356	0.000138661
E1C2S1	Talin-1 OS=Gallus gallus GN=TLN1 PE=4 SV=2 - [E1C2S1_CHICK]	3.12272	0.00438457	2.56284	0.0088077
Q49B65	EF hand-containing protein 1 OS=Gallus gallus GN=EFHD1 PE=2 SV=1 - [Q49B65_CHICK]	3.11583	0.00982786	1.72043	0.289897
F1NN16	Uncharacterized protein (Fragment) OS=Gallus gallus GN=RPS7 PE=4 SV=2 - [F1NN16_CHICK]	3.11139	8.55646e-08	2.18268	0.000256823
E1C4M0	Uncharacterized protein OS=Gallus gallus PE=3 SV=1 - [E1C4M0_CHICK]	3.09801	0.000302881	1.61977	6.45565e-06
F1NWG2	Uncharacterized protein (Fragment) OS=Gallus gallus GN=CTSC PE=3 SV=1 - [F1NWG2_CHICK]	3.09653	0.00925808	1.98671	0.00957832
F1NYC0	60S ribosomal protein L35 (Fragment) OS=Gallus gallus GN=RPL35 PE=3 SV=2 - [F1NYC0_CHICK]	3.08737	0.000355017	2.70691	0.00157608
E1BTG1	Uncharacterized protein OS=Gallus gallus GN=RPL12 PE=3 SV=2 - [E1BTG1_CHICK]	3.07447	0.0280198	1.46326	0.443894
F1NXW3	Uncharacterized protein (Fragment) OS=Gallus gallus GN=RPS15A PE=3 SV=2 - [F1NXW3_CHICK]	3.02319	5.71898e-08	1.95826	1.32639e-05
F2Z4L5	60S ribosomal protein L7a (Fragment) OS=Gallus gallus GN=RPL7A PE=2 SV=1 - [F2Z4L5_CHICK]	3.01308	0.0114912	2.05749	0.00796156
F6SU35	Ribosomal protein OS=Gallus gallus GN=RPL10A PE=3 SV=1 - [F6SU35_CHICK]	2.98974	0.0326418	2.95156	0.149897
F1NDY9	Uncharacterized protein OS=Gallus gallus GN=PDIA4 PE=3 SV=1 - [F1NDY9_CHICK]	2.92804	3.73772e-09	1.85748	0.00356574
F1NB02	40S ribosomal protein S8 OS=Gallus gallus GN=RPS8 PE=3 SV=2 - [F1NB02_CHICK]	2.91179	0.00173403	2.05612	0.360501
F1NS91	Uncharacterized protein OS=Gallus gallus GN=RPL9 PE=4 SV=2 - [F1NS91_CHICK]	2.89458	2.22211e-06	1.76685	3.16109e-05
E1C8M9	Uncharacterized protein OS=Gallus gallus GN=CANX PE=2 SV=2 - [E1C8M9_CHICK]	2.87952	4.19166e-05	1.75329	0.0109141
E1BQN9	Uncharacterized protein OS=Gallus gallus GN=CACYBP PE=4 SV=1 - [E1BQN9_CHICK]	2.8782	0.0167208	2.37964	0.0246973
F1NTT2	Uncharacterized protein OS=Gallus gallus GN=RPS28 PE=3 SV=2 - [F1NTT2_CHICK]	2.87157	0.00317257	2.37625	0.000237387
R4GGJ0	Uncharacterized protein OS=Gallus gallus GN=RPS16 PE=3 SV=1 - [R4GGJ0_CHICK]	2.85059	0.000101264	1.92897	0.00311261
F2Z4K7	40S ribosomal protein S3a OS=Gallus gallus GN=RPS3A PE=2 SV=1 - [F2Z4K7_CHICK]	2.8323	1.86983e-06	1.80066	0.00164624
E1BUZ5	Uncharacterized protein (Fragment) OS=Gallus gallus GN=RPLP2 PE=3 SV=2 - [E1BUZ5_CHICK]	2.8251	0.0368304	2.05814	0.172539
H9L340	ATP synthase subunit beta (Fragment) OS=Gallus gallus GN=ATP5B PE=2 SV=2 - [H9L340_CHICK]	2.81898	1.26665e-08	1.55639	0.000707599
F1NQ35	Uncharacterized protein (Fragment) OS=Gallus gallus GN=RPL35A PE=4 SV=2 - [F1NQ35_CHICK]	2.81876	1.64289e-07	1.94359	0.024595
F6R347	Uncharacterized protein OS=Gallus gallus GN=RPL14 PE=4 SV=1 - [F6R347_CHICK]	2.78664	6.55125e-07	2.48023	7.08083e-08
F1NB92	Uncharacterized protein OS=Gallus gallus GN=ERAP1 PE=2 SV=2 - [F1NB92_CHICK]	2.77516	3.26875e-05	0.885866	0.53024
H9L213	Uncharacterized protein OS=Gallus gallus GN=RPL17 PE=3 SV=1 - [H9L213_CHICK]	2.74288	0.000355017	2.41464	2.67492e-05
Q5ZI72	Heterogeneous nuclear ribonucleoprotein D-like OS=Gallus gallus GN=HNRNPDL PE=2 SV=1 - [HNRDL_CHICK]	2.73162	0.0311166	2.34487	0.0448998
Q6ITC7	40S ribosomal protein S13 OS=Gallus gallus GN=RPS13 PE=2 SV=3 - [RS13_CHICK]	2.70582	0.0248881	1.97074	0.175765
P41125	60S ribosomal protein L13 OS=Gallus gallus GN=RPL13 PE=2 SV=2 - [RL13_CHICK]	2.70417	7.04613e-12	1.93858	1.10167e-08
F1NPA9	Uncharacterized protein OS=Gallus gallus GN=RPS3 PE=2 SV=2 - [F1NPA9_CHICK]	2.6953	5.55417e-18	1.58323	8.56494e-09
Q6EE31	T-complex protein 1 subunit theta OS=Gallus gallus GN=CCT8 PE=1 SV=3 - [TCPQ_CHICK]	2.69156	0.00175112	1.68836	0.358108
R4GHG5	Uncharacterized protein (Fragment) OS=Gallus gallus PE=3 SV=1 - [R4GHG5_CHICK]	2.68917	1.84953e-09	1.87753	5.87192e-06
Q5ZL72	60 kDa heat shock protein, mitochondrial OS=Gallus gallus GN=HSPD1 PE=1 SV=1 - [CH60_CHICK]	2.66412	0.00755672	1.28429	1.72252e-05
F1NCI6	60S ribosomal protein L7 (Fragment) OS=Gallus gallus GN=RPL7 PE=3 SV=1 - [F1NCI6_CHICK]	2.6516	5.26096e-13	1.94574	1.56309e-06
Q5ZJZ2	Uncharacterized protein OS=Gallus gallus GN=RPL3 PE=2 SV=1 - [Q5ZJZ2_CHICK]	2.63104	1.32415e-07	1.97787	0.000884317
P84175	40S ribosomal protein S12 OS=Gallus gallus GN=RPS12 PE=1 SV=2 - [RS12_CHICK]	2.61931	0.0013625	1.88299	0.00324102
Q98TF6	60S ribosomal protein L36 OS=Gallus gallus GN=RPL36 PE=3 SV=1 - [RL36_CHICK]	2.61375	3.79117e-06	2.27067	2.26617e-06
F1NIX0	Uncharacterized protein OS=Gallus gallus GN=RPL8 PE=3 SV=2 - [F1NIX0_CHICK]	2.60355	0.00138766	2.04539	0.0145412
F1P4V6	Uncharacterized protein (Fragment) OS=Gallus gallus GN=RPL31 PE=4 SV=2 - [F1P4V6_CHICK]	2.57961	5.13419e-08	2.28551	4.93794e-06
F1NU40	Nucleolin OS=Gallus gallus GN=NCL PE=4 SV=2 - [F1NU40_CHICK]	2.57138	4.27036e-10	1.83973	0.000851748
Q5ZII1	Uncharacterized protein OS=Gallus gallus GN=RPL4 PE=2 SV=1 - [Q5ZII1_CHICK]	2.52832	0.00274178	1.38316	0.592317
F1P360	Uncharacterized protein OS=Gallus gallus GN=CKAP4 PE=4 SV=2 - [F1P360_CHICK]	2.52567	0.000309404	1.22841	0.150634
F1NRM8	Endoplasmic reticulum resident protein 29 (Fragment) OS=Gallus gallus GN=ERP29 PE=2 SV=2 - [F1NRM8_CHICK]	2.5243	0.00143409	1.76055	0.0722343
F1N9W9	Uncharacterized protein (Fragment) OS=Gallus gallus GN=RPS11 PE=3 SV=2 - [F1N9W9_CHICK]	2.51615	1.72819e-10	2.0229	1.56309e-06
P08267	Ferritin heavy chain OS=Gallus gallus GN=FTH PE=2 SV=2 - [FRIH_CHICK]	2.50956	2.71219e-06	1.38467	0.0111383
F1NH93	Uncharacterized protein (Fragment) OS=Gallus gallus GN=RPS20 PE=3 SV=2 - [F1NH93_CHICK]	2.41407	2.14386e-09	5.07636	0.00106576
P02552	Tubulin alpha-1 chain (Fragment) OS=Gallus gallus PE=1 SV=1 - [TBA1_CHICK]	2.4107	0.00590261	1.08243	0.304096
Q5ZLD1	Uncharacterized protein OS=Gallus gallus GN=FH PE=2 SV=1 - [Q5ZLD1_CHICK]	2.37808	0.0160403	1.86975	0.203211
F1NYA9	Uncharacterized protein OS=Gallus gallus GN=EEF1B2 PE=2 SV=1 - [F1NYA9_CHICK]	2.30926	8.14851e-06	1.89136	0.0815479
F1NBN0	Uncharacterized protein (Fragment) OS=Gallus gallus PE=4 SV=2 - [F1NBN0_CHICK]	2.28684	0.0436446	1.12989	0.623788
F1NA76	Uncharacterized protein OS=Gallus gallus GN=TMED10 PE=3 SV=1 - [F1NA76_CHICK]	2.27766	0.000100683	1.96269	0.00148623
Q5ZLX2	Eukaryotic translation initiation factor 2 subunit 1 OS=Gallus gallus GN=EIF2S1 PE=2 SV=2 - [IF2A_CHICK]	2.27398	0.0093706	1.52827	0.415507
E1C0F1	Dolichyl-diphosphooligosaccharide--protein glycosyltransferase subunit 1 (Fragment) OS=Gallus gallus GN=RPN1 PE=4 SV=2 - [E1C0F1_CHICK]	2.26927	0.0103163	1.62142	0.620246
F6RW83	Ribosomal protein L19 OS=Gallus gallus GN=RPL19 PE=3 SV=1 - [F6RW83_CHICK]	2.26889	0.00959973	1.64646	0.423922
Q5ZHR7	Uncharacterized protein OS=Gallus gallus GN=CLTA PE=2 SV=1 - [Q5ZHR7_CHICK]	2.23017	0.000310171	1.989	0.00063357
F1NFS0	Elongation factor 2 (Fragment) OS=Gallus gallus GN=EEF2 PE=4 SV=2 - [F1NFS0_CHICK]	2.22727	9.76264e-14	1.19929	0.00616419
E1C9J2	Uncharacterized protein (Fragment) OS=Gallus gallus PE=4 SV=2 - [E1C9J2_CHICK]	2.22558	0.00028682	2.17262	0.00799234
F1N9J4	60S ribosomal protein L22 (Fragment) OS=Gallus gallus GN=RPL22 PE=2 SV=1 - [F1N9J4_CHICK]	2.19493	0.0170409	2.80874	0.0705163
F1NIM4	Uncharacterized protein OS=Gallus gallus GN=FKBP4 PE=2 SV=1 - [F1NIM4_CHICK]	2.18924	0.00507995	1.57476	0.582104
P08836	Farnesyl pyrophosphate synthase OS=Gallus gallus GN=FDPS PE=1 SV=2 - [FPPS_CHICK]	2.18852	0.00746092	2.57449	0.0448998
R4GH41	Uncharacterized protein OS=Gallus gallus GN=ASAH1 PE=4 SV=1 - [R4GH41_CHICK]	2.18527	0.0264467	1.68642	0.0701597
E1BR10	Uncharacterized protein OS=Gallus gallus GN=PRDX3 PE=4 SV=1 - [E1BR10_CHICK]	2.17594	2.2904e-08	1.15138	0.00860863
Q90955	Prostaglandin E synthase 3 (Fragment) OS=Gallus gallus GN=PTGES3 PE=1 SV=1 - [TEBP_CHICK]	2.16847	0.00577206	1.49448	0.0896243
F1NWX7	Uncharacterized protein OS=Gallus gallus GN=SEC61B PE=4 SV=2 - [F1NWX7_CHICK]	2.16356	0.0278644	1.91967	0.0790221
F1NAZ9	Uncharacterized protein (Fragment) OS=Gallus gallus GN=SEC11C PE=4 SV=2 - [F1NAZ9_CHICK]	2.15936	0.0315768	1.81672	0.0449688
Q08392	Glutathione S-transferase OS=Gallus gallus PE=2 SV=1 - [GSTA1_CHICK]	2.14868	0.0015811	2.24668	0.0612709
P63247	Guanine nucleotide-binding protein subunit beta-2-like 1 OS=Gallus gallus GN=GNB2L1 PE=2 SV=1 - [GBLP_CHICK]	2.14085	0.000157354	1.39115	0.254297
Q5ZJ02	DBIRD complex subunit ZNF326 OS=Gallus gallus GN=ZNF326 PE=2 SV=3 - [ZN326_CHICK]	2.1379	2.43195e-05	1.78216	0.00807685
Q2I811	NK-lysin OS=Gallus gallus GN=LOC693257 PE=2 SV=1 - [Q2I811_CHICK]	2.12277	0.0133226	1.49682	0.141941
R4GKB8	Uncharacterized protein (Fragment) OS=Gallus gallus GN=LOC771478 PE=4 SV=1 - [R4GKB8_CHICK]	2.1227	2.53566e-05	1.15495	0.114759
F1NZ86	Stress-70 protein, mitochondrial OS=Gallus gallus GN=HSPA9 PE=3 SV=1 - [F1NZ86_CHICK]	2.1109	2.87592e-05	1.2816	0.170841
Q5ZMW1	Uncharacterized protein OS=Gallus gallus GN=ACO2 PE=2 SV=1 - [Q5ZMW1_CHICK]	2.10933	0.00799293	0.688263	0.402431
F6R1X6	Uncharacterized protein OS=Gallus gallus GN=SSB PE=4 SV=1 - [F6R1X6_CHICK]	2.10866	1.10948e-08	1.57519	0.00700834
E1BY89	Uncharacterized protein OS=Gallus gallus GN=RPL23 PE=3 SV=2 - [E1BY89_CHICK]	2.10034	0.000101376	1.57108	0.0740915
Q5ZHW8	Uncharacterized protein OS=Gallus gallus GN=RPS14 PE=2 SV=1 - [Q5ZHW8_CHICK]	2.08496	1.45446e-07	1.98364	2.67492e-05
F1NJI0	Annexin (Fragment) OS=Gallus gallus GN=ANXA5 PE=3 SV=1 - [F1NJI0_CHICK]	2.07054	9.16385e-16	1.62625	8.17138e-06
Q5ZKA4	Eukaryotic translation initiation factor 3 subunit J OS=Gallus gallus GN=EIF3J PE=2 SV=1 - [EIF3J_CHICK]	2.06026	0.000499445	2.63714	0.0107152
P11501	Heat shock protein HSP 90-alpha OS=Gallus gallus GN=HSP90AA1 PE=3 SV=3 - [HS90A_CHICK]	2.04208	7.0019e-29	1.25998	5.895e-06
F1NGB1	Uncharacterized protein OS=Gallus gallus GN=NUCB2 PE=4 SV=1 - [F1NGB1_CHICK]	2.03231	2.8248e-07	1.89863	2.24122e-05
E1C4M3	Uncharacterized protein OS=Gallus gallus GN=CTSZ PE=3 SV=1 - [E1C4M3_CHICK]	2.02446	0.00407072	1.92335	0.138803
F2Z4M7	60S ribosomal protein L37a (Fragment) OS=Gallus gallus GN=RPL37A PE=2 SV=1 - [F2Z4M7_CHICK]	2.02386	0.00136024	1.79629	0.00106105
Q5ZMJ6	Uncharacterized protein OS=Gallus gallus GN=SLC25A4 PE=2 SV=1 - [Q5ZMJ6_CHICK]	2.0227	0.0237752	0.425825	0.12197
F1NGP9	Uncharacterized protein (Fragment) OS=Gallus gallus GN=HSPE1 PE=3 SV=2 - [F1NGP9_CHICK]	2.01454	4.84877e-09	1.85323	3.84112e-09
F1N9J7	Uncharacterized protein OS=Gallus gallus GN=LOC100859737 PE=3 SV=1 - [F1N9J7_CHICK]	2.00306	0.00622774	1.29524	0.858651
I7LRG5	HN1 OS=Gallus gallus GN=HN1 PE=2 SV=1 - [I7LRG5_CHICK]	2.00038	0.00599513	2.7895	0.00300746
E1BT93	Uncharacterized protein (Fragment) OS=Gallus gallus GN=ALDH2 PE=3 SV=2 - [E1BT93_CHICK]	0.498554	5.46286e-17	0.645742	7.42339e-14
F1NI86	Uncharacterized protein OS=Gallus gallus GN=GUSB PE=4 SV=1 - [F1NI86_CHICK]	0.498364	1.61129e-05	0.713932	0.01874
F1NIH3	Uncharacterized protein OS=Gallus gallus GN=NCF2 PE=4 SV=2 - [F1NIH3_CHICK]	0.497369	0.000622044	0.560817	0.00244263
F1NW43	Pyruvate kinase OS=Gallus gallus GN=PKM2 PE=3 SV=2 - [F1NW43_CHICK]	0.493055	3.59313e-25	0.522593	6.34204e-29
Q6QLR3	Gallinacin-6 OS=Gallus gallus GN=GAL6 PE=2 SV=1 - [GLL6_CHICK]	0.491904	0.0169998	0.842484	0.000503226
E1BQC2	Uncharacterized protein OS=Gallus gallus GN=LTF PE=4 SV=2 - [E1BQC2_CHICK]	0.490783	1.2294e-11	0.690623	0.0205243
F1P1L7	Uncharacterized protein (Fragment) OS=Gallus gallus PE=3 SV=1 - [F1P1L7_CHICK]	0.48705	2.59146e-07	0.640722	2.89557e-05
F1P2J5	Uncharacterized protein OS=Gallus gallus GN=GNB1 PE=2 SV=1 - [F1P2J5_CHICK]	0.482448	6.83031e-09	0.509785	2.38255e-05
R4GF71	Uncharacterized protein OS=Gallus gallus GN=TMSB4X PE=4 SV=1 - [R4GF71_CHICK]	0.481446	0.0229517	1.31822	0.0109141
O93510	Gelsolin OS=Gallus gallus GN=GSN PE=2 SV=1 - [GELS_CHICK]	0.474176	1.86156e-12	0.597325	7.56284e-08
Q5ZI60	Coronin OS=Gallus gallus GN=CORO1C PE=2 SV=1 - [Q5ZI60_CHICK]	0.466862	1.36936e-21	0.609701	1.67114e-11
R4GGE2	Uncharacterized protein OS=Gallus gallus GN=LOC431244 PE=4 SV=1 - [R4GGE2_CHICK]	0.463651	1.33364e-15	0.712495	2.15129e-07
Q90W83	Aldo-keto reductase OS=Gallus gallus GN=akr PE=2 SV=1 - [Q90W83_CHICK]	0.462333	0.00175112	0.562471	0.000219317
F1P2G4	Adenylyl cyclase-associated protein OS=Gallus gallus GN=CAP1 PE=3 SV=2 - [F1P2G4_CHICK]	0.460528	9.83471e-38	0.596836	2.05292e-15
R4GJP1	Uncharacterized protein (Fragment) OS=Gallus gallus GN=FAM107B PE=4 SV=1 - [R4GJP1_CHICK]	0.458689	0.000408443	0.968316	0.187779
F1NJ08	Vimentin OS=Gallus gallus GN=VIM PE=2 SV=1 - [F1NJ08_CHICK]	0.457648	1.314e-26	0.736089	7.62643e-07
F1NXX9	Uncharacterized protein (Fragment) OS=Gallus gallus GN=BPI PE=4 SV=2 - [F1NXX9_CHICK]	0.454708	2.16814e-08	0.69478	0.00443011
R4GJ47	Uncharacterized protein (Fragment) OS=Gallus gallus GN=LOC100859318 PE=3 SV=1 - [R4GJ47_CHICK]	0.453654	0.00982113	0.684289	0.236828
F1P4F3	Lymphocyte antigen 86 OS=Gallus gallus GN=LY86 PE=4 SV=1 - [F1P4F3_CHICK]	0.4481	2.27711e-46	0.762423	2.29716e-08
E1BUF5	Uncharacterized protein (Fragment) OS=Gallus gallus GN=EFHD2 PE=4 SV=2 - [E1BUF5_CHICK]	0.443503	0.000254202	0.895195	0.652136
E1BTH1	Uncharacterized protein OS=Gallus gallus GN=Gga.29986 PE=2 SV=2 - [E1BTH1_CHICK]	0.441078	5.90978e-05	0.728093	0.478663
E1C165	Uncharacterized protein OS=Gallus gallus GN=KCTD12 PE=4 SV=1 - [E1C165_CHICK]	0.429343	0.0281389	0.27266	0.424354
F1NCY7	Uncharacterized protein OS=Gallus gallus GN=MAPKAPK2 PE=4 SV=2 - [F1NCY7_CHICK]	0.42611	2.76144e-05	0.590746	0.0278826
F1NVG9	Annexin OS=Gallus gallus GN=ANXA6 PE=3 SV=2 - [F1NVG9_CHICK]	0.425666	1.13437e-30	0.539879	9.16147e-15
F1NYH8	Uncharacterized protein OS=Gallus gallus GN=EVL PE=4 SV=1 - [F1NYH8_CHICK]	0.415329	0.00119427	0.697612	0.0898347
R4GH86	Glutathione peroxidase (Fragment) OS=Gallus gallus GN=LOC100857115 PE=3 SV=1 - [R4GH86_CHICK]	0.410655	5.51407e-07	0.572351	0.00523643
F1NEF7	Uncharacterized protein OS=Gallus gallus GN=LECT2 PE=4 SV=2 - [F1NEF7_CHICK]	0.370493	2.24814e-28	0.619095	2.61296e-07
E1BZS2	Uncharacterized protein OS=Gallus gallus GN=NAP1L1 PE=3 SV=1 - [E1BZS2_CHICK]	0.360527	0.00357875	0.218374	0.00231427
F1NN63	Uncharacterized protein OS=Gallus gallus GN=PGM1 PE=2 SV=1 - [F1NN63_CHICK]	0.347045	0.00115377	0.431725	0.0305966
Q2IAL7	Cathelicidin-2 OS=Gallus gallus GN=CATHL2 PE=2 SV=1 - [CTHL2_CHICK]	0.307693	1.49028e-20	0.784355	0.0130847
F1NVM1	Uncharacterized protein OS=Gallus gallus GN=GPR97 PE=4 SV=2 - [F1NVM1_CHICK]	0.272754	8.85194e-07	0.663195	0.000916605
F1NGT3	Uncharacterized protein (Fragment) OS=Gallus gallus GN=MMP9 PE=4 SV=2 - [F1NGT3_CHICK]	0.263798	1.314e-26	0.769213	1.97443e-09
P02789	Ovotransferrin OS=Gallus gallus PE=1 SV=2 - [TRFE_CHICK]	0.258455	1.22509e-06	0.549138	0.00645087
F2Z4L6	Serum albumin OS=Gallus gallus GN=ALB PE=4 SV=2 - [F2Z4L6_CHICK]	0.239879	6.41238e-08	0.670902	0.00098818
F1P5H6	Uncharacterized protein OS=Gallus gallus GN=LYG2 PE=4 SV=1 - [F1P5H6_CHICK]	0.238063	2.79352e-65	0.603562	1.55873e-15
P30374	Ribonuclease homolog OS=Gallus gallus PE=2 SV=1 - [RSFR_CHICK]	0.227843	2.61311e-38	0.511982	1.59598e-20
F1NZ37	Uncharacterized protein OS=Gallus gallus GN=LOC420160 PE=3 SV=2 - [F1NZ37_CHICK]	0.221873	8.49757e-08	0.478402	0.000209043
Q6QLQ5	Cathelicidin-1 OS=Gallus gallus GN=CATHL1 PE=1 SV=1 - [CTHL1_CHICK]	0.203524	1.08207e-71	0.512349	2.05711e-33
H9L027	Uncharacterized protein (Fragment) OS=Gallus gallus GN=CTSG PE=3 SV=2 - [H9L027_CHICK]	0.192301	0.000185226	0.300087	3.16109e-05
P00698	Lysozyme C OS=Gallus gallus GN=LYZ PE=1 SV=1 - [LYSC_CHICK]	0.157765	5.00357e-70	0.373374	9.42232e-38
F1NFQ7	Uncharacterized protein OS=Gallus gallus GN=PRSSL1 PE=3 SV=2 - [F1NFQ7_CHICK]	0.14878	2.40615e-07	0.367425	0.00114495
F1NJT3	Fibronectin OS=Gallus gallus GN=FN1 PE=2 SV=1 - [F1NJT3_CHICK]	0.114496	4.94678e-40	0.561782	1.0459e-15
E1C677	Uncharacterized protein OS=Gallus gallus GN=LOC423134 PE=4 SV=1 - [E1C677_CHICK]	0.0263214	6.55125e-07	0.211081	2.61296e-07
F1P1U6	Uncharacterized protein OS=Gallus gallus GN=MPO PE=4 SV=2 - [F1P1U6_CHICK]	0.0133086	0.00497523	0.0706983	1.69601e-05
