# Supplementary material for: Differential protein expression in chicken macrophages and heterophils in vivo following infection with Salmonella Enteritidis
Source: Vet Res. 2017 Jun 17;48:35. doi: 10.1186/s13567-017-0439-0 (PMC5473982; doi:10.1186/s13567-017-0439-0)
Supplement: Supplementary file 4 — Additional file 4. All heterophil proteins quantified in this study. [file 13567_2017_439_MOESM4_ESM.xlsx]

## Sheet: Sheet1
Accession	Description	ΣCoverage	Σ# Proteins	Σ# Unique Peptides	Σ# Peptides	Σ# PSMs	Molecular Function	Cellular Component	Biological Process	Pfam IDs	Gene IDs	Area	Heavy/Light	Heavy/Light Count	Heavy/Light Variability [%]	Heavy/Medium	Heavy/Medium Count	Heavy/Medium Variability [%]	Medium/Light	Medium/Light Count	Medium/Light Variability [%]	Score A(2,5,8)	Coverage A(2,5,8)	# Peptides A(2,5,8)	# PSM A(2,5,8)	Score B(2,5,8)	Coverage B(2,5,8)	# Peptides B(2,5,8)	# PSM B(2,5,8)	Score C(2,5,8)	Coverage C(2,5,8)	# Peptides C(2,5,8)	# PSM C(2,5,8)	# AAs	MW [kDa]	calc. pI	Heavy/Light_log2ratio	Heavy/Light_pValue	Heavy/Light_pAdjust	Heavy/Medium_log2ratio	Heavy/Medium_pValue	Heavy/Medium_pAdjust	Medium/Light_log2ratio	Medium/Light_pValue	Medium/Light_pAdjust
A0A547	Glycinamide ribonucleotide synthetase-aminoimidazole ribonucleotide synthetase-glycinamide ribonucleotide transformylase OS=Gallus gallus GN=GART PE=2 SV=1 - [A0A547_CHICK]	3.49	2	3	3	5	catalytic activity; nucleotide binding; metal ion binding	cytoplasm; cytosol	metabolic process	Pf00551; Pf00586; Pf01071; Pf02222; Pf02769; Pf02843; Pf02844; Pf08442; Pf13535; Pf15632	395315	1.08031e+06							1.25239	-;1;-		2.91631	1.4	1	1	6.10719	3.49	3	4					1003	106.462	7.57666
A1DYI3	Protein Wnt OS=Gallus gallus GN=Wnt3 PE=2 SV=1 - [A1DYI3_CHICK]	1.97	1	1	1	1	protein binding	extracellular	cell organization and biogenesis; development; cellular component movement; regulation of biological process; response to stimulus	Pf00110	374142	1.00809e+06																		0	1.97	1	1	355	39.7981	7.48877
A1XWZ9	G-protein coupled receptor 39 OS=Gallus gallus GN=GPR39 PE=2 SV=1 - [A1XWZ9_CHICK]	1.73	1	1	1	1	signal transducer activity; receptor activity	membrane	regulation of biological process; response to stimulus	Pf00001	424282	259783										0	1.73	1	1									462	51.7171	9.24658
A2TH16	Prostaglandin E2 receptor subtype 4 OS=Gallus gallus GN=EP4 PE=2 SV=1 - [A2TH16_CHICK]	1.89	1	1	1	1	signal transducer activity; receptor activity	membrane	response to stimulus; regulation of biological process; cell differentiation	Pf00001; Pf10328	427183	1.48115e+06																		0	1.89	1	1	475	51.9798	9.05615
A3F961	Muscleblind-like 2 isoform 6 OS=Gallus gallus GN=MBNL2 PE=2 SV=1 - [A3F961_CHICK]	8.02	14	2	2	20	metal ion binding			Pf00642	418784	3.31568e+06	0.544741	2;1;1	8.31371	0.899683	2;1;2	29.5349	0.704011	2;1;1	27.2121	18.7608	4.25	3	8	11.4296	4.25	3	5	15.7455	8.02	4	7	212	23.0037	9.15869	-0.816488	0.000602939	0.00396671	-0.280923	0.405446	0.5022	-0.303024	0.377875	0.469682
A3R064	Docking protein 3 OS=Gallus gallus GN=DOK3 PE=1 SV=1 - [DOK3_CHICK]	2.11	2	1	1	1	protein binding	cytoplasm; membrane		Pf02174	429960	190475																		1.84054	2.11	1	1	426	47.1374	7.04932
A3R0S3	Growth factor receptor-bound protein 2 OS=Gallus gallus GN=GRB2 PE=2 SV=1 - [A3R0S3_CHICK]	13.82	2	3	3	23	protein binding	nucleus; cytoplasm; endosome; Golgi; membrane	regulation of biological process; response to stimulus; cell differentiation; cell organization and biogenesis; metabolic process; transport	Pf00017; Pf00018; Pf07653; Pf14604	386572	2.00778e+06	1.08856	4;3;3	13.6916	1.38239	5;3;3	4.85691	0.755372	4;3;4	5.51716	29.6133	13.82	3	10	16.6905	13.82	3	6	23.1922	13.82	4	7	217	25.1615	6.15088	0.0860047	0.517421	0.627177	0.380121	3.92501e-05	0.000301286	-0.316738	0.0185913	0.0417123
A4F5B6	TAP binding protein OS=Gallus gallus GN=TPN PE=2 SV=1 - [A4F5B6_CHICK]	12.79	3	5	5	41	protein binding	membrane	defense response; response to stimulus; metabolic process	Pf00047; Pf07654; Pf07679; Pf13927	417048	2.19679e+06	0.795659	5;5;4	10.5688	0.9304	5;4;3	15.2664	0.864694	6;4;5	9.54566	38.368	12.79	5	14	40.5256	10	4	14	38.9601	12.79	5	13	430	45.4884	8.646	-0.234613	0.091883	0.191466	-0.183163	0.0345399	0.0792601	-0.0484325	0.666066	0.742488
A4GTP0	Galectin OS=Gallus gallus PE=2 SV=1 - [A4GTP0_CHICK]	2.49	1	1	1	1		nucleus; cytoplasm; membrane	cell organization and biogenesis	Pf00337	373917	320924																		1.71401	2.49	1	1	241	25.6558	8.26514
A4ZZA2	Leucine-rich repeat neuronal 1 OS=Gallus gallus GN=Lrrn1 PE=2 SV=1 - [A4ZZA2_CHICK]	1.12	1	1	1	1	protein binding			Pf00041; Pf00047; Pf07679; Pf12799; Pf13306; Pf13855; Pf13895; Pf13927	771599	5.85034e+07										1.62572	1.12	1	1									716	80.8481	5.8335
A5HUL6	MHC class II M alpha chain OS=Gallus gallus GN=DMA PE=2 SV=1 - [A5HUL6_CHICK]	4.56	1	1	1	4	protein binding	vacuole; membrane; endosome	cell organization and biogenesis; response to stimulus; transport; regulation of biological process; metabolic process	Pf00993; Pf07654	417050	2.25651e+06														6.6217	4.56	1	2	6.57568	4.56	1	2	263	28.3555	5.19873
A5HUL8	MHC class II M beta chain 2 OS=Gallus gallus GN=DMB2 PE=4 SV=1 - [A5HUL8_CHICK]	5.43	2	1	1	6	protein binding	membrane	response to stimulus	Pf07654; Pf07679; Pf13895; Pf13927	417051	1.35862e+06	0.910863	1;1;1	21.6771	0.400243	1;1;1	21.2176	2.32249	1;1;1	15.159	5.67494	5.43	1	2	1.9375	5.43	1	2	5.44685	5.43	1	2	258	27.8692	6.91748	-0.100018	0.642761	0.737958	-1.38112	0.0145966	0.0413255	1.33413	0.00888502	0.0230055
A5HUM0	Transporter associated with antigen processing 1 OS=Gallus gallus GN=TAP1 PE=2 SV=1 - [A5HUM0_CHICK]	5.15	1	2	2	2	nucleotide binding; catalytic activity; transporter activity; protein binding	mitochondrion; membrane	metabolic process; transport; defense response; response to stimulus	Pf00005; Pf00664; Pf03193; Pf03215; Pf09818; Pf13481; Pf13558	427727	1.2846e+06										1.97538	2.4	1	1	2.01157	2.74	1	1					583	62.8029	7.85498
A5HUM1	Transporter associated with antigen presentation 2 OS=Gallus gallus GN=TAP2 PE=2 SV=1 - [A5HUM1_CHICK]	1	1	1	1	1	nucleotide binding; transporter activity; catalytic activity	membrane	regulation of biological process; response to stimulus; metabolic process; transport	Pf00005; Pf00664; Pf02463	427728	224580																		2.32363	1	1	1	701	75.8941	7.29834
A7E3K8	Predicted NADPH oxidase-2 OS=Gallus gallus GN=Nox2 PE=2 SV=1 - [A7E3K8_CHICK]	7.71	1	4	4	16	catalytic activity; protein binding; nucleotide binding	cytoplasm; mitochondrion; membrane	metabolic process	Pf00970; Pf01794; Pf08022; Pf08030	418581	1.5664e+06	1.21044	1;2;1	18.3588	0.993351	1;3;2	30.7808	1.1151	1;2;1	15.3423	13.6227	4.73	3	5	18.2655	6.3	3	7	7.3266	4.9	2	4	571	65.5305	8.1333	0.273728	0.251573	0.381917	-0.085844	0.751048	0.812145	0.213504	0.386432	0.478075
A8DU71	Kaiso OS=Gallus gallus GN=ZBTB33 PE=2 SV=1 - [A8DU71_CHICK]	2.21	1	1	1	1	protein binding; metal ion binding	nucleus; cytoplasm; membrane		Pf00651; Pf13465	422367	0														1.78981	2.21	1	1					678	74.0176	5.5542
B2X021	Mx protein (Fragment) OS=Gallus gallus GN=Mx PE=2 SV=1 - [B2X021_CHICK]	1.13	2	1	1	1	nucleotide binding; catalytic activity	cytoplasm	metabolic process	Pf00350; Pf01031; Pf02212	395313	2.09713e+06				17.0863	1;-;-					0	1.13	1	1									705	79.4822	7.37158
C7G537	ADF actin binding protein OS=Gallus gallus GN=COTL1 PE=2 SV=1 - [C7G537_CHICK]	57.75	1	8	8	375	protein binding		defense response; response to stimulus	Pf00241	768420	4.41939e+07	0.996386	13;17;20	3.52924	1.73913	16;18;19	2.39346	0.582426	13;17;19	6.35858	411.837	50	20	130	364.014	52.11	19	112	431.735	52.11	17	133	142	16.0961	5.43994	0.133066	0.278017	0.41254	0.733718	6.41357e-27	3.88377e-25	-0.563433	2.34929e-05	0.000157462
D2D3P4	Rab27a OS=Gallus gallus GN=Rab27a PE=2 SV=1 - [D2D3P4_CHICK]	17.65	1	4	4	52	nucleotide binding; catalytic activity; protein binding	vacuole; endosome; Golgi; membrane	metabolic process; transport; regulation of biological process; response to stimulus; coagulation; cell differentiation	Pf00025; Pf00071; Pf08477	415410	3.98839e+06	0.781548	3;4;4	9.86848	1.00605	3;6;4	2.40851	0.830089	3;4;4	12.2398	52.4956	13.57	7	17	56.1002	17.65	7	18	53.2994	13.57	5	17	221	25.0503	5.36377	0.0916963	0.813685	0.867687	-0.0469768	0.557916	0.644887	0.235566	0.511497	0.599862
D5M8S2	DJ-1 OS=Gallus gallus GN=DJ-1 PE=2 SV=1 - [D5M8S2_CHICK]	41.8	2	5	6	111	RNA binding; antioxidant activity; catalytic activity; protein binding	nucleus; cytoplasm; mitochondrion; cytosol; membrane	cell communication; metabolic process; defense response; response to stimulus; cell organization and biogenesis; regulation of biological process; transport	Pf01965; Pf13278	395277	8.05949e+06	0.981023	3;4;4	15.0389	1.11201	4;4;5	3.72026	0.965027	3;4;4	10.5437	89.5704	37.04	7	41	94.8248	34.39	7	46	61.5318	29.1	8	24	189	19.9184	6.771	0.166722	0.356213	0.487962	-0.00609562	0.966383	0.975052	0.067509	0.720148	0.780399
E1AP05	ADAM19 OS=Gallus gallus GN=ADAM19 PE=2 SV=1 - [E1AP05_CHICK]	1.33	1	1	1	1	catalytic activity; protein binding; metal ion binding		metabolic process	Pf00200; Pf01421; Pf01562; Pf08516; Pf13574; Pf13582; Pf13583; Pf13688	416244	285935																		2.8482	1.33	1	1	900	97.5874	7.91357
E1BQ63	Uncharacterized protein (Fragment) OS=Gallus gallus GN=SLC25A10 PE=3 SV=2 - [E1BQ63_CHICK]	2.28	1	1	1	1	structural molecule activity; transporter activity	mitochondrion; membrane; ribosome	metabolic process; transport	Pf00153; Pf00542		1.34469e+06	0.830546	-;1;-		3.7391	-;1;-		0.222736	-;1;-						0	2.28	1	1					395	43.2109	9.31982
E1BQ70	Uncharacterized protein OS=Gallus gallus GN=SYNJ1 PE=4 SV=1 - [E1BQ70_CHICK]	1.77	1	1	1	1	nucleotide binding; catalytic activity		transport; response to stimulus; cell organization and biogenesis; metabolic process	Pf02383; Pf03372; Pf08952; Pf15547		360052				2.65233	-;1;-									0	1.77	1	1					1583	175.12	7.56201
E1BQ84	Uncharacterized protein OS=Gallus gallus GN=CPNE2 PE=4 SV=2 - [E1BQ84_CHICK]	3.45	1	1	1	1	protein binding			Pf00168; Pf07002		0														2.64706	3.45	1	1					377	42.1179	5.79541
E1BQ94	Uncharacterized protein OS=Gallus gallus GN=LOC100859597 PE=4 SV=2 - [E1BQ94_CHICK]	8.64	1	1	1	1	DNA binding	cytoplasm		Pf01997		175569										2.34764	8.64	1	1									162	18.9928	7.62061
E1BQA5	Uncharacterized protein OS=Gallus gallus GN=CPNE3 PE=4 SV=1 - [E1BQA5_CHICK]	2.97	5	2	2	11	catalytic activity; protein binding	cytosol	metabolic process	Pf00168; Pf07002; Pf10138	420214	2.20517e+06	0.391469	1;1;1	37.1065	0.787758	1;1;1	33.4679	0.566135	2;2;1	10.6666	10.5719	2.97	2	5	10.4268	1.67	1	4	6.25669	1.67	1	2	539	60.3554	5.8335	-1.37674	0.0622239	0.147225	-0.448714	0.295162	0.389011	-0.660831	0.00987062	0.0248881
E1BQC2	Uncharacterized protein OS=Gallus gallus GN=LTF PE=4 SV=2 - [E1BQC2_CHICK]	66.95	1	3	41	2507	metal ion binding	extracellular	transport; cellular homeostasis	Pf00405; Pf12974		1.25783e+08	0.690623	7;7;8	1.882	1.42881	7;8;8	0.807456	0.490783	7;7;8	2.44544	2804.06	65.67	101	843	2857.62	60.43	103	850	2653.24	62.13	103	814	705	77.7684	7.12256	-0.383617	0.00472058	0.0205243	0.531094	7.83172e-07	9.92625e-06	-0.862699	4.64363e-13	1.2294e-11
E1BQD1	Uncharacterized protein (Fragment) OS=Gallus gallus GN=LOC418811 PE=4 SV=2 - [E1BQD1_CHICK]	32	2	6	7	48				Pf01965		2.67707e+06	1.1255	4;5;3	7.50499	1.07601	4;6;4	15.8549	1.03022	5;6;4	3.55139	47.094	32	7	16	51.7321	28.8	9	18	47.3967	28.8	6	14	250	26.4484	6.90283	0.295362	0.00770318	0.0307792	0.203616	0.228365	0.325808	0.00450968	0.98352	0.99195
E1BQD2	Uncharacterized protein OS=Gallus gallus GN=C4H4orf21 PE=4 SV=2 - [E1BQD2_CHICK]	1.66	3	2	2	3	metal ion binding			Pf06839; Pf13086; Pf13087; Pf13538		5.32514e+06	0.838576	1;-;-		1.30917	1;-;-		0.642899	1;-;-		0	0.77	1	1	0	0.9	1	2					782	88.3167	8.19189
E1BQD4	Uncharacterized protein OS=Gallus gallus GN=STARD3NL PE=4 SV=1 - [E1BQD4_CHICK]	4.27	1	1	1	1		membrane		Pf10457	420730	544366	0.399392	-;1;-		0.821586	-;1;-		0.487461	-;1;-						0	4.27	1	1					234	26.5757	5.30029
E1BQE4	Uncharacterized protein OS=Gallus gallus GN=Gga.49116 PE=4 SV=2 - [E1BQE4_CHICK]	1.33	1	1	1	3	nucleotide binding; RNA binding; metal ion binding		metabolic process; regulation of biological process	Pf00076; Pf00642; Pf01480; Pf13893; Pf14259; Pf14605		798130	1.30332	1;1;-	71.36	0.442697	1;1;-	29.1104	2.76342	1;1;-	47.0884	2.37865	1.33	1	1	5.44765	1.33	1	2					976	109.994	9.0415	0.22822	0.823368	0.873137	-1.24653	0.150968	0.242158	1.51124	0.203185	0.289211
E1BQF5	Uncharacterized protein OS=Gallus gallus GN=FAM83F PE=4 SV=1 - [E1BQF5_CHICK]	1.76	1	1	1	1				Pf07894; Pf13091		1.9557e+06										2.27465	1.76	1	1									455	52.1618	7.89893
E1BQF9	Uncharacterized protein OS=Gallus gallus GN=CSDE1 PE=4 SV=2 - [E1BQF9_CHICK]	3.02	1	2	2	2	DNA binding	membrane	regulation of biological process; metabolic process	Pf00313; Pf12901		1.86772e+07														1.84272	1.38	1	1	3.34434	1.63	1	1	796	88.6378	6.27783
E1BQG3	Uncharacterized protein OS=Gallus gallus GN=LARP7 PE=4 SV=2 - [E1BQG3_CHICK]	2.01	1	1	1	4	nucleotide binding; RNA binding	nucleus; cytoplasm	metabolic process	Pf00076; Pf05383; Pf08777; Pf13893; Pf14259	422690	260463	1.20657	-;1;1	7.0155	0.722006	-;1;1	6.9366	1.71666	-;1;1	16.3547					7.78633	2.01	1	2	8.21258	2.01	1	2	647	73.3942	9.70068	0.327135	0.137224	0.250917	-0.511344	0.0876129	0.162136	0.899444	0.117275	0.187604
E1BQH6	Uncharacterized protein OS=Gallus gallus GN=SAPS2 PE=4 SV=2 - [E1BQH6_CHICK]	4.68	1	4	4	11		cytoplasm		Pf04499		1.20835e+06	0.365962	2;1;-	14.5463	1.04593	2;-;1	82.0985	0.923296	2;-;-		8.60867	2.18	2	3	14.828	3.64	3	6	1.81557	1.14	1	2	962	107.238	4.62744	-1.35026	0.313595	0.442931	-0.590328	0.45506	0.549907	0.0144143	0.995101	0.999326
E1BQI4	Uncharacterized protein (Fragment) OS=Gallus gallus PE=4 SV=2 - [E1BQI4_CHICK]	8.6	1	4	4	26		mitochondrion		Pf00903; Pf12681		5.45955e+06	0.815677	4;4;3	19.0262	0.996934	4;4;3	2.25091	0.83795	6;4;3	17.7773	27.9761	8.6	4	10	19.7985	8.6	5	8	17.9036	8.6	4	8	477	51.2477	8.85107	-0.23881	0.0283919	0.0824151	-0.0467899	0.321096	0.41666	-0.284721	0.227516	0.314132
E1BQI7	Uncharacterized protein OS=Gallus gallus GN=NDST1 PE=4 SV=2 - [E1BQI7_CHICK]	1.14	1	1	1	6	catalytic activity		metabolic process; regulation of biological process; response to stimulus	Pf00685; Pf12062	416274	1.5381e+06				0.998615	1;-;1	27.5134				5.84219	1.14	2	3	2.59259	1.14	1	1	4.18366	1.14	1	2	878	100.835	7.78174				-0.0695219	0.847318	0.883806
E1BQJ0	Rab GTPase-activating protein 1-like OS=Gallus gallus GN=RABGAP1L PE=2 SV=2 - [E1BQJ0_CHICK]	1.04	1	1	1	2	protein binding	nucleus; endosome; Golgi	regulation of biological process	Pf00566; Pf00640; Pf01576; Pf03148; Pf12473		3.01047e+07	1.8208	-;1;-		1.03735	-;1;-		1.76007	-;1;-						2.81936	1.04	1	2					1053	119.505	5.38916
E1BQJ5	Uncharacterized protein OS=Gallus gallus GN=SLC39A6 PE=4 SV=2 - [E1BQJ5_CHICK]	1.8	1	1	1	1	transporter activity	endoplasmic reticulum; membrane	cellular homeostasis; transport	Pf02535		9.41552e+06	2.86879	1;-;-								2.50813	1.8	1	1									724	80.6593	6.62451
E1BQJ9	Uncharacterized protein OS=Gallus gallus PE=4 SV=2 - [E1BQJ9_CHICK]	3.43	2	1	2	3	metal ion binding			Pf00569; Pf09068; Pf09069		5.43719e+06										1.66705	1.72	1	2					2.087	1.72	1	1	583	65.9876	8.55811
E1BQK7	Uncharacterized protein (Fragment) OS=Gallus gallus GN=SMNDC1 PE=4 SV=2 - [E1BQK7_CHICK]	4.92	1	1	1	2	RNA binding	nucleus; cytoplasm	metabolic process	Pf06003		486361	0.455062	-;-;1		0.513992	1;-;1	14.7968	0.832203	-;-;1		2.26706	4.92	1	1					2.97526	4.92	1	1	244	27.2037	6.62451				-1.00781	0.0949906	0.17114
E1BQL2	Serine/arginine repetitive matrix protein 1 OS=Gallus gallus GN=SRRM1 PE=4 SV=2 - [E1BQL2_CHICK]	0.79	2	1	1	2		spliceosomal complex	metabolic process	Pf01480		953519							1.0715	-;1;-						4.26255	0.79	1	2					888	100.766	11.8247
E1BQL7	Uncharacterized protein OS=Gallus gallus GN=CELA2A PE=3 SV=1 - [E1BQL7_CHICK]	4.81	1	1	1	2	catalytic activity		metabolic process	Pf00089	419486	165772										0	4.81	1	1	2.55291	4.81	1	1					270	29.0504	6.94678
E1BQM1	Uncharacterized protein OS=Gallus gallus GN=CRELD2 PE=4 SV=2 - [E1BQM1_CHICK]	20.11	1	6	6	57	metal ion binding; protein binding	endoplasmic reticulum; Golgi		Pf03302; Pf07645; Pf11938	417735	3.03802e+06	1.41129	2;2;3	82.151	1.01247	2;4;7	9.01439	1.83683	2;2;3	89.0597	60.5211	17.36	6	14	71.2838	20.11	7	20	81.5542	20.11	8	23	363	39.4104	4.88135	-0.244521	0.784248	0.850594	-0.232861	0.249894	0.345228	0.294859	0.671043	0.74725
E1BQN1	Uncharacterized protein OS=Gallus gallus GN=ZBED4 PE=4 SV=1 - [E1BQN1_CHICK]	0.85	1	1	1	13	DNA binding; protein binding	nucleus; cytoplasm		Pf02892; Pf05699	417734	1.02293e+07							0.509913	1;-;-		14.9367	0.85	1	6	11.2743	0.85	2	5	4.81044	0.85	1	2	1172	132.412	6.25244
E1BQN9	Uncharacterized protein OS=Gallus gallus GN=CACYBP PE=4 SV=1 - [E1BQN9_CHICK]	24.89	1	5	5	58	protein binding	cytoplasm		Pf04969; Pf05002; Pf09032	424437	4.35823e+06	2.37964	2;2;1	21.5909	0.857698	4;3;3	3.40053	2.8782	2;2;1	15.1758	56.8919	24.89	6	20	53.4957	24.89	5	19	53.9426	24.89	6	19	221	25.5773	8.51416	1.25756	0.00585325	0.0246973	-0.41919	0.0248807	0.0626327	1.61601	0.00593675	0.0167208
E1BQP5	Uncharacterized protein OS=Gallus gallus PE=4 SV=2 - [E1BQP5_CHICK]	1.05	1	1	1	1	protein binding			Pf00400		186530										1.9135	1.05	1	1									1044	116.793	7.03467
E1BQQ4	Uncharacterized protein OS=Gallus gallus GN=NUMA1 PE=4 SV=2 - [E1BQQ4_CHICK]	0.33	2	1	1	4		membrane; nucleus; cytoplasm	cell organization and biogenesis; cell differentiation	Pf04582		3.73188e+06														3.8645	0.33	1	2	4.9047	0.33	1	2	2113	237.961	6.22705
E1BQR2	Uncharacterized protein OS=Gallus gallus GN=TTK PE=4 SV=2 - [E1BQR2_CHICK]	1.14	1	1	1	1	nucleotide binding; catalytic activity		metabolic process; regulation of biological process	Pf00069; Pf07714; Pf14531	421849	3.29945e+07										0	1.14	1	1									880	99.5192	7.6499
E1BQR4	Uncharacterized protein OS=Gallus gallus GN=KLHL8 PE=4 SV=1 - [E1BQR4_CHICK]	1.62	1	1	1	1	protein binding		metabolic process	Pf00651; Pf01344; Pf07646; Pf07707; Pf13415; Pf13418; Pf13964	422589	709563				8.55569	-;-;1													1.84775	1.62	1	1	617	68.2736	6.11279
E1BQS4	Uncharacterized protein OS=Gallus gallus GN=Gga.49240 PE=4 SV=2 - [E1BQS4_CHICK]	0.33	1	1	1	1	catalytic activity; nucleotide binding; protein binding	cytoplasm	metabolic process; transport; regulation of biological process; response to stimulus	Pf00069; Pf07714; Pf12202		1.1449e+06										0	0.33	1	1									2433	254.582	6.29053
E1BQV0	Uncharacterized protein OS=Gallus gallus GN=SNAP91 PE=4 SV=2 - [E1BQV0_CHICK]	0.83	2	1	1	4	protein binding		cell organization and biogenesis	Pf01417; Pf07651		478942										0	0.83	1	2	0	0.83	1	1	0	0.83	1	1	723	75.323	6.18896
E1BQV5	Uncharacterized protein OS=Gallus gallus GN=DLGAP4 PE=4 SV=1 - [E1BQV5_CHICK]	2.28	1	2	2	2			cell communication	Pf03359	419119	2.18998e+06	1.14256	-;-;1												0	0.83	1	1	2.29774	1.45	1	1	967	107.739	7.07861
E1BQV7	Uncharacterized protein OS=Gallus gallus GN=SLK PE=4 SV=2 - [E1BQV7_CHICK]	4.11	1	4	5	19	nucleotide binding; catalytic activity; protein binding	cytoplasm; membrane	metabolic process; regulation of biological process; response to stimulus	Pf00069; Pf07714; Pf12474; Pf14531		1.75297e+06	0.949763	2;1;1	36.3188	0.895289	2;1;1	10.9679	0.841441	2;2;2	10.7805	16.0581	3.3	4	6	16.2378	2.42	3	6	15.3237	3.22	4	7	1242	143.857	5.08447	-0.183715	0.627387	0.725303	-0.233324	0.23332	0.329002	-0.125027	0.54095	0.627455
E1BQV8	Uncharacterized protein OS=Gallus gallus GN=LOC100857937 PE=4 SV=1 - [E1BQV8_CHICK]	0.7	1	1	1	2	catalytic activity; metal ion binding		metabolic process	Pf01363; Pf06602	417472	2.70613e+06										3.94719	0.7	1	2									1141	127.526	6.07471
E1BQW1	Uncharacterized protein OS=Gallus gallus GN=NAPB PE=4 SV=1 - [E1BQW1_CHICK]	8.45	1	2	2	12	protein binding		transport; regulation of biological process; cell communication; cell organization and biogenesis	Pf14938	421231	1.20591e+06	0.72792	1;1;1	30.7352	0.697196	1;1;2	13.4074	1.06126	1;1;1	13.4423	16.0558	8.45	3	5	9.97102	4.39	2	3	12.9363	8.45	2	4	296	33.3045	5.57959	-0.443332	0.213504	0.344918	-0.596096	0.00670455	0.0230535	0.206894	0.199321	0.286405
E1BQX2	Uncharacterized protein OS=Gallus gallus GN=SCAI PE=4 SV=2 - [E1BQX2_CHICK]	2.07	1	1	1	1		nucleus; cytoplasm	metabolic process; regulation of biological process	Pf12070		216515																		2.8548	2.07	1	1	581	67.3722	6.75635
E1BQY4	Uncharacterized protein OS=Gallus gallus GN=DMXL2 PE=4 SV=2 - [E1BQY4_CHICK]	0.76	1	2	3	5	protein binding			Pf00400; Pf12234		767952	0.762593	-;-;1		0.693562	-;-;1		1.14167	-;-;1		2.03376	0.2	1	1	3.91964	0.46	2	2	1.75815	0.49	2	2	3042	338.945	6.25244
E1BQZ3	Uncharacterized protein OS=Gallus gallus GN=SIPA1L1 PE=4 SV=2 - [E1BQZ3_CHICK]	1.06	1	1	2	2	enzyme regulator activity; protein binding		regulation of biological process; response to stimulus	Pf00595; Pf02145; Pf06005; Pf11881	423255	1.53386e+06	0.622475	1;-;-		1.0575	1;-;-		0.590796	1;-;-		1.61506	0.56	1	1	1.70963	0.5	1	1					1785	197.414	8.25049
E1BQZ7	Uncharacterized protein OS=Gallus gallus PE=2 SV=1 - [E1BQZ7_CHICK]	0.56	1	1	1	4	catalytic activity; protein binding		metabolic process	Pf00723		828117	0.734515	-;1;1	15.8385	1.00809	-;1;1	11.2828	0.741242	-;1;1	2.1334					3.74289	0.56	1	2	3.96088	0.56	1	2	1243	139.191	6.56592	-0.396238	0.247429	0.378434	-0.0326751	0.824263	0.865966	-0.302597	0.0457124	0.087713
E1BR10	Uncharacterized protein OS=Gallus gallus GN=PRDX3 PE=4 SV=1 - [E1BR10_CHICK]	19.46	1	4	5	60	protein binding; antioxidant activity; catalytic activity; enzyme regulator activity	cytoplasm; mitochondrion; endosome	response to stimulus; cell organization and biogenesis; regulation of biological process; cell differentiation; metabolic process	Pf00578; Pf08534; Pf10417; Pf13905		2.89236e+06	1.15138	5;6;4	14.6382	0.546425	6;6;4	5.8176	2.17594	5;6;5	9.55614	44.6665	19.46	7	19	37.973	19.46	7	18	43.8057	19.46	7	23	257	27.9617	8.54346	0.307336	0.00161842	0.00860863	-0.907859	1.11003e-09	2.3268e-08	1.21553	1.42745e-09	2.2904e-08
E1BR26	Uncharacterized protein OS=Gallus gallus GN=AP4E1 PE=4 SV=2 - [E1BR26_CHICK]	0.7	1	1	1	1		membrane	transport	Pf01602; Pf14807		3.14047e+06	1.65495	-;1;-		0.6762	-;1;-		2.45416	-;1;-						0	0.7	1	1					1145	127.607	6.1001
E1BR36	Uncharacterized protein OS=Gallus gallus GN=ACTL6A PE=3 SV=2 - [E1BR36_CHICK]	7.69	1	3	3	8		nucleus; membrane	cell organization and biogenesis; metabolic process	Pf00022	424975	1.189e+06	1.09067	1;1;-	14.7745	0.911857	1;1;1	42.098	0.96644	1;1;-	16.112	7.02873	2.33	1	3	3.63096	2.33	1	2	7.64869	7.69	3	3	429	47.4535	5.71924	0.175306	0.453235	0.572266	-0.283647	0.572909	0.65942	0.0708782	0.741818	0.79352
E1BR38	Argininosuccinate synthase OS=Gallus gallus GN=ASS1 PE=2 SV=2 - [E1BR38_CHICK]	16.59	2	8	8	57	catalytic activity; nucleotide binding		metabolic process	Pf00764; Pf03054; Pf06508		5.65628e+06										55.6796	14.66	7	20	42.2114	16.59	8	16	51.5807	14.66	7	21	416	46.8878	6.53662
E1BR45	Uncharacterized protein OS=Gallus gallus GN=TLN2 PE=4 SV=2 - [E1BR45_CHICK]	1.34	1	1	3	12	protein binding; structural molecule activity	cytoskeleton	cell organization and biogenesis	Pf00373; Pf01608; Pf02174; Pf08913; Pf09141; Pf09379	415374	791657										11.3577	1.34	3	5	14.9172	0.94	2	5	6.09682	0.43	1	2	2542	271.591	5.5542
E1BR52	Uncharacterized protein OS=Gallus gallus GN=DGCR8 PE=4 SV=2 - [E1BR52_CHICK]	1.94	1	1	1	1	RNA binding; protein binding	nucleus; cytoplasm; cytoskeleton	metabolic process	Pf00035; Pf00397		1.38965e+06														2.6515	1.94	1	1					774	87.2366	6.04932
E1BR81	Uncharacterized protein OS=Gallus gallus GN=WDR67 PE=4 SV=1 - [E1BR81_CHICK]	0.74	1	1	1	1	protein binding			Pf00400; Pf00566	420349	2.70322e+06										2.14759	0.74	1	1									1081	126.189	8.104
E1BRA6	Uncharacterized protein OS=Gallus gallus GN=DNAJC10 PE=4 SV=2 - [E1BRA6_CHICK]	1	1	1	1	1	enzyme regulator activity; catalytic activity; protein binding	endoplasmic reticulum; organelle lumen	regulation of biological process; metabolic process; response to stimulus; cellular homeostasis	Pf00085; Pf00226; Pf13098; Pf13728; Pf13848; Pf13905	424115	500603																		0	1	1	1	797	91.4364	6.99072
E1BRA8	Uncharacterized protein OS=Gallus gallus PE=4 SV=1 - [E1BRA8_CHICK]	3.33	1	1	1	1	protein binding	nucleus		Pf00514		1.74144e+06														0	3.33	1	1					811	90.1376	9.51025
E1BRE5	Uncharacterized protein OS=Gallus gallus GN=EEA1 PE=4 SV=2 - [E1BRE5_CHICK]	4.4	1	5	5	8	protein binding; metal ion binding	cytoplasm; endosome; cytosol; membrane	transport; cell organization and biogenesis	Pf01363; Pf04156; Pf12128	417896	3.49935e+06	0.469744	1;-;-		0.758664	1;-;-		0.621451	1;-;-		7.02203	2.2	2	3	5.58194	2.2	3	4	0	1.21	1	1	1409	161.643	5.73193
E1BRE9	Decorin OS=Gallus gallus GN=DCN PE=4 SV=2 - [E1BRE9_CHICK]	2.24	2	1	1	1	protein binding		metabolic process	Pf01462; Pf12799; Pf13855		8.80579e+06										1.89568	2.24	1	1									357	39.6029	8.32373
E1BRF3	Uncharacterized protein OS=Gallus gallus GN=MYCBP PE=4 SV=1 - [E1BRF3_CHICK]	42.86	1	2	2	13		nucleus; cytoplasm	regulation of biological process			2.65528e+06	3.4168	2;2;1	83.1238	1.22179	2;2;1	17.721	2.66125	2;2;1	68.2752	13.1196	42.86	3	5	16.7504	42.86	2	6	1.84875	16.67	1	2	42	5.04464	4.88135	1.685	0.0753987	0.168677	0.292307	0.175546	0.267991	1.43911	0.0621842	0.113736
E1BRI1	Uncharacterized protein OS=Gallus gallus GN=GPLD1 PE=4 SV=2 - [E1BRI1_CHICK]	1.8	1	1	1	1	catalytic activity	extracellular; membrane	cellular component movement; regulation of biological process; response to stimulus; metabolic process	Pf00882; Pf01839; Pf13517	420819	107665																		1.72629	1.8	1	1	835	92.7367	6.17627
E1BRI2	Uncharacterized protein OS=Gallus gallus GN=LOC100857286 PE=4 SV=2 - [E1BRI2_CHICK]	1.44	1	1	1	1	protein binding			Pf00169; Pf00640		161621																		0	1.44	1	1	694	77.7412	5.8335
E1BRI3	Uncharacterized protein OS=Gallus gallus GN=ALDH5A1 PE=3 SV=2 - [E1BRI3_CHICK]	7.12	1	2	3	3	catalytic activity	mitochondrion	metabolic process; cell organization and biogenesis	Pf00171	420818	2.70515e+06							2.94985	-;-;1		0	2.19	1	1	0	3.1	1	1	3.00154	1.82	1	1	548	57.8864	9.05615
E1BRI5	Uncharacterized protein OS=Gallus gallus GN=LYPLA2 PE=4 SV=1 - [E1BRI5_CHICK]	8.62	1	2	2	19	catalytic activity		metabolic process	Pf02230; Pf12695; Pf12697	419685	1.83676e+06	0.25336	3;1;1	69.0864	0.733162	3;1;1	10.6158	0.39846	3;2;1	93.7059	16.8173	8.62	2	6	13.1335	8.62	2	6	11.8806	8.62	2	7	232	25.0969	7.47412	-2.01677	0.0115821	0.0430563	-0.55936	0.00555594	0.0199867	-1.57038	0.0205269	0.0455482
E1BRJ9	Coronin OS=Gallus gallus GN=CORO7 PE=3 SV=2 - [E1BRJ9_CHICK]	4.01	1	3	3	13	protein binding	Golgi		Pf00400; Pf08953; Pf08954		975139	1.78834	1;1;1	81.5279	1.5382	1;2;2	32.5395	0.89008	2;2;1	1.89647	14.0499	3.04	2	4	16.9348	4.01	3	5	12.6218	3.04	2	4	922	100.024	5.75732	0.601592	0.439813	0.560272	0.569715	0.181357	0.273415	-0.0420585	0.597906	0.679381
E1BRL2	Uncharacterized protein OS=Gallus gallus GN=GPR143 PE=4 SV=1 - [E1BRL2_CHICK]	2.3	1	1	1	2	receptor activity; signal transducer activity	membrane; Golgi	regulation of biological process; response to stimulus; transport; cell organization and biogenesis	Pf02101	418652	3.76747e+06	1.9841	1;1;-	1.09593	1.055	1;1;-	2.6558	1.88712	1;1;-	1.62542	0	2.3	1	1	0	2.3	1	1					392	43.8672	7.98682	1.04644	0.0068014	0.0278826	0.0372929	0.400013	0.498097	1.04564	0.010095	0.0253333
E1BRL4	Synaptosomal-associated protein OS=Gallus gallus GN=SNAP23 PE=3 SV=1 - [E1BRL4_CHICK]	14.35	2	3	3	12	protein binding	nucleus; Golgi; membrane; vacuole	transport	Pf00835; Pf05739	423235	1.54184e+06	0.905072	3;2;2	23.5804	1.1145	3;2;2	2.42116	0.817408	3;2;2	21.886	5.87453	14.35	3	4	12.4406	11	2	4	12.6598	11	2	4	209	23.5885	5.0083	-0.254591	0.361895	0.491039	-0.0125039	0.949939	0.965889	-0.191326	0.282052	0.373367
E1BRP2	Uncharacterized protein OS=Gallus gallus GN=NCAPH2 PE=4 SV=2 - [E1BRP2_CHICK]	0.97	1	1	1	1				Pf06278		3.10491e+06										1.92055	0.97	1	1									616	69.1801	4.86865
E1BRQ5	Uncharacterized protein OS=Gallus gallus GN=CCDC25 PE=4 SV=2 - [E1BRQ5_CHICK]	4.15	1	1	1	2				Pf05670		731943	1.6098	1;-;-		2.4368	1;-;-		0.66305	1;-;-		6.28138	4.15	1	2									217	25.5171	8.77783
E1BRR4	Uncharacterized protein OS=Gallus gallus GN=SCARA5 PE=4 SV=2 - [E1BRR4_CHICK]	1.62	1	1	1	38	receptor activity	cell surface; membrane	cellular homeostasis; transport; response to stimulus; cell organization and biogenesis	Pf00530; Pf01391		5.83138e+07										22.976	1.62	2	10	31.5898	1.62	3	15	27.8309	1.62	3	13	495	54.4692	6.60986
E1BRU3	Uncharacterized protein OS=Gallus gallus GN=LOC100858247 PE=4 SV=2 - [E1BRU3_CHICK]	4.02	2	2	2	12	nucleotide binding; RNA binding	nucleus	metabolic process	Pf00076; Pf13893; Pf14259; Pf15519	100858247	1.1641e+06	2.56176	-;1;-		0.676586	-;1;-		2.24022	1;1;-	98.2592	17.0953	4.02	2	6	6.71426	2.11	1	4	6.27198	2.11	1	2	522	58.5023	10.1694							0.817668	0.62808	0.705291
E1BRV1	Uncharacterized protein OS=Gallus gallus GN=Gga.30564 PE=4 SV=2 - [E1BRV1_CHICK]	0.62	1	1	2	3	metal ion binding			Pf00569; Pf00754; Pf03256		1.05523e+06										0	0.27	1	1	1.91115	0.34	1	1	2.27658	0.34	1	1	2924	330.01	6.06201
E1BRV6	Uncharacterized protein (Fragment) OS=Gallus gallus GN=SLC1A4 PE=4 SV=2 - [E1BRV6_CHICK]	1.31	1	1	1	2	transporter activity	membrane	transport	Pf00375		265500				1.03834	-;1;-									0	1.31	1	2					535	56.0208	5.8208
E1BRW7	Uncharacterized protein OS=Gallus gallus GN=TTC35 PE=4 SV=1 - [E1BRW7_CHICK]	7.41	1	2	2	11	protein binding	cytoplasm; mitochondrion; endoplasmic reticulum		Pf13414; Pf14559	420273	402615										4.12924	3.37	1	4	7.09768	7.41	2	3	9.51905	7.41	2	4	297	34.8623	6.56592
E1BRX6	Uncharacterized protein OS=Gallus gallus GN=CALCOCO2 PE=4 SV=2 - [E1BRX6_CHICK]	4.47	1	2	2	4	catalytic activity; motor activity; protein binding	nucleus; cytoplasm; cytoskeleton	cell organization and biogenesis; regulation of biological process; response to stimulus	Pf01576; Pf04111; Pf04156; Pf05557; Pf05622; Pf06160; Pf07888; Pf07926; Pf09763; Pf10186; Pf10473; Pf12128; Pf13851; Pf15070; Pf15558; Pf15619	419993	871568	0.617875	-;1;1	2.78119	0.95777	-;1;1	11.4367	0.662353	-;1;1	11.1219	2.16119	2.34	1	1	6.47235	2.13	1	2	2.97721	2.13	1	1	470	54.6099	5.13525	-0.63689	0.0283449	0.0824151	-0.106672	0.529174	0.620214	-0.469253	0.151329	0.231175
E1BS06	Uncharacterized protein OS=Gallus gallus GN=RPL23A PE=3 SV=2 - [E1BS06_CHICK]	27.1	1	4	4	64	nucleotide binding; structural molecule activity	nucleus; ribosome	metabolic process; cell proliferation	Pf00276; Pf03939	417574	9.17501e+06	3.07922	2;4;3	7.82781	0.89517	7;6;6	6.66183	3.68792	2;4;3	16.1025	57.0251	20	5	23	46.0919	20	4	19	48.0536	27.1	6	22	155	17.6451	10.4478	1.69027	7.34855e-06	8.85368e-05	-0.273873	0.00200889	0.0084544	1.96909	6.35554e-06	4.8421e-05
E1BS10	Uncharacterized protein OS=Gallus gallus GN=ABCB6 PE=4 SV=2 - [E1BS10_CHICK]	1.2	1	1	1	2	nucleotide binding; catalytic activity; transporter activity	mitochondrion; membrane; endoplasmic reticulum; Golgi	metabolic process; transport	Pf00005; Pf00664; Pf03193; Pf13304; Pf13476; Pf13558		3.43322e+06				0.923908	-;1;-									1.85665	1.2	1	1	1.77028	1.2	1	1	835	94.3441	8.38232
E1BS25	Transporter OS=Gallus gallus GN=SLC6A15 PE=3 SV=2 - [E1BS25_CHICK]	2.06	1	2	2	4	transporter activity	membrane	transport	Pf00209	417881	652428														6.19115	2.06	2	3	2.10706	0.96	1	1	729	81.5246	5.2876
E1BS28	Uncharacterized protein OS=Gallus gallus GN=DAAM2 PE=4 SV=2 - [E1BS28_CHICK]	0.51	1	1	1	1	protein binding		cell organization and biogenesis	Pf02181; Pf06367; Pf06371	421422	1649349										0	0.51	1	1									1167	134.602	7.03467
E1BS64	Uncharacterized protein OS=Gallus gallus GN=ARNT2 PE=4 SV=2 - [E1BS64_CHICK]	4.44	1	1	2	2	DNA binding; signal transducer activity; protein binding	nucleus; cytoplasm	metabolic process; regulation of biological process; response to stimulus	Pf00010; Pf00989; Pf08447; Pf13426; Pf14598	415481	1.02788e+06																		3.96294	4.44	2	2	720	79.2824	6.7124
E1BS70	Uncharacterized protein OS=Gallus gallus GN=OTOF PE=4 SV=2 - [E1BS70_CHICK]	1.44	3	1	3	9	protein binding			Pf00168; Pf08150; Pf08151		130239										4.19522	0.35	1	2	3.85713	0.64	2	3	4.55618	1.44	3	4	2020	229.688	5.8335
E1BS87	Uncharacterized protein OS=Gallus gallus GN=EXOC1 PE=4 SV=2 - [E1BS87_CHICK]	1.82	1	1	2	2				Pf09763; Pf15277	422747	997887										0	1.02	1	1					1.79466	0.8	1	1	880	100.467	6.49365
E1BS94	Uncharacterized protein (Fragment) OS=Gallus gallus GN=FUCA2 PE=4 SV=2 - [E1BS94_CHICK]	5.1	1	2	2	8	catalytic activity	vacuole	metabolic process	Pf01120		454570	1.44637	-;1;-		0.843963	1;1;-	1.24377	1.73374	-;1;-		2.11569	2.34	1	1	9.39026	5.1	2	6	2.236	2.76	1	1	471	53.7131	6.7417				-0.284495	0.0283745	0.0682741
E1BS97	Uncharacterized protein OS=Gallus gallus GN=PAK2 PE=4 SV=1 - [E1BS97_CHICK]	19.19	1	7	9	88	nucleotide binding; catalytic activity; protein binding; enzyme regulator activity		metabolic process; regulation of biological process; response to stimulus	Pf00069; Pf00786; Pf07714; Pf14531	424860	5.39277e+06	0.77593	5;6;6	5.08363	0.994864	6;7;7	8.40298	0.829671	6;7;6	22.9928	81.7792	15.93	12	29	74.8651	17.66	11	29	75.991	19.19	12	30	521	57.5095	5.77002	-0.401088	0.020662	0.067967	-0.0979033	0.384059	0.482286	-0.190923	0.207229	0.292607
E1BS99	Uncharacterized protein OS=Gallus gallus GN=KLHL22 PE=4 SV=1 - [E1BS99_CHICK]	1.1	1	1	1	2	protein binding	cytoplasm	cell organization and biogenesis; metabolic process; regulation of biological process; cell division	Pf00651; Pf01344; Pf07646; Pf07707; Pf13415; Pf13418; Pf13964	416940	4.60493e+06										0	1.1	1	2									638	73.2157	5.18604
E1BSA4	Uncharacterized protein OS=Gallus gallus GN=PTTG1IP PE=4 SV=1 - [E1BSA4_CHICK]	7.03	1	1	1	4	receptor activity	membrane	development			1.03847e+06	1.42389	-;1;1	19.6011	0.954743	-;1;1	4.93381	1.53584	-;1;1	26.8007					8.14083	7.03	1	2	7.70674	7.03	1	2	185	21.3737	8.38232	0.553849	0.221886	0.354451	-0.107384	0.279131	0.373316	0.722198	0.232968	0.320232
E1BSC0	Uncharacterized protein OS=Gallus gallus GN=DDX46 PE=4 SV=2 - [E1BSC0_CHICK]	2.88	1	3	3	6	nucleotide binding; catalytic activity	nucleus	metabolic process	Pf00270; Pf00271	416312	907102	1.21624	1;-;1	18.6245	0.626577	1;-;1	4.75273	1.99705	2;-;1	14.8493	12.8207	2.11	2	4					5.79511	1.73	2	2	1043	119.081	9.26123	0.327815	0.336009	0.46668	-0.71494	0.0431232	0.0933471	1.06874	0.00913247	0.0235885
E1BSH7	Uncharacterized protein OS=Gallus gallus GN=MFN2 PE=4 SV=1 - [E1BSH7_CHICK]	1.06	1	1	1	1	catalytic activity; nucleotide binding; protein binding	mitochondrion; membrane; cytoskeleton	metabolic process; transport; cell organization and biogenesis; regulation of biological process	Pf00350; Pf01926; Pf04799	419484	1.25779e+06				12.6533	1;-;-					2.079	1.06	1	1									755	85.9548	6.62451
E1BSI1	Uncharacterized protein OS=Gallus gallus GN=DSCR3 PE=4 SV=1 - [E1BSI1_CHICK]	4.04	1	1	1	2		nucleus	transport	Pf00339; Pf03643	418519	207265	0.792611	-;1;-		0.953731	-;1;-		0.83335	-;1;-						5.6378	4.04	1	2					297	33.0233	7.63525
E1BSI4	Uncharacterized protein OS=Gallus gallus GN=CHMP5 PE=4 SV=1 - [E1BSI4_CHICK]	5.48	1	1	1	5		nucleus	regulation of biological process; cell organization and biogenesis; transport	Pf03357	420968	799658	0.612339	-;1;-		0.396566	-;1;-		1.68822	1;1;-	11.7165	4.04876	5.48	1	2	10.1399	5.48	2	3					219	24.5864	4.88135							0.880082	0.0861289	0.147893
E1BSJ1	Uncharacterized protein OS=Gallus gallus GN=SIM2 PE=4 SV=2 - [E1BSJ1_CHICK]	1.17	1	1	1	1	DNA binding; signal transducer activity; protein binding	nucleus	regulation of biological process; metabolic process; response to stimulus	Pf00010; Pf00989; Pf06621; Pf08447; Pf14598		453817														1.81133	1.17	1	1					768	87.0075	8.1333
E1BSJ2	40S ribosomal protein S21 OS=Gallus gallus GN=RPS21 PE=3 SV=2 - [E1BSJ2_CHICK]	22.89	1	2	2	13	structural molecule activity; protein binding	cytoplasm; ribosome	metabolic process	Pf01249		4.05214e+06	1.55793	-;2;2	6.41885	0.615919	1;2;2	13.6017	2.79893	-;2;2	3.57063	11.9971	22.89	2	4	13.2545	22.89	2	5	10.2668	10.84	1	4	83	9.11263	8.49951	0.696147	0.00348184	0.0159718	-0.791172	0.000468972	0.00242265	1.61396	6.58565e-05	0.000383198
E1BSL7	Uncharacterized protein (Fragment) OS=Gallus gallus GN=ERP44 PE=4 SV=2 - [E1BSL7_CHICK]	16.26	1	6	6	34	catalytic activity	endoplasmic reticulum; organelle lumen; membrane; cell surface	metabolic process; response to stimulus; cellular homeostasis; regulation of biological process	Pf00085; Pf01216; Pf07449; Pf13098; Pf13848		2.5939e+06	0.89536	2;4;3	65.3581	0.685826	2;4;4	22.9138	1.24317	2;5;3	55.886	24.9674	7.64	4	11	41.8319	16.26	8	15	20.0145	9.61	4	8	406	46.8624	5.38916	-0.534442	0.334877	0.465754	-0.604398	0.0109332	0.0336644	0.214688	0.680939	0.754304
E1BSL8	Uncharacterized protein OS=Gallus gallus GN=NALCN PE=4 SV=1 - [E1BSL8_CHICK]	0.52	1	1	1	1	transporter activity	membrane	transport; cellular component movement; regulation of biological process	Pf00520; Pf08016	418770	1.57976e+06	0.474942	1;-;-		1.96142	1;-;-		0.243033	1;-;-		0	0.52	1	1									1738	200.116	8.79248
E1BSN7	Phosphorylase OS=Gallus gallus GN=PYGB PE=3 SV=2 - [E1BSN7_CHICK]	3.32	1	1	3	8	catalytic activity	cytoplasm	metabolic process	Pf00343		2.48011e+06										9.52843	3.32	3	4	6.34695	1.42	1	2	4.77997	1.42	1	2	843	96.6982	6.44287
E1BSN8	Uncharacterized protein OS=Gallus gallus GN=Gga.31055 PE=4 SV=1 - [E1BSN8_CHICK]	2.12	1	1	2	3	protein binding		cell organization and biogenesis; regulation of biological process; response to stimulus	Pf00018; Pf00169; Pf00307; Pf00621; Pf07653; Pf14604	418761	7.55173e+06														5.83366	2.12	2	3					803	90.4951	7.26904
E1BSP1	Proactivator polypeptide OS=Gallus gallus GN=PSAP PE=4 SV=1 - [E1BSP1_CHICK]	28.76	2	12	12	325		vacuole	metabolic process	Pf02199; Pf03489; Pf05184		4.99368e+07	1.15998	21;18;20	1.2775	1.27179	25;20;20	1.58567	0.955547	24;21;20	2.93057	336.405	26.25	21	112	353.795	23.36	20	115	300.374	18.92	18	98	518	57.4644	5.16064	0.250329	0.000976075	0.00595168	0.195462	0.00200647	0.0084544	0.0942531	0.214186	0.300031
E1BSR5	Uncharacterized protein OS=Gallus gallus GN=RBM25 PE=4 SV=2 - [E1BSR5_CHICK]	2.57	1	2	2	5	nucleotide binding; RNA binding	nucleus; spliceosomal complex; cytoplasm	regulation of biological process; metabolic process	Pf00076; Pf01480; Pf14259	423250	4.47177e+06	1.31252	-;2;-		1.19289	-;2;1	49.2267	0.818428	-;2;-						10.7548	2.57	2	4	2.44802	1.71	1	1	817	96.8205	6.02393	0.450341	0.760328	0.831868	0.2963	0.611385	0.691296	-0.159524	0.942154	0.960289
E1BSR9	Uncharacterized protein OS=Gallus gallus GN=RBX1 PE=4 SV=2 - [E1BSR9_CHICK]	5.56	1	1	1	4	catalytic activity; protein binding; metal ion binding	cytosol	metabolic process	Pf00097; Pf12678; Pf12861; Pf13639	418001	1.24656e+06	9.46508	1;1;-	0.189149	7.13453	1;1;-	7.44256	1.33449	1;1;-	7.18875	0	5.56	1	1	0	5.56	1	2	0	5.56	1	1	108	12.2657	6.96143	3.30062	0.000372176	0.00258456	2.79313	0.0173167	0.0474252	0.543976	0.0853833	0.147026
E1BSS3	Eukaryotic translation initiation factor 3 subunit A OS=Gallus gallus GN=EIF3A PE=3 SV=1 - [E1BSS3_CHICK]	1.54	1	2	2	4	RNA binding; protein binding	nucleus; cytoplasm	cell organization and biogenesis; metabolic process; regulation of biological process	Pf01399; Pf07227		282142	0.0630312	-;1;-		0.426866	-;1;-		0.148067	-;1;-						2.3682	0.88	1	1	4.50146	0.66	1	3	1365	163.226	7.15186
E1BSU0	Uncharacterized protein OS=Gallus gallus GN=RSRC2 PE=4 SV=2 - [E1BSU0_CHICK]	2.73	1	1	1	2				Pf15477		7.7375e+06																		4.37557	2.73	1	2	439	50.4608	10.9458
E1BSV7	Uncharacterized protein OS=Gallus gallus GN=YKT6 PE=4 SV=1 - [E1BSV7_CHICK]	15.66	1	2	3	6	protein binding; catalytic activity	cytoplasm; mitochondrion; endosome; endoplasmic reticulum; Golgi; membrane	transport; metabolic process	Pf00957; Pf13774	430371	1.7242e+06										5.18698	9.09	2	2					9.6533	11.11	2	4	198	22.4093	5.70654
E1BSW5	Uncharacterized protein OS=Gallus gallus GN=NCOR1 PE=4 SV=1 - [E1BSW5_CHICK]	0.97	1	1	2	4	protein binding; DNA binding; enzyme regulator activity	nucleus; cytoplasm	regulation of biological process; cell differentiation; cell organization and biogenesis	Pf00249; Pf13921		1.81582e+08										2.65656	0.36	1	1	4.49447	0.6	1	2	2.36293	0.6	1	1	2480	275.322	7.38623
E1BSW8	Uncharacterized protein (Fragment) OS=Gallus gallus GN=TIMMDC1 PE=4 SV=2 - [E1BSW8_CHICK]	3.45	1	1	1	1		mitochondrion; membrane		Pf02466		4.5897e+06										1.68832	3.45	1	1									261	28.8758	10.6089
E1BSX7	Uncharacterized protein OS=Gallus gallus GN=KIAA0415 PE=4 SV=1 - [E1BSX7_CHICK]	1.36	1	1	1	1		nucleus; cytoplasm	metabolic process; response to stimulus; transport	Pf14764	416478	18509576										0	1.36	1	1									811	90.1608	5.85889
E1BT00	Uncharacterized protein OS=Gallus gallus GN=ATP6V1D PE=4 SV=1 - [E1BT00_CHICK]	8.5	1	1	2	3	catalytic activity; transporter activity	membrane	transport; cell organization and biogenesis	Pf01813	423280	1.87961e+06										5.08149	4.05	1	2					1.87121	4.45	1	1	247	28.2193	9.5249
E1BT08	Uncharacterized protein OS=Gallus gallus GN=HSPH1 PE=3 SV=2 - [E1BT08_CHICK]	2.71	1	2	2	2	nucleotide binding; protein binding	nucleus; cytoplasm	metabolic process	Pf00012		802390										5.41803	2.71	2	2									997	111.195	6.1001
E1BT44	Uncharacterized protein OS=Gallus gallus GN=GLA PE=4 SV=2 - [E1BT44_CHICK]	3.18	1	1	1	2	catalytic activity; protein binding	extracellular; cytoplasm; vacuole; Golgi	metabolic process; regulation of biological process	Pf02065	422188	1.28288e+06	1.6551	1;1;-	2.63579	1.67852	1;1;-	7.56908	0.993014	1;1;-	10.1297	4.86988	3.18	1	1	5.04585	3.18	1	1					409	45.9125	5.57959	0.784673	0.0218093	0.0701963	0.705435	0.0694724	0.136935	0.115726	0.464578	0.556547
E1BT45	Uncharacterized protein OS=Gallus gallus GN=CHM PE=4 SV=2 - [E1BT45_CHICK]	1.83	1	1	1	2	catalytic activity		transport; metabolic process	Pf00996; Pf12831; Pf13450		295583	1.16846	-;-;1		0.8688	-;-;1		1.39645	-;-;1										6.54393	1.83	1	2	656	73.0566	4.75439
E1BT53	Uncharacterized protein OS=Gallus gallus GN=Gga.50987 PE=4 SV=2 - [E1BT53_CHICK]	0.35	1	2	3	4	nucleotide binding; catalytic activity; protein binding		metabolic process; regulation of biological process	Pf00041; Pf00047; Pf00069; Pf00169; Pf00621; Pf07679; Pf07686; Pf07714; Pf08204; Pf08205; Pf13895; Pf13927		3.56504e+06										5.07881	0.1	1	2					1.9666	0.25	2	2	8895	992.041	6.32861
E1BT61	Uncharacterized protein OS=Gallus gallus GN=UBA3 PE=4 SV=1 - [E1BT61_CHICK]	2.38	1	1	1	2	catalytic activity; nucleotide binding	nucleus; cytosol	metabolic process; regulation of biological process	Pf00899; Pf01488; Pf02134; Pf05237; Pf08825; Pf10585	426073	250107	0.936562	-;1;-		2.28014	-;1;-		0.411878	-;1;-						5.0161	2.38	1	2					463	51.6062	5.45264
E1BT66	Uncharacterized protein OS=Gallus gallus GN=TAF15 PE=4 SV=1 - [E1BT66_CHICK]	5.19	2	2	2	30	nucleotide binding; metal ion binding			Pf00076; Pf00641; Pf13893; Pf14259		8.33525e+06	1.28683	2;2;2	46.8423	1.21198	2;2;2	41.8722	1.06486	2;2;2	7.33674	31.9594	5.19	4	9	38.2639	5.19	4	11	33.7748	5.19	4	10	443	47.8121	8.5874	0.325685	0.391805	0.512833	0.161093	0.616948	0.696864	0.21762	0.0244475	0.0528366
E1BT70	Uncharacterized protein OS=Gallus gallus GN=UBP1 PE=4 SV=2 - [E1BT70_CHICK]	1.3	1	1	1	3				Pf02198; Pf04516	428458	1.00631e+07	0.856795	1;-;-		1.69984	1;-;-		0.505899	1;-;-		1.80099	1.3	1	1	4.01223	1.3	1	2					537	60.4452	6.3667
E1BT72	Uncharacterized protein OS=Gallus gallus GN=NVL PE=2 SV=2 - [E1BT72_CHICK]	2.73	1	1	2	2	nucleotide binding; catalytic activity; RNA binding	nucleus; cytoplasm	metabolic process; response to stimulus	Pf00004; Pf00910; Pf01078; Pf05496; Pf06068; Pf06414; Pf07724; Pf07726; Pf07728; Pf13191; Pf13207; Pf13401	421326	2.74737e+07										2.31348	1.78	1	1	2.03594	0.95	1	1					844	93.6415	6.52197
E1BT74	Uncharacterized protein OS=Gallus gallus GN=TMOD2 PE=4 SV=2 - [E1BT74_CHICK]	4.84	1	1	2	2	protein binding	cytoskeleton	cell communication; response to stimulus; regulation of biological process	Pf03250	415422	1.95529e+06										0	2.28	1	1	2.34694	2.56	1	1					351	39.4388	5.89697
E1BT82	Uncharacterized protein OS=Gallus gallus GN=EIF2S2 PE=2 SV=1 - [E1BT82_CHICK]	13.68	1	5	5	27	RNA binding		cell proliferation; metabolic process	Pf01873		2.4256e+06	6.46694	1;-;2	77.8542	0.857393	1;1;3	36.1881	6.19675	2;-;2	90.5443	26.2606	10.94	4	10	23.3993	9.12	3	9	20.8486	8.21	3	8	329	37.8933	6.12549	2.78837	0.0427251	0.109833	-0.383072	0.185336	0.277877	2.38056	0.0345278	0.0695152
E1BT90	Uncharacterized protein OS=Gallus gallus GN=RGL1 PE=4 SV=2 - [E1BT90_CHICK]	1.17	1	1	1	1			regulation of biological process; response to stimulus	Pf00617; Pf00618; Pf00788		609129										0	1.17	1	1									768	86.8946	6.45557
E1BT93	Uncharacterized protein (Fragment) OS=Gallus gallus GN=ALDH2 PE=3 SV=2 - [E1BT93_CHICK]	42.29	6	18	18	310	catalytic activity	mitochondrion	metabolic process	Pf00171		1.48886e+07	0.645742	26;22;24	3.41971	1.25246	28;22;21	5.54558	0.498554	26;24;23	4.54049	277.709	42.29	33	104	290.288	42.29	30	108	259.016	37.33	30	98	525	57.3392	7.97217	-0.598076	9.6504e-16	7.42339e-14	0.173166	0.00706079	0.0239759	-0.713748	1.28963e-18	5.46286e-17
E1BT99	Uncharacterized protein OS=Gallus gallus PE=4 SV=2 - [E1BT99_CHICK]	3.62	1	1	1	1	signal transducer activity; receptor activity	nucleus; Golgi; membrane	regulation of biological process; response to stimulus	Pf00003		1.16561e+06							1.83975	-;1;-						0	3.62	1	1					387	43.7265	8.44092
E1BTA5	Uncharacterized protein OS=Gallus gallus GN=COG5 PE=4 SV=2 - [E1BTA5_CHICK]	1.22	1	1	1	1		nucleus; Golgi	transport	Pf08700; Pf10392	417704	0																		2.19496	1.22	1	1	817	90.6748	5.77002
E1BTA6	Uncharacterized protein OS=Gallus gallus GN=SEPT12 PE=3 SV=2 - [E1BTA6_CHICK]	14.53	1	4	5	26	nucleotide binding	cytoskeleton		Pf00735; Pf01926; Pf03193; Pf04548; Pf04670		968236	0.824702	3;2;1	8.20207	1.09237	3;3;2	4.9316	0.771429	3;3;2	12.9981	22.6865	12.35	4	9	32.0536	14.53	5	10	14.2021	12.35	4	7	413	47.1073	8.67529	-0.190864	0.437786	0.559829	0.0365312	0.638098	0.714094	-0.354227	0.20887	0.294532
E1BTB7	Uncharacterized protein OS=Gallus gallus GN=MMRN2 PE=4 SV=2 - [E1BTB7_CHICK]	0.69	1	1	1	2	protein binding		regulation of biological process	Pf00386; Pf07546	423611	6.98548e+06														1.70245	0.69	1	1	2.07506	0.69	1	1	1014	116.232	6.60986
E1BTC3	Uncharacterized protein OS=Gallus gallus GN=PTK2B PE=4 SV=2 - [E1BTC3_CHICK]	1.2	1	1	1	2	nucleotide binding; catalytic activity; signal transducer activity	nucleus; cytoplasm; cytoskeleton	regulation of biological process; cell differentiation; metabolic process; response to stimulus; cell organization and biogenesis	Pf00069; Pf00373; Pf03623; Pf07714	421998	6.79604e+06										0	1.2	1	1					1.74614	1.2	1	1	1082	123.214	6.97607
E1BTD4	Uncharacterized protein OS=Gallus gallus GN=ICK PE=4 SV=2 - [E1BTD4_CHICK]	2.57	23	1	2	2	nucleotide binding; metal ion binding; catalytic activity		metabolic process; regulation of biological process; response to stimulus	Pf00069; Pf07714; Pf14531	421896	996127										2.21953	1.29	1	1					2.08624	1.29	1	1	622	70.0552	9.67139
E1BTD5	Uncharacterized protein (Fragment) OS=Gallus gallus GN=STT3B PE=2 SV=2 - [E1BTD5_CHICK]	1.66	1	1	1	2	catalytic activity	endoplasmic reticulum; membrane	metabolic process; response to stimulus	Pf02516; Pf09913; Pf13231		349486																		6.57421	1.66	1	2	721	82.8093	8.80713
E1BTE0	Single-stranded DNA-binding protein OS=Gallus gallus GN=SSBP1 PE=3 SV=2 - [E1BTE0_CHICK]	16.45	1	3	3	15	DNA binding	mitochondrion	metabolic process; regulation of biological process; cell organization and biogenesis	Pf00436		1.69592e+06	1.62393	1;1;1	33.1604	1.00843	2;1;2	28.0335	1.68026	2;2;1	18.436	13.3599	10.53	2	6	11.6329	16.45	3	5	9.53985	5.26	1	4	152	17.493	9.45166	0.704276	0.126448	0.238658	-0.0473654	0.875003	0.904272	0.813441	0.0106637	0.0264469
E1BTG1	Uncharacterized protein OS=Gallus gallus GN=RPL12 PE=3 SV=2 - [E1BTG1_CHICK]	45.45	1	5	5	81	structural molecule activity	ribosome	metabolic process	Pf00298; Pf03946	417264	1.12023e+07	1.46326	2;5;5	47.7509	0.624381	5;7;6	15.929	3.07447	2;6;5	60.1664	104.982	33.94	4	30	130.868	33.94	6	34	70.1882	45.45	6	17	165	17.7265	9.42236	0.492596	0.315042	0.443894	-1.10676	0.000167999	0.00106212	1.54742	0.0114831	0.0280198
E1BTG4	Uncharacterized protein OS=Gallus gallus GN=ELFN1 PE=4 SV=1 - [E1BTG4_CHICK]	1.26	1	1	1	1	protein binding		regulation of biological process; cell organization and biogenesis	Pf12799; Pf13306; Pf13855	416465	460670							3.02908	-;-;1										0	1.26	1	1	796	89.6709	8.27979
E1BTH1	Uncharacterized protein OS=Gallus gallus GN=Gga.29986 PE=2 SV=2 - [E1BTH1_CHICK]	25.66	2	10	11	89	enzyme regulator activity		regulation of biological process	Pf00079		5.04005e+06	0.728093	8;8;9	6.59961	1.55445	10;10;10	3.17771	0.441078	9;8;10	1.61769	76.0357	25.4	14	31	81.271	21.16	14	32	59.8053	23.28	14	26	378	43.1288	5.61768	-0.202396	0.345595	0.478663	0.65376	6.61828e-08	1.00193e-06	-0.919212	7.92436e-06	5.90978e-05
E1BTI8	Uncharacterized protein OS=Gallus gallus GN=FAM83B PE=4 SV=1 - [E1BTI8_CHICK]	1.75	1	1	1	1				Pf07894; Pf13091	428645	0																		0	1.75	1	1	1029	116.61	9.15869
E1BTI9	Uncharacterized protein OS=Gallus gallus GN=ADCY8 PE=3 SV=2 - [E1BTI9_CHICK]	1.85	1	2	2	2	nucleotide binding; catalytic activity	membrane	metabolic process; response to stimulus; regulation of biological process	Pf00211; Pf06327	420328	7.13974e+06	0.0525204	-;-;1		0.0252553	-;-;1		1.96933	-;-;2										2.30515	1.85	2	2	1240	140.246	7.02002							1.10725	0.0760136	0.134037
E1BTK2	Uncharacterized protein OS=Gallus gallus PE=4 SV=2 - [E1BTK2_CHICK]	2.29	1	1	2	3	enzyme regulator activity; protein binding; metal ion binding		regulation of biological process; response to stimulus	Pf00169; Pf00536; Pf00620; Pf00788; Pf01412; Pf07647; Pf15413	428790	1.66198e+06										0	0.59	1	2					0	1.71	1	1	1700	193.604	6.91748
E1BTL3	Uncharacterized protein OS=Gallus gallus GN=RDH12 PE=3 SV=2 - [E1BTL3_CHICK]	8.28	1	2	2	2	catalytic activity		metabolic process	Pf00106; Pf08659	423274	2.40798e+06	1.30663	-;1;-		0.757208	-;1;-		1.73034	-;1;-		0	4.29	1	1	2.18583	3.99	1	1					326	36.0456	8.60205
E1BTM1	Uncharacterized protein OS=Gallus gallus GN=ETF1 PE=4 SV=1 - [E1BTM1_CHICK]	8.7	1	4	4	13	RNA binding	cytoplasm	cell organization and biogenesis; metabolic process	Pf03463; Pf03464; Pf03465	416182	993528	1.24385	2;-;-		1.62761	3;1;1	75.0735	1.85442	2;-;-		18.1866	8.7	4	8	4.63745	2.29	1	2	6.95755	4.58	2	3	437	49.0002	5.70654	0.372817	0.72494	0.808183	0.0386716	0.92869	0.94782	1.02052	0.345929	0.439036
E1BTR1	Uncharacterized protein OS=Gallus gallus GN=RASSF8 PE=4 SV=1 - [E1BTR1_CHICK]	2.39	1	1	1	7			regulation of biological process; response to stimulus	Pf00788	418210	3.87254e+06	1.07454	2;1;1	3.65029	2.46626	2;1;1	1.80173	0.442203	2;1;1	3.80451	3.39917	2.39	1	3	1.83171	2.39	3	3	1.77625	2.39	1	1	419	48.4703	5.92236	0.146395	0.0181163	0.0612709	1.25934	1.03253e-05	9.00367e-05	-1.06388	3.7716e-05	0.000243544
E1BTT4	Uncharacterized protein OS=Gallus gallus GN=HADHB PE=3 SV=1 - [E1BTT4_CHICK]	16.03	3	8	8	33	catalytic activity	membrane; endoplasmic reticulum	metabolic process	Pf00108; Pf00109; Pf02803	421995	1.72733e+06	1.02853	3;4;4	12.7379	0.62266	6;5;4	10.381	1.45137	3;4;4	10.6895	37.5039	10.55	6	13	26.2672	10.34	5	10	27.699	10.97	5	10	474	50.8174	9.31982	-0.671394	0.199323	0.32946	-0.808839	4.34688e-05	0.000329035	0.175898	0.711273	0.774936
E1BTT8	L-lactate dehydrogenase OS=Gallus gallus GN=LDHA PE=3 SV=2 - [E1BTT8_CHICK]	43.07	3	13	13	664	catalytic activity	cytoplasm	metabolic process	Pf00056; Pf02866		1.21842e+08	1.00249	38;37;33	10.7826	1.17628	39;40;37	1.37808	0.902346	38;35;32	10.3016	697.31	43.07	34	257	636.518	43.07	32	227	506.966	39.46	31	180	332	36.4792	7.89893	0.172881	0.00231669	0.011246	0.209527	5.27337e-09	9.74233e-08	0.0463722	0.290061	0.38111
E1BTU5	Uncharacterized protein OS=Gallus gallus GN=ENPP7 PE=4 SV=1 - [E1BTU5_CHICK]	1.61	1	1	1	9	catalytic activity	Golgi	metabolic process; regulation of biological process	Pf00884; Pf01663		4.45623e+06	1.92146	2;2;2	6.54347	0.848091	2;2;2	5.50401	2.30219	2;2;2	7.40966	2.02408	1.61	1	2	3.69364	1.61	1	3	5.92764	1.61	1	4	436	49.1169	6.93213	0.998105	7.01502e-06	8.66052e-05	-0.278828	0.00242915	0.0100676	1.32996	3.86084e-06	3.07416e-05
E1BTV1	Uncharacterized protein (Fragment) OS=Gallus gallus GN=STOM PE=4 SV=2 - [E1BTV1_CHICK]	40.85	1	9	9	129	protein binding	cytoplasm; cytoskeleton; membrane	cell organization and biogenesis	Pf01145		9.50608e+06	0.638672	9;7;8	8.19033	1.16142	11;7;8	2.5406	0.556393	11;10;8	4.20877	147.63	33.45	14	43	180.29	34.86	10	49	122.404	27.46	8	37	284	31.4338	8.83643	-0.571736	0.000255968	0.00189606	0.181024	0.00916523	0.029041	-0.485055	0.0027451	0.00894479
E1BTX2	Uncharacterized protein OS=Gallus gallus GN=STEAP2 PE=4 SV=1 - [E1BTX2_CHICK]	2.04	1	1	1	3	transporter activity; catalytic activity	endosome; cytosol; membrane	transport; response to stimulus; metabolic process	Pf01794; Pf03807	420541	775488										0	2.04	1	1					4.53176	2.04	1	2	489	55.7644	9.05615
E1BTX6	Uncharacterized protein OS=Gallus gallus GN=MAT2B PE=4 SV=2 - [E1BTX6_CHICK]	2.79	1	1	1	6	catalytic activity; protein binding; enzyme regulator activity	nucleus; mitochondrion	metabolic process; regulation of biological process	Pf01370; Pf02719; Pf04321; Pf07993; Pf13460		347372	1.26082	1;1;1	41.885	0.781533	1;1;1	17.7026	1.60838	1;1;1	28.3701	2.56927	2.79	1	2	3.90299	2.79	1	2	2.25578	2.79	1	2	359	40.3348	7.76709	0.308311	0.46881	0.585281	-0.410117	0.10617	0.184276	0.771456	0.0963006	0.162134
E1BTZ0	Uncharacterized protein (Fragment) OS=Gallus gallus GN=C13H5orf24 PE=4 SV=2 - [E1BTZ0_CHICK]	5.13	1	1	1	1						157077	0.9386	1;-;-		1.99423	1;-;-		0.472389	1;-;-		3.04308	5.13	1	1									195	20.8915	10.0669
E1BU01	Uncharacterized protein OS=Gallus gallus GN=CDC42BPB PE=4 SV=1 - [E1BU01_CHICK]	0.81	1	1	1	1	nucleotide binding; catalytic activity; motor activity; protein binding; transporter activity; metal ion binding	extracellular; nucleus; cytoplasm; Golgi; cytoskeleton	cell organization and biogenesis; metabolic process; transport; cellular component movement; cell differentiation; regulation of biological process; response to stimulus	Pf00038; Pf00069; Pf00130; Pf00261; Pf00433; Pf00769; Pf00780; Pf00786; Pf01442; Pf01576; Pf02029; Pf02463; Pf02841; Pf03962; Pf04012; Pf04111; Pf04156; Pf04849; Pf05276; Pf05483; Pf05557; Pf05622; Pf05667; Pf05701; Pf05911; Pf06008; Pf06160; Pf06785; Pf07111; Pf07321; Pf07714; Pf07888; Pf07926; Pf08826; Pf09728; Pf09730; Pf09731; Pf09789; Pf10174; Pf10473; Pf11180; Pf11600; Pf12037; Pf12072; Pf1…		0										0	0.81	1	1									1718	195.172	6.32861
E1BU20	Uncharacterized protein OS=Gallus gallus GN=IL1RAPL1 PE=4 SV=2 - [E1BU20_CHICK]	1.13	1	1	1	6	receptor activity; signal transducer activity; protein binding	membrane	regulation of biological process; response to stimulus	Pf00047; Pf01582; Pf07679; Pf13676; Pf13895; Pf13927		2.63216e+06										1.73797	1.13	1	2	3.52732	1.13	1	4					622	71.515	5.78271
E1BU22	Uncharacterized protein OS=Gallus gallus GN=GAA PE=4 SV=2 - [E1BU22_CHICK]	1.08	1	1	1	1	catalytic activity	membrane	regulation of biological process; metabolic process; cell organization and biogenesis; response to stimulus; cellular homeostasis	Pf00088; Pf01055; Pf13802	416462	2.18068e+06										1.64645	1.08	1	1									930	104.592	6.27783
E1BU29	Uncharacterized protein OS=Gallus gallus GN=TAB3 PE=4 SV=2 - [E1BU29_CHICK]	1.91	1	1	1	6	protein binding; metal ion binding			Pf00641; Pf02845		3.31506e+06										6.76665	1.91	1	3	4.35634	1.91	1	2	2.04985	1.91	1	1	680	75.1621	8.67529
E1BU31	Uncharacterized protein OS=Gallus gallus GN=ZNF451 PE=4 SV=2 - [E1BU31_CHICK]	0.84	1	1	1	1	metal ion binding				421881	389745																		1.70561	0.84	1	1	1069	122.077	6.94678
E1BU32	Uncharacterized protein OS=Gallus gallus GN=SSX2IP PE=4 SV=2 - [E1BU32_CHICK]	3.57	1	1	1	1			regulation of biological process	Pf03961; Pf11559		197734														0	3.57	1	1					560	65.5761	6.56592
E1BU33	Uncharacterized protein OS=Gallus gallus GN=VPS26A PE=4 SV=1 - [E1BU33_CHICK]	17.79	1	5	5	14		endosome; cytosol	transport	Pf03643	423696	1.03754e+06	1.33184	2;1;2	25.5009	0.759128	3;1;2	9.33666	1.71661	2;1;3	25.9779	19.7328	13.8	4	7	6.48348	4.6	1	2	11.1572	11.04	3	5	326	37.9717	6.56592	0.516621	0.046287	0.116886	-0.218163	0.424325	0.521436	1.02427	0.00108867	0.00420767
E1BU51	Uncharacterized protein OS=Gallus gallus GN=TNRC15 PE=4 SV=2 - [E1BU51_CHICK]	0.63	1	1	1	1	protein binding		response to stimulus; regulation of biological process; cell differentiation; metabolic process	Pf02213		683824														0	0.63	1	1					1272	146.966	5.79541
E1BU66	Uncharacterized protein (Fragment) OS=Gallus gallus GN=RPL38 PE=3 SV=2 - [E1BU66_CHICK]	37.5	1	3	3	25	structural molecule activity	ribosome	metabolic process; regulation of biological process; cell organization and biogenesis	Pf01781		2.24797e+06	2.25984	-;1;1	45.5706	0.92655	2;1;1	25.7289	2.61682	-;-;1		12.3613	37.5	4	7	20.3448	37.5	3	10	17.0034	23.61	2	8	72	8.34079	10.0962	1.15514	0.251683	0.381917	-0.265926	0.348417	0.445745
E1BU87	Uncharacterized protein OS=Gallus gallus PE=4 SV=1 - [E1BU87_CHICK]	3.72	1	1	1	3						6.23474e+06										4.09705	3.72	1	2					1.96916	3.72	1	1	242	28.815	8.54346
E1BUA6	Uncharacterized protein OS=Gallus gallus GN=Gga.39526 PE=4 SV=2 - [E1BUA6_CHICK]	5	1	1	2	11	catalytic activity		metabolic process	Pf00795		2.13324e+06				1.90844	-;-;1		1.37244	1;1;-	17.6244	10.0623	2.69	1	3	16.356	2.69	1	4	10.3093	5	2	4	520	57.9188	5.50342							0.574999	0.193877	0.280103
E1BUB5	Uncharacterized protein OS=Gallus gallus PE=4 SV=1 - [E1BUB5_CHICK]	0.84	1	1	1	2	protein binding	nucleus		Pf00595		437179										0	0.84	1	1					1.68888	0.84	1	1	949	102.363	9.51025
E1BUF1	Uncharacterized protein OS=Gallus gallus GN=MGAT5B PE=4 SV=2 - [E1BUF1_CHICK]	1.13	1	1	1	1	catalytic activity		metabolic process	Pf15024		1.71102e+06	1.40216	1;-;-		2.68346	1;-;-		0.524441	1;-;-		1.79304	1.13	1	1									793	90.3955	8.35303
E1BUF5	Uncharacterized protein (Fragment) OS=Gallus gallus GN=EFHD2 PE=4 SV=2 - [E1BUF5_CHICK]	37.44	1	6	8	82	metal ion binding			Pf13499		2.22065e+06	0.895195	3;5;6	7.10583	1.92135	3;6;7	6.16953	0.443503	5;5;6	8.89621	69.7055	26.03	9	25	97.4923	33.79	13	33	61.1447	37.44	12	24	219	24.6495	5.35107	0.154871	0.545185	0.652136	1.15242	0.00116283	0.00537224	-1.14362	4.00867e-05	0.000254202
E1BUG0	Uncharacterized protein OS=Gallus gallus GN=CDK12 PE=4 SV=2 - [E1BUG0_CHICK]	1.66	23	1	2	2	nucleotide binding; catalytic activity; protein binding	nucleus	metabolic process; regulation of biological process	Pf00069; Pf07714	428306	1.06252e+06																		4.0614	1.66	2	2	1264	140.32	9.48096
E1BUG9	Uncharacterized protein OS=Gallus gallus GN=NUDCD2 PE=4 SV=1 - [E1BUG9_CHICK]	12.1	1	2	2	3				Pf04969	416162	468988							0.979361	-;-;1		2.6595	5.73	1	1					4.69848	6.37	1	2	157	17.7888	5.08447
E1BUI0	tRNA pseudouridine synthase (Fragment) OS=Gallus gallus GN=PUSL1 PE=3 SV=2 - [E1BUI0_CHICK]	2.98	1	1	1	2	RNA binding; catalytic activity		metabolic process	Pf01416		3.32682e+06	11.81	-;1;1	15.7539	4.30893	-;1;1	10.2139	2.8434	-;1;1	28.1358					2.38368	2.98	1	1	2.65004	2.98	1	1	302	33.6513	9.64209	3.61094	0.0284332	0.0824151	2.06387	0.0321691	0.075407	1.60803	0.113936	0.182816
E1BUI5	Uncharacterized protein OS=Gallus gallus GN=MED1 PE=4 SV=1 - [E1BUI5_CHICK]	0.63	1	1	1	1	DNA binding; receptor activity; protein binding	nucleus	regulation of biological process; cell organization and biogenesis; response to stimulus; metabolic process; development; cell differentiation	Pf10744	420004	3.66327e+06														1.92227	0.63	1	1					1583	167.886	8.73389
E1BUJ8	Uncharacterized protein OS=Gallus gallus GN=CHCHD4 PE=4 SV=1 - [E1BUJ8_CHICK]	9.42	1	1	1	2	catalytic activity		metabolic process; transport	Pf06747	416037	532795										2.92291	9.42	1	1	2.63056	9.42	1	1					138	15.4539	4.34814
E1BUK2	Uncharacterized protein OS=Gallus gallus GN=PFKFB3 PE=4 SV=2 - [E1BUK2_CHICK]	5.57	1	3	3	13	catalytic activity; nucleotide binding		metabolic process	Pf00300; Pf01591; Pf13207; Pf13671	418247	540051	0.864939	1;1;1	38.3148	0.742649	1;1;2	21.4484	1.12678	2;1;1	40.379	3.9118	3.15	2	3	5.18808	5.57	3	6	6.8892	5.57	3	4	539	62.0366	8.36768	-0.230447	0.575386	0.680931	-0.517594	0.217341	0.312948	0.0019625	0.997438	0.999326
E1BUL1	Uncharacterized protein OS=Gallus gallus GN=MAD2L1 PE=4 SV=1 - [E1BUL1_CHICK]	5.34	1	1	1	1	protein binding	chromosome; nucleus; cytosol	cell organization and biogenesis; regulation of biological process	Pf02301	422675	260426																		0	5.34	1	1	206	23.6962	5.31299
E1BUM0	Peptidyl-prolyl cis-trans isomerase E OS=Gallus gallus GN=PPIE PE=3 SV=1 - [E1BUM0_CHICK]	3.32	1	1	1	1	nucleotide binding; RNA binding; catalytic activity	nucleus; spliceosomal complex	metabolic process; regulation of biological process	Pf00076; Pf00160; Pf13893; Pf14259	426061	1.24014e+06										2.10329	3.32	1	1									301	33.2976	5.60498
E1BUM3	Uncharacterized protein OS=Gallus gallus GN=GRRP1 PE=4 SV=2 - [E1BUM3_CHICK]	2.9	1	1	1	2				Pf14160; Pf14161	419603	1.77503e+06	0.531741	1;-;-								3.6961	2.9	1	2									345	36.9476	8.86572
E1BUM7	Alpha-(1,6)-fucosyltransferase OS=Gallus gallus GN=FUT8 PE=2 SV=1 - [E1BUM7_CHICK]	1.39	1	1	1	2	protein binding; catalytic activity	Golgi; membrane	metabolic process; regulation of biological process; response to stimulus; cellular component movement	Pf00018; Pf02050; Pf14604		157820	0.107848	-;-;1																4.15225	1.39	1	2	576	66.3377	7.04932
E1BUN6	Uncharacterized protein OS=Gallus gallus GN=HIPK3 PE=4 SV=2 - [E1BUN6_CHICK]	1.26	1	1	1	1	nucleotide binding; catalytic activity	nucleus; cytoplasm	metabolic process; regulation of biological process	Pf00069; Pf01636; Pf06293; Pf07714		1.01113e+07														0	1.26	1	1					1193	130.7	8.30908
E1BUP6	Uncharacterized protein (Fragment) OS=Gallus gallus GN=PDIA5 PE=4 SV=2 - [E1BUP6_CHICK]	8.65	1	3	3	18	catalytic activity	endoplasmic reticulum	metabolic process; response to stimulus; cellular homeostasis; regulation of biological process	Pf00085; Pf00578; Pf13098; Pf13905		1.40339e+06	1.14196	-;1;1	2.83835	0.694158	1;1;1	18.3761	1.55843	-;1;1	13.9702	31.2971	8.65	3	9	20.5437	8.65	3	6	11.8694	5.83	2	3	532	61.13	8.14795	0.249226	0.0736424	0.165488	-0.582585	0.0625704	0.126534	0.762568	0.117997	0.187907
E1BUQ4	Uncharacterized protein OS=Gallus gallus GN=ITSN1 PE=4 SV=1 - [E1BUQ4_CHICK]	0.47	1	1	1	1	catalytic activity; motor activity; metal ion binding; protein binding; nucleotide binding; enzyme regulator activity; structural molecule activity	cytoplasm; membrane	regulation of biological process; response to stimulus; metabolic process	Pf00018; Pf00168; Pf00169; Pf00621; Pf01576; Pf02463; Pf02841; Pf04111; Pf04502; Pf05914; Pf07653; Pf08703; Pf09726; Pf09731; Pf11559; Pf11600; Pf12072; Pf12128; Pf12763; Pf13863; Pf13868; Pf14523; Pf14604; Pf14915; Pf14943; Pf15236; Pf15619		205954	2.39081	-;1;-		1.00325	-;1;-		2.38962	-;1;-						2.00284	0.47	1	1					1712	194.347	7.81104
E1BUS2	Uncharacterized protein OS=Gallus gallus GN=NOP58 PE=4 SV=2 - [E1BUS2_CHICK]	7.65	1	4	4	13	RNA binding	nucleus; cytoplasm		Pf01798; Pf08060; Pf08156		1.55915e+06				1.3649	-;1;-					4.46243	1.46	1	2	10.4489	3.46	2	4	15.2768	5.83	3	7	549	61.6475	8.67529
E1BUS4	Uncharacterized protein OS=Gallus gallus GN=FAM192A PE=4 SV=2 - [E1BUS4_CHICK]	5.88	1	1	1	2		nucleus		Pf10187	415647	5.46952e+06																		1.80761	5.88	1	2	255	28.6831	5.26221
E1BUT0	Uncharacterized protein OS=Gallus gallus GN=STX11 PE=4 SV=2 - [E1BUT0_CHICK]	10.76	1	3	3	9	protein binding	Golgi; membrane	response to stimulus; transport; defense response	Pf00804; Pf05739	428597	591601	0.723724	2;1;-	25.8069	0.634478	2;1;-	18.0174	1.1362	2;1;-	8.03995	16.8451	10.76	3	6	4.77481	4.51	1	2	2.92322	4.51	1	1	288	34.1203	6.37939	-0.344165	0.211605	0.342402	-0.646251	0.11242	0.191766	0.338796	0.343979	0.437304
E1BUT6	Uncharacterized protein OS=Gallus gallus GN=INTS8 PE=4 SV=1 - [E1BUT6_CHICK]	0.7	1	1	1	1			metabolic process		420230	1.66992e+06				15.0172	-;1;-									1.60746	0.7	1	1					995	112.872	6.88818
E1BUW6	Microtubule-associated protein OS=Gallus gallus PE=4 SV=2 - [E1BUW6_CHICK]	1.94	1	1	1	1	protein binding	cytoplasm; cytoskeleton; membrane	cell organization and biogenesis; cellular component movement; cell division	Pf00418		0																		0	1.94	1	1	824	86.0728	9.0415
E1BUX5	Uncharacterized protein OS=Gallus gallus GN=VTI1B PE=4 SV=1 - [E1BUX5_CHICK]	13.79	1	3	3	10	protein binding	membrane; Golgi	transport	Pf05008; Pf12352	423273	2.33592e+06	3.40933	1;-;-		0.7415	2;2;1	2.49918	5.41093	1;-;-		13.9862	13.79	3	6	7.00206	4.31	1	3	2.60029	4.31	1	1	232	26.7911	9.5835				-0.479441	0.00675745	0.0230916
E1BUY6	Uncharacterized protein OS=Gallus gallus GN=HMHA1 PE=4 SV=2 - [E1BUY6_CHICK]	4.93	1	3	4	8	metal ion binding		regulation of biological process; response to stimulus	Pf00130; Pf00611; Pf00620		1.07192e+06	0.625258	1;-;-		0.528123	1;-;-		0.936529	2;-;-		22.7158	3.85	3	6	4.76039	1.61	1	1	1.92473	1.07	1	1	934	103.309	7.97217							0.0349451	0.935453	0.955299
E1BUZ0	Uncharacterized protein OS=Gallus gallus GN=NDUFV2 PE=3 SV=2 - [E1BUZ0_CHICK]	11.38	1	2	2	8	catalytic activity; metal ion binding	mitochondrion	metabolic process	Pf01257		5.32751e+06										0	6.91	1	1	14.1325	4.47	1	5	2.27418	4.47	1	2	246	27.1028	8.22119
E1BUZ5	Uncharacterized protein (Fragment) OS=Gallus gallus GN=RPLP2 PE=3 SV=2 - [E1BUZ5_CHICK]	49.25	1	4	4	83	structural molecule activity	ribosome	metabolic process	Pf00428		8.32271e+06	2.05814	2;1;1	50.1995	0.713551	3;5;3	12.2396	2.8251	2;1;1	43.0751	138.645	49.25	4	36	100.384	43.28	4	26	78.7605	43.28	5	21	134	14.1581	4.729	1.072	0.07816	0.172539	-0.636031	0.0757986	0.144694	1.61909	0.0159981	0.0368304
E1BUZ7	Uncharacterized protein OS=Gallus gallus GN=ATPAF2 PE=4 SV=1 - [E1BUZ7_CHICK]	2.85	1	1	1	1		mitochondrion	cell organization and biogenesis	Pf07542	416511	1.38063e+06																		2.09291	2.85	1	1	281	31.6856	8.80713
E1BV10	Uncharacterized protein OS=Gallus gallus PE=4 SV=2 - [E1BV10_CHICK]	1.9	1	2	2	2	metal ion binding	chromosome; nucleus	cell organization and biogenesis	Pf02993; Pf09770; Pf15402; Pf15449	418733	273133										0	1.05	1	1					0	0.84	1	1	948	105.264	7.89893
E1BV12	Uncharacterized protein OS=Gallus gallus PE=4 SV=2 - [E1BV12_CHICK]	4.53	1	1	1	1	protein binding		regulation of biological process; response to stimulus	Pf04111		2.7323e+06				10.0482	1;-;-					2.34207	4.53	1	1									309	36.5759	8.36768
E1BV20	Uncharacterized protein OS=Gallus gallus GN=PHF5A PE=4 SV=2 - [E1BV20_CHICK]	24.79	1	2	2	12		spliceosomal complex	metabolic process	Pf03660		2.52933e+06	1.50653	2;2;3	16.4325	1.01553	2;2;3	6.59834	1.51648	2;2;3	21.4709	8.27549	11.11	1	2	12.9373	24.79	2	3	30.5446	24.79	2	7	117	13.0502	8.04541	0.653086	0.00154482	0.00826104	0.00326891	0.967001	0.975052	0.707572	0.00113014	0.00434997
E1BV34	Uncharacterized protein OS=Gallus gallus GN=Gga.3145 PE=4 SV=1 - [E1BV34_CHICK]	43.99	3	18	26	575	RNA binding; protein binding	nucleus; cytoplasm; cytoskeleton; membrane	cellular component movement; regulation of biological process	Pf00373; Pf00769; Pf09379; Pf09380		4.3026e+07	0.73852	35;35;36	5.73785	1.0696	39;36;39	2.50986	0.672484	37;38;37	1.80084	582.802	42.78	44	205	512.778	42.96	42	186	496.301	40.55	41	184	582	68.5142	6.3667	-0.352053	2.01823e-09	5.93596e-08	-0.159682	0.00652965	0.0227391	-0.131777	0.103367	0.169978
E1BV37	Uncharacterized protein OS=Gallus gallus GN=LOC100857511 PE=4 SV=2 - [E1BV37_CHICK]	1.08	2	2	2	22						2.85908e+06	1.39264	2;3;1	12.2289	2.06985	2;3;1	101.104	1.45736	2;3;1	21.6628	14.1286	1.08	2	7	26.9865	1.08	3	13	3.74801	1.08	2	2	1482	170.295	8.17725	0.776721	0.145033	0.260383	0.616297	0.325941	0.420943	0.205071	0.729061	0.785428
E1BV44	Uncharacterized protein OS=Gallus gallus GN=CSE1L PE=4 SV=2 - [E1BV44_CHICK]	0.82	1	1	1	103	protein binding; transporter activity	nucleus	transport	Pf03378; Pf03810; Pf08506	419212	2.76434e+08										57.8517	0.82	3	36	44.1371	0.82	3	29	69.1763	0.82	3	38	971	110.366	5.61768
E1BV47	Uncharacterized protein OS=Gallus gallus GN=BUD31 PE=4 SV=1 - [E1BV47_CHICK]	7.64	1	1	1	5		nucleus		Pf01125	416492	983589				0.359937	1;-;-					6.5275	7.64	1	2	3.56562	7.64	1	1	7.22684	7.64	1	2	144	17.0146	8.82178
E1BV50	Uncharacterized protein OS=Gallus gallus GN=CCDC165 PE=4 SV=2 - [E1BV50_CHICK]	1.38	1	1	1	1			regulation of biological process	Pf04111; Pf05557; Pf10211; Pf11365; Pf14818		344002														2.534	1.38	1	1					1590	181.399	5.65576
E1BV69	Uncharacterized protein OS=Gallus gallus PE=4 SV=2 - [E1BV69_CHICK]	1.8	1	1	1	1	nucleotide binding			Pf00076; Pf13893; Pf14259; Pf14709		206209										1.76737	1.8	1	1									444	50.1603	8.29443
E1BV75	Uncharacterized protein OS=Gallus gallus GN=DHRS7 PE=3 SV=1 - [E1BV75_CHICK]	3.27	1	1	1	2	catalytic activity		metabolic process	Pf00106; Pf08659; Pf13561	423527	281297																		6.15638	3.27	1	2	336	37.6968	9.1001
E1BVA6	Uncharacterized protein OS=Gallus gallus GN=VPS33A PE=4 SV=1 - [E1BVA6_CHICK]	1.33	1	1	1	1			transport; cell differentiation; regulation of biological process	Pf00995	416861	276031										0	1.33	1	1									601	68.5036	7.38623
E1BVB0	Uncharacterized protein OS=Gallus gallus GN=ARL1 PE=3 SV=1 - [E1BVB0_CHICK]	8.84	1	1	1	1	nucleotide binding; catalytic activity; signal transducer activity; enzyme regulator activity; protein binding	nucleus; cytoplasm; Golgi	metabolic process; cell organization and biogenesis; regulation of biological process; response to stimulus; transport	Pf00025; Pf00071; Pf00503; Pf01926; Pf03308; Pf04670; Pf08477; Pf09439	417934	6.62737e+06																		3.14038	8.84	1	1	181	20.3564	5.71924
E1BVB1	Uncharacterized protein OS=Gallus gallus GN=RPL32 PE=4 SV=2 - [E1BVB1_CHICK]	20	1	2	2	24	structural molecule activity	ribosome	metabolic process	Pf01655	416122	4.47508e+06	3.45565	1;1;1	58.7313	0.811539	2;1;1	20.818	3.29062	1;1;2	8.15768	35.8024	20	3	9	24.7368	20	2	6	28.7757	20	2	9	135	15.9059	11.356	1.69155	0.0674794	0.153712	-0.284419	0.545426	0.634486	1.87048	0.000251891	0.00125236
E1BVB4	Uncharacterized protein OS=Gallus gallus GN=FLI1 PE=3 SV=1 - [E1BVB4_CHICK]	9.03	1	3	3	9	DNA binding	nucleus	regulation of biological process; metabolic process; cell differentiation	Pf00178; Pf02198		1.67292e+06	0.667357	1;1;2	25.4753	1.17303	1;1;2	26.2468	0.59019	1;1;2	21.196	7.91863	5.32	2	3	6.75704	3.01	1	2	11.4601	9.03	3	4	432	48.7526	6.80029	-0.630985	0.037133	0.098758	0.0328065	0.925965	0.945925	-0.602493	0.0826326	0.143691
E1BVB6	Uncharacterized protein OS=Gallus gallus GN=CYP3A4 PE=3 SV=1 - [E1BVB6_CHICK]	4.51	1	1	1	1	catalytic activity; metal ion binding		metabolic process	Pf00067	416477	603290														2.09343	4.51	1	1					510	58.3174	8.63135
E1BVC4	Uncharacterized protein OS=Gallus gallus GN=SEC13 PE=4 SV=1 - [E1BVC4_CHICK]	23.75	1	5	5	35	protein binding	chromosome		Pf00400	416119	3.45662e+06				0.760733	2;-;-		2.82661	1;-;2	38.1726	43.1563	16.56	4	14	38.576	16.56	5	12	26.2584	19.06	5	9	320	35.158	5.2749				-0.434227	0.570377	0.657199	1.70716	0.0979467	0.164123
E1BVC5	Uncharacterized protein OS=Gallus gallus GN=UTP20 PE=4 SV=1 - [E1BVC5_CHICK]	0.61	1	1	1	2			metabolic process	Pf07539	417933	1.52824e+07										1.7258	0.61	1	1					2.02228	0.61	1	1	2801	319.303	6.78564
E1BVF8	Uncharacterized protein OS=Gallus gallus GN=LOC100858165 PE=4 SV=2 - [E1BVF8_CHICK]	10.46	3	4	4	17	transporter activity		transport	Pf01992		2.27881e+06	1.09662	-;1;1	9.81668	0.537348	-;1;1	35.8684	2.19386	-;1;1	28.8887	7.20234	8.31	3	4	21.4239	10.46	4	7	17.1508	8.31	3	6	373	42.9596	5.24951	0.187588	0.312598	0.442931	-0.983724	0.231331	0.327469	1.23228	0.151497	0.231175
E1BVH4	Uncharacterized protein (Fragment) OS=Gallus gallus GN=SEPT7 PE=3 SV=2 - [E1BVH4_CHICK]	11.57	1	4	4	37	nucleotide binding; protein binding	nucleus; cytoplasm; membrane; cytoskeleton	cell organization and biogenesis	Pf00735; Pf01926		3.10488e+06	0.995007	3;5;4	0.581268	0.943608	4;5;4	0.381177	0.924694	3;5;4	16.3891	27.4651	8.43	3	9	42.551	8.43	6	14	44.0048	8.67	6	14	415	48.413	8.63135	0.0225125	0.854819	0.893833	-0.0348019	0.814052	0.859803	0.0430976	0.574371	0.658289
E1BVH9	Uncharacterized protein OS=Gallus gallus GN=N4BP2 PE=2 SV=2 - [E1BVH9_CHICK]	1.35	1	2	2	4	catalytic activity; protein binding; nucleotide binding	cytosol	metabolic process	Pf01713; Pf02845; Pf06414; Pf08590; Pf13207; Pf13671	422786	3.3172e+06	0.381125	1;-;1	22.4075	1.44791	1;-;1	117.005	0.730509	1;-;1	107.878	3.72624	0.56	1	2					4.70369	0.79	1	2	1775	199.193	5.13525	-1.352	0.107516	0.216331	-0.337876	0.875235	0.904272	-0.952492	0.629368	0.705291
E1BVK3	Uncharacterized protein OS=Gallus gallus GN=ZSWIM3 PE=2 SV=2 - [E1BVK3_CHICK]	1.32	1	1	1	1	metal ion binding			Pf04434	428161	473300														2.68334	1.32	1	1					682	75.5837	6.63916
E1BVN3	Uncharacterized protein OS=Gallus gallus GN=LOC431656 PE=4 SV=2 - [E1BVN3_CHICK]	1.53	1	1	2	5	nucleotide binding; metal ion binding; catalytic activity; transporter activity	membrane	transport; cell organization and biogenesis; metabolic process	Pf13246	431656	3.13318e+06	0.908175	-;1;-		0.886871	-;1;-		1.02684	-;1;-		1.73746	0.93	1	1	5.94169	1.53	2	3	1.90491	0.93	1	1	1177	133.966	7.10791
E1BVN7	Uncharacterized protein OS=Gallus gallus GN=PIGQ PE=4 SV=1 - [E1BVN7_CHICK]	1.92	1	1	1	1	catalytic activity		metabolic process	Pf05024	770171	321888										2.57641	1.92	1	1									573	65.6106	8.22119
E1BVP1	Uncharacterized protein (Fragment) OS=Gallus gallus GN=EIF5B PE=4 SV=2 - [E1BVP1_CHICK]	5.29	1	4	5	8	nucleotide binding; catalytic activity		metabolic process	Pf00009; Pf01926; Pf03029; Pf11987; Pf14578		3.11842e+06	0.807346	-;1;-		0.498879	-;1;-		1.62277	-;1;-		2.8476	0.99	1	1	10.4198	4.47	4	5	2.5967	1.82	2	2	1209	136.398	5.46533
E1BVP9	Uncharacterized protein OS=Gallus gallus GN=PRPF38B PE=4 SV=2 - [E1BVP9_CHICK]	2.19	1	1	1	1				Pf03371	768611	539498										2.72562	2.19	1	1									549	64.8534	10.5796
E1BVQ3	Uncharacterized protein OS=Gallus gallus GN=ARFGEF2 PE=4 SV=2 - [E1BVQ3_CHICK]	0.62	1	1	1	1	protein binding	membrane; cytosol; endosome	metabolic process; transport; cell organization and biogenesis; regulation of biological process; response to stimulus	Pf01369; Pf09324; Pf12783		2449410														2.11846	0.62	1	1					1774	199.969	6.56592
E1BVT0	Uncharacterized protein (Fragment) OS=Gallus gallus GN=RALB PE=4 SV=2 - [E1BVT0_CHICK]	16.81	2	3	3	21	nucleotide binding; catalytic activity	membrane	metabolic process; regulation of biological process; response to stimulus	Pf00025; Pf00071; Pf08477		1.23793e+06	0.718409	1;2;2	10.0299	1.03159	2;2;3	5.10799	0.801517	1;3;2	8.6863	18.0672	10.78	2	6	12.6711	10.78	3	7	17.6281	16.81	3	8	232	26.2484	6.62451	-0.410299	0.0205146	0.0677048	0.0352106	0.757946	0.815559	-0.0722722	0.685646	0.757141
E1BVT3	Malate dehydrogenase OS=Gallus gallus GN=MDH2 PE=3 SV=1 - [E1BVT3_CHICK]	56.38	1	15	15	319	catalytic activity; nucleotide binding	nucleus; cytoplasm; mitochondrion; membrane	metabolic process	Pf00056; Pf01073; Pf01118; Pf02866; Pf13460		1.80718e+07	0.967091	17;25;18	4.23648	0.694187	21;26;15	8.39906	1.37392	20;24;18	6.85057	370.372	50.74	24	113	395.163	50.74	23	119	269.976	49.85	22	87	337	35.6328	8.55811	-0.0331206	0.740608	0.816547	-0.628644	3.09384e-10	7.17508e-09	0.588726	1.30594e-08	1.64289e-07
E1BVV9	Uncharacterized protein (Fragment) OS=Gallus gallus GN=CACTIN PE=4 SV=2 - [E1BVV9_CHICK]	2.55	1	1	1	1	protein binding	nucleus; spliceosomal complex	regulation of biological process; response to stimulus	Pf09732; Pf10312		1.08756e+06																		0	2.55	1	1	746	87.5485	9.30518
E1BVX9	Signal recognition particle subunit SRP72 OS=Gallus gallus GN=SRP72 PE=3 SV=1 - [E1BVX9_CHICK]	8.64	1	5	5	18	protein binding; RNA binding	cytoplasm; endoplasmic reticulum; membrane	cell organization and biogenesis; transport; response to stimulus	Pf08492; Pf13424		1.24629e+06	1.01147	1;1;1	2.83631	0.690631	1;1;2	13.9657	1.33683	1;1;1	5.58011	16.813	4.17	2	4	22.4924	7.45	4	6	25.6176	6.71	4	8	671	74.4118	9.20264	0.0740737	0.087615	0.186019	-0.642567	0.0653995	0.13056	0.54684	0.00734685	0.0200524
E1BVZ2	Uncharacterized protein OS=Gallus gallus GN=SVOPL PE=4 SV=2 - [E1BVZ2_CHICK]	2.45	1	1	1	1			transport	Pf00083; Pf07690	418105	202219										1.65469	2.45	1	1									490	53.8212	8.82178
E1BW27	Uncharacterized protein OS=Gallus gallus GN=TMEM33 PE=4 SV=1 - [E1BW27_CHICK]	3.59	1	1	1	7				Pf03661	422779	2.01627e+06				0.581258	-;1;-					2.3767	3.59	1	1	7.32674	3.59	1	3	7.64124	3.59	1	3	251	28.2569	9.70068
E1BW48	Uncharacterized protein OS=Gallus gallus GN=HERC2 PE=4 SV=1 - [E1BW48_CHICK]	0.72	1	2	3	12	catalytic activity; metal ion binding; protein binding	nucleus; cytoplasm; membrane	metabolic process; response to stimulus	Pf00173; Pf00415; Pf00569; Pf00632; Pf06701; Pf11515; Pf13540		3.3149e+07										5.26145	0.72	3	4	13.9593	0.31	1	5	5.76019	0.56	2	3	4841	528.824	6.31592
E1BW57	Uncharacterized protein OS=Gallus gallus GN=NUDT5 PE=3 SV=2 - [E1BW57_CHICK]	6.04	1	1	1	1	metal ion binding; catalytic activity; RNA binding		metabolic process	Pf00293		1144510										1.60498	6.04	1	1									182	19.875	5.30029
E1BW83	Uncharacterized protein (Fragment) OS=Gallus gallus GN=SLC25A24 PE=3 SV=2 - [E1BW83_CHICK]	9.64	1	5	5	18	metal ion binding	membrane	transport	Pf00036; Pf00153; Pf10209; Pf13202; Pf13405; Pf13499; Pf13833		1.59851e+06	0.608007	1;2;4	17.8585	0.781734	1;2;3	16.4867	0.700872	2;2;3	5.63801	16.5092	6.42	3	5	14.2454	7.92	5	6	23.2243	6.42	3	7	467	51.9356	8.45557	-0.544015	0.235362	0.365772	-0.525424	0.110237	0.188929	-0.295994	0.0478494	0.0914666
E1BW85	Uncharacterized protein OS=Gallus gallus GN=MYO7B PE=4 SV=2 - [E1BW85_CHICK]	1.53	1	1	3	10	nucleotide binding; catalytic activity; motor activity; protein binding	cytoskeleton	metabolic process	Pf00018; Pf00063; Pf00373; Pf00612; Pf00784		1.08981e+07										0	0.83	2	2	8.27684	0.69	1	3	12.7684	0.69	1	5	2160	247.912	8.52881
E1BW94	Uncharacterized protein OS=Gallus gallus GN=SF3B14 PE=4 SV=1 - [E1BW94_CHICK]	32	1	3	3	14	nucleotide binding	spliceosomal complex		Pf00076; Pf13893; Pf14259	421976	926356	1.82749	3;1;1	87.1658	0.723138	3;1;1	48.1879	1.90959	3;1;1	84.7317	18.1796	32	3	6	12.9724	9.6	1	4	15.4135	20.8	2	4	125	14.5756	9.37842	0.214724	0.851218	0.892118	-0.481629	0.198435	0.29111	0.743031	0.384769	0.477131
E1BW97	Uncharacterized protein OS=Gallus gallus GN=AP3B1 PE=4 SV=2 - [E1BW97_CHICK]	2.45	1	2	2	2	protein binding	membrane	transport; coagulation; cellular component movement; cell organization and biogenesis; regulation of biological process	Pf01602; Pf12717; Pf13646; Pf14796		3.23738e+06										3.58657	2.45	2	2									1022	113.976	5.97314
E1BW98	Uncharacterized protein OS=Gallus gallus GN=GNB4 PE=4 SV=2 - [E1BW98_CHICK]	20.59	1	1	5	111	protein binding	membrane		Pf00400	424974	8.78586e+06	0.462797	2;2;2	9.75263	0.907392	2;2;2	8.06102	0.517282	2;2;2	3.42639	120.158	20.59	10	39	114.583	9.71	8	36	106.406	9.71	7	36	340	37.506	6.27783	-1.05813	1.75001e-05	0.000198865	-0.183104	0.0902154	0.164991	-0.821999	0.000120621	0.00065844
E1BWA7	Uncharacterized protein OS=Gallus gallus GN=SKA2 PE=4 SV=1 - [E1BWA7_CHICK]	13.6	1	1	1	1	protein binding		cell organization and biogenesis; regulation of biological process; cell division		417629	0										0	13.6	1	1									228	25.9493	5.5415
E1BWB2	Ubiquitin carboxyl-terminal hydrolase OS=Gallus gallus GN=USP33 PE=3 SV=2 - [E1BWB2_CHICK]	2.11	1	1	1	1	protein binding; catalytic activity; metal ion binding		metabolic process; cellular component movement; regulation of biological process; cell organization and biogenesis	Pf00443; Pf02148; Pf06337; Pf13423		183624										0	2.11	1	1									902	101.784	5.96045
E1BWC9	Uncharacterized protein (Fragment) OS=Gallus gallus GN=LZTS2 PE=4 SV=2 - [E1BWC9_CHICK]	1.38	1	1	1	6				Pf04156; Pf05103; Pf06818		9.03772e+06										2.58639	1.38	1	1	4.50641	1.38	1	2	6.0531	1.38	2	3	650	71.4392	6.80029
E1BWF8	Uncharacterized protein OS=Gallus gallus GN=LOC771897 PE=4 SV=2 - [E1BWF8_CHICK]	0.93	1	1	1	2	enzyme regulator activity; protein binding	cytosol; membrane	regulation of biological process; response to stimulus; cell organization and biogenesis	Pf00168; Pf00169; Pf00620; Pf00621	771897	1.37045e+06														0	0.93	1	2					861	98.0253	6.58057
E1BWG1	Uncharacterized protein OS=Gallus gallus GN=F13A1 PE=3 SV=2 - [E1BWG1_CHICK]	25.68	1	17	18	247	catalytic activity; metal ion binding		coagulation; metabolic process	Pf00868; Pf00927; Pf01841		2.85117e+07	2.60405	17;7;5	22.1855	0.413753	21;14;15	4.63845	5.63391	18;7;5	26.664	276.235	22.96	20	93	255.856	20.79	18	86	187.74	21.33	17	68	736	83.6983	6.65381	1.41312	1.17131e-06	1.72252e-05	-1.30976	1.3785e-22	6.82987e-21	2.60739	3.69551e-11	8.15322e-10
E1BWG6	Uncharacterized protein (Fragment) OS=Gallus gallus GN=RCOR1 PE=4 SV=2 - [E1BWG6_CHICK]	4.33	1	1	1	1	DNA binding		regulation of biological process; cell differentiation; cell organization and biogenesis; metabolic process	Pf00249		296236																		2.84914	4.33	1	1	277	31.8524	9.34912
E1BWI0	Uncharacterized protein OS=Gallus gallus GN=DSP PE=4 SV=2 - [E1BWI0_CHICK]	0.43	1	1	1	1	protein binding; structural molecule activity	cytoskeleton; mitochondrion; membrane	cell organization and biogenesis; metabolic process; cell differentiation; cell communication; regulation of biological process	Pf00681; Pf01576; Pf02463; Pf04111; Pf05557; Pf06810; Pf07888; Pf10186; Pf11559; Pf14662		3.95254e+06																		3.06927	0.43	1	1	2772	320.922	6.60986
E1BWI3	Uncharacterized protein OS=Gallus gallus GN=RSU1 PE=2 SV=2 - [E1BWI3_CHICK]	6.86	1	2	2	3	protein binding		regulation of biological process; response to stimulus	Pf12799; Pf13855	420524	1.49138e+06	1.43506	1;-;1	45.822	1.10608	1;1;1	21.512	1.27836	1;-;1	19.4567	0	3.25	1	1	2.18463	3.61	1	1	1.90774	3.61	1	1	277	31.5047	8.48486	0.499103	0.490826	0.604465	0.0835535	0.686437	0.755011	0.47006	0.255812	0.344663
E1BWJ5	Ubiquitin carboxyl-terminal hydrolase OS=Gallus gallus GN=USP9X PE=2 SV=1 - [E1BWJ5_CHICK]	0.35	1	1	1	1	catalytic activity		metabolic process	Pf00443; Pf13423	418569	2.72606e+06														0	0.35	1	1					2552	289.977	5.85889
E1BWJ6	Uncharacterized protein OS=Gallus gallus PE=4 SV=2 - [E1BWJ6_CHICK]	1.68	1	1	1	4	protein binding	cytoplasm; cytosol	cellular component movement; response to stimulus; cell organization and biogenesis; metabolic process	Pf00018; Pf07653; Pf07815; Pf14604		683711	0.461441	-;1;1	8.90113	0.715831	-;1;1	7.63204	0.700666	1;1;1	10.9205	2.26282	1.68	1	1	2.12856	1.68	1	1	4.90228	1.68	1	2	535	57.7308	5.74463	-1.06064	0.0544415	0.133109	-0.524102	0.0939758	0.169592	-0.389232	0.0486174	0.0924555
E1BWJ7	Uncharacterized protein OS=Gallus gallus GN=PABPC1L PE=4 SV=2 - [E1BWJ7_CHICK]	6.81	1	2	4	14	nucleotide binding; RNA binding			Pf00076; Pf00658; Pf09770; Pf13893; Pf14259; Pf15449		2.11279e+06										6.15172	3.17	2	3	9.92933	4.75	3	5	15.6008	5.07	3	6	631	70.15	9.46631
E1BWJ8	Uncharacterized protein OS=Gallus gallus PE=4 SV=2 - [E1BWJ8_CHICK]	5.31	1	1	1	5	protein binding; enzyme regulator activity	cytoplasm	cellular component movement; metabolic process; regulation of biological process; cell organization and biogenesis	Pf07815		1.56973e+06	1.12077	1;1;1	20.6776	1.30627	1;1;1	19.3983	0.870352	1;1;1	7.13286	7.20853	5.31	1	2	3.29352	5.31	1	1	6.07945	5.31	1	2	207	23.6903	8.00146	0.200097	0.389361	0.512318	0.326295	0.195852	0.290034	-0.0731693	0.336733	0.429122
E1BWN2	Uncharacterized protein OS=Gallus gallus GN=AHI1 PE=4 SV=2 - [E1BWN2_CHICK]	1.19	1	1	1	1	protein binding		regulation of biological process; transport; cell organization and biogenesis	Pf00018; Pf00400; Pf07653; Pf14604; Pf15505	421693	3.50124e+06														0	1.19	1	1					1258	142.378	7.12256
E1BWQ1	Uncharacterized protein (Fragment) OS=Gallus gallus GN=MCF2 PE=4 SV=2 - [E1BWQ1_CHICK]	0.74	1	1	1	2	protein binding		cell organization and biogenesis; regulation of biological process; response to stimulus	Pf00018; Pf00169; Pf00621; Pf07653; Pf13716		7.62368e+06				0.819444	1;-;-					1.80777	0.74	1	2									1086	124.951	6.44287
E1BWS0	Uncharacterized protein OS=Gallus gallus GN=GIT2 PE=4 SV=2 - [E1BWS0_CHICK]	2.77	2	2	2	5	protein binding; metal ion binding		regulation of biological process	Pf00023; Pf01412; Pf08518; Pf12205; Pf12796; Pf13637; Pf13857		1.30854e+06	0.684782	1;-;1	2.16454	0.729789	1;-;1	7.21285	0.960202	1;-;1	6.97871	5.00169	1.19	1	2	2.35227	1.59	1	1	4.52259	1.19	1	2	757	84.4665	6.97607	-0.48845	0.0287623	0.0831281	-0.496018	0.093835	0.169592	0.0692004	0.509292	0.598601
E1BWS3	Uncharacterized protein OS=Gallus gallus GN=FAM49B PE=4 SV=2 - [E1BWS3_CHICK]	25.31	1	4	7	47				Pf07159		3.00597e+06	0.756823	1;1;1	37.519	0.72238	3;4;2	18.595	1.33257	1;1;1	26.5068	44.9501	22.53	7	16	59.2645	23.15	7	21	33.625	19.14	5	10	324	36.8257	6.45557	-0.426836	0.360068	0.490555	-0.637579	0.00423484	0.0159172	0.509046	0.152353	0.232146
E1BWT5	Uncharacterized protein OS=Gallus gallus GN=CDC42BPA PE=4 SV=2 - [E1BWT5_CHICK]	0.58	2	1	1	1	nucleotide binding; catalytic activity; motor activity; protein binding; metal ion binding	cytoskeleton	cell organization and biogenesis; metabolic process; transport; regulation of biological process; response to stimulus	Pf00038; Pf00069; Pf00130; Pf00433; Pf00780; Pf01576; Pf02463; Pf03962; Pf04012; Pf04111; Pf04156; Pf05483; Pf05557; Pf05667; Pf05701; Pf06160; Pf07714; Pf07888; Pf07926; Pf08317; Pf08826; Pf09726; Pf09728; Pf10174; Pf10186; Pf11559; Pf12128; Pf12795; Pf13166; Pf13514; Pf13851; Pf13868; Pf14531; Pf15619	416746	16661416														0	0.58	1	1					1718	195.064	6.55127
E1BWU2	Uncharacterized protein OS=Gallus gallus GN=SERPINE2 PE=3 SV=2 - [E1BWU2_CHICK]	2.71	1	1	1	5	enzyme regulator activity; protein binding	extracellular; cytosol	coagulation; regulation of biological process; response to stimulus; transport; cell organization and biogenesis	Pf00079	424805	182265							0.872662	-;1;-		7.15298	2.71	1	2	7.99598	2.71	1	3					442	49.2666	9.14404
E1BWU8	Uncharacterized protein OS=Gallus gallus GN=KIAA0913 PE=4 SV=2 - [E1BWU8_CHICK]	0.6	1	1	1	1	metal ion binding					1.81566e+06										0	0.6	1	1									1834	199.975	6.78564
E1BWY7	Uncharacterized protein OS=Gallus gallus GN=PAK7 PE=4 SV=2 - [E1BWY7_CHICK]	1.06	1	1	1	1	nucleotide binding; catalytic activity	mitochondrion	metabolic process; cell death; cell organization and biogenesis; cell growth; regulation of biological process; response to stimulus	Pf00069; Pf00786; Pf07714; Pf14531		3.65161e+06							1.65642	1;-;-		2.06652	1.06	1	1									848	95.598	9.24658
E1BWZ2	Uncharacterized protein OS=Gallus gallus GN=Gga.52389 PE=4 SV=2 - [E1BWZ2_CHICK]	0.62	1	1	1	1	DNA binding				416376	714549																		1.80695	0.62	1	1	1612	177.576	9.70068
E1BX03	Uncharacterized protein OS=Gallus gallus GN=FUBP1 PE=4 SV=2 - [E1BX03_CHICK]	14.23	1	5	6	43	RNA binding	nucleus	regulation of biological process	Pf00013; Pf07650; Pf09005; Pf13014		1.84971e+06	1.19274	4;5;4	1.24028	1.17615	5;6;4	13.6893	1.20598	4;5;4	12.8569	43.0386	14.23	6	16	32.9382	14.23	7	13	33.6875	8.85	5	14	520	55.2396	7.88428	0.290907	0.0406439	0.10612	0.131252	0.327279	0.42217	0.306107	0.0861661	0.147893
E1BX07	Uncharacterized protein OS=Gallus gallus GN=Gga.9931 PE=4 SV=2 - [E1BX07_CHICK]	1.61	1	1	1	1	transporter activity	endoplasmic reticulum; membrane	transport; regulation of biological process; response to stimulus	Pf12166		57798										0	1.61	1	1									2485	283.467	6.80029
E1BX11	Uncharacterized protein OS=Gallus gallus GN=SPCS1 PE=4 SV=2 - [E1BX11_CHICK]	8.61	1	2	2	27	catalytic activity		metabolic process	Pf06645		6.97635e+06	9.12899	2;1;1	44.6913	2.1153	3;2;3	47.0847	1.48427	2;2;2	17.1101	17.1125	8.61	2	8	16.0497	8.61	2	7	25.5788	8.61	3	12	244	27.1941	4.53857	2.89262	0.00625712	0.0261804	1.24156	0.028985	0.0694367	0.685397	0.00448772	0.0132381
E1BX53	Uncharacterized protein OS=Gallus gallus GN=TTC21B PE=4 SV=2 - [E1BX53_CHICK]	1.3	1	1	2	2	protein binding		regulation of biological process; response to stimulus; cellular component movement; transport; cell organization and biogenesis	Pf00515; Pf00637; Pf07719; Pf09295; Pf12895; Pf13414; Pf13424; Pf13432; Pf14559	424176	2.55081e+06										3.58724	1.3	2	2									1381	157.334	7.03467
E1BX59	Uncharacterized protein OS=Gallus gallus GN=Gga.11675 PE=4 SV=2 - [E1BX59_CHICK]	0.91	1	1	1	16			metabolic process	Pf03133		3.08161e+07										5.08153	0.91	1	8	1.65146	0.91	1	3	3.28478	0.91	1	5	657	74.0513	9.08545
E1BX69	Uncharacterized protein OS=Gallus gallus GN=EIF2AK3 PE=4 SV=2 - [E1BX69_CHICK]	0.65	1	1	1	2	nucleotide binding; catalytic activity; protein binding	cytoplasm; endoplasmic reticulum; membrane	metabolic process; regulation of biological process; response to stimulus; cell organization and biogenesis; cell differentiation	Pf00069; Pf07714; Pf14531	422930	195820														0	0.65	1	1	0	0.65	1	1	1085	121.532	5.2876
E1BX85	Uncharacterized protein OS=Gallus gallus GN=GSTO1 PE=3 SV=1 - [E1BX85_CHICK]	28.45	1	6	6	20	catalytic activity; protein binding	cytoplasm	metabolic process; cellular homeostasis; regulation of biological process	Pf00043; Pf00462; Pf02798; Pf13409; Pf13410; Pf13417; Pf14497	423881	1.85242e+06	1.35365	4;2;2	42.4903	1.07011	4;3;2	6.87304	1.1216	4;2;2	18.291	23.1934	22.18	5	9	17.6283	17.57	3	7	7.3782	15.48	3	4	239	27.2059	7.44482	0.587031	0.0806693	0.174939	0.227816	0.260579	0.354595	0.444746	0.0554319	0.102806
E1BX95	Uncharacterized protein OS=Gallus gallus GN=LOC418168 PE=4 SV=1 - [E1BX95_CHICK]	3.8	1	1	1	1	catalytic activity		metabolic process	Pf00248		3.72461e+06														0	3.8	1	1					316	36.3251	5.84619
E1BXA3	Uncharacterized protein OS=Gallus gallus GN=HCK PE=4 SV=1 - [E1BXA3_CHICK]	7.09	26	1	4	29	nucleotide binding; catalytic activity; protein binding		metabolic process; transport; defense response; response to stimulus	Pf00017; Pf00018; Pf00069; Pf07653; Pf07714; Pf14604	419280	1.39514e+06										25.2594	3.04	4	9	21.9924	3.04	4	9	30.3825	7.09	6	11	494	55.9783	7.91357
E1BXC2	Uncharacterized protein (Fragment) OS=Gallus gallus GN=ESD PE=4 SV=2 - [E1BXC2_CHICK]	18.24	1	5	5	59	catalytic activity	nucleus; cytoplasm; Golgi	metabolic process	Pf00756; Pf01764; Pf12695; Pf12697		3.50295e+06	0.65704	6;6;7	7.65442	0.951123	6;6;7	11.9177	0.750878	8;6;7	9.17322	58.8492	18.24	6	18	60.9107	14.89	6	19	63.306	18.24	9	22	329	36.8734	7.63525	-0.567236	0.0110357	0.0414877	-0.412831	0.231055	0.327469	-0.0559724	0.800988	0.848247
E1BXC5	Uncharacterized protein OS=Gallus gallus GN=ZC3H13 PE=4 SV=2 - [E1BXC5_CHICK]	0.57	1	1	1	1	metal ion binding			Pf00642		1.13768e+06																		1.72451	0.57	1	1	1589	187.506	9.51025
E1BXD0	Uncharacterized protein OS=Gallus gallus GN=GTF2F2 PE=4 SV=2 - [E1BXD0_CHICK]	3.61	1	1	1	2	catalytic activity; nucleotide binding	nucleus; cytoskeleton	metabolic process	Pf02270	418843	714149										1.8524	3.61	1	1	2.32429	3.61	1	1					249	28.4638	9.18799
E1BXD1	Uncharacterized protein OS=Gallus gallus GN=STEAP3 PE=4 SV=2 - [E1BXD1_CHICK]	2.25	1	1	1	3	catalytic activity	endosome; membrane	metabolic process; transport	Pf01210; Pf02826; Pf03807	424275	223090														4.01624	2.25	1	2	2.25428	2.25	1	1	488	54.5966	9.02686
E1BXD6	Uncharacterized protein OS=Gallus gallus GN=DNAJC15 PE=4 SV=1 - [E1BXD6_CHICK]	6.08	2	1	1	1	protein binding	mitochondrion		Pf00226	418838	435820																		0	6.08	1	1	148	15.9644	9.99365
E1BXE6	Uncharacterized protein (Fragment) OS=Gallus gallus GN=CCDC73 PE=4 SV=2 - [E1BXE6_CHICK]	0.85	1	1	1	1				Pf01496; Pf04111; Pf05557; Pf07888; Pf15035		1.11929e+06																		2.04338	0.85	1	1	1065	120.714	5.5415
E1BXF8	Uncharacterized protein OS=Gallus gallus GN=MTRF1 PE=4 SV=1 - [E1BXF8_CHICK]	4.08	1	1	1	1	RNA binding	cytoplasm; mitochondrion	cell organization and biogenesis	Pf00472; Pf03462		3.29988e+06										2.41891	4.08	1	1									417	48.4758	6.93213
E1BXF9	Uncharacterized protein OS=Gallus gallus PE=4 SV=2 - [E1BXF9_CHICK]	6.03	1	2	2	2				Pf15398	423546	2.9191e+06							0.133179	1;-;-		2.15302	6.03	2	2									315	34.9189	10.228
E1BXG0	Peptidyl-prolyl cis-trans isomerase OS=Gallus gallus GN=PPIH PE=3 SV=1 - [E1BXG0_CHICK]	4.52	1	1	1	4	catalytic activity	cytoplasm	metabolic process; regulation of biological process	Pf00160	419507	447694	0.923506	1;1;-	14.2661	0.811748	1;1;-	14.0963	1.1412	1;1;-	0.236901	3.71526	4.52	1	2	3.76431	4.52	1	2					177	19.1926	8.07471	-0.0641818	0.736379	0.814154	-0.347788	0.250347	0.345416	0.320094	0.00480642	0.0140608
E1BXG9	Uncharacterized protein OS=Gallus gallus GN=PPID PE=4 SV=2 - [E1BXG9_CHICK]	17.3	1	7	7	18	catalytic activity; protein binding	nucleus; cytoplasm; cytoskeleton	regulation of biological process; metabolic process; cell organization and biogenesis; response to stimulus	Pf00160; Pf00515; Pf07719; Pf13414; Pf13424; Pf13432; Pf14559	428725	2.05198e+06	0.0653767	-;3;-		0.77068	-;4;1	36.2226	0.150268	1;3;-	51.9885	17.353	10	4	7	17.8449	12.43	5	9	4.92959	2.16	1	2	370	40.4535	6.37939	-3.11094	0.162293	0.282741	-0.952456	0.144015	0.234643	-1.96852	0.0990968	0.165006
E1BXH4	Uncharacterized protein OS=Gallus gallus GN=KIF15 PE=3 SV=1 - [E1BXH4_CHICK]	1.35	1	2	2	3	nucleotide binding; catalytic activity; motor activity; protein binding		cellular component movement; metabolic process	Pf00225; Pf02463; Pf04156; Pf05557; Pf09787; Pf12128; Pf12711		1.73834e+06																		4.23357	1.35	2	3	1405	162.162	5.65576
E1BXI3	Uncharacterized protein OS=Gallus gallus GN=PDCD5 PE=4 SV=1 - [E1BXI3_CHICK]	19.84	1	2	2	12	DNA binding	nucleus; cytoplasm	regulation of biological process	Pf01984	415765	1.52006e+06	3.44691	1;-;-		0.943482	1;1;1	8.58475	3.97832	1;-;-		14.7044	10.32	1	4	20.9521	19.84	2	6	9.13332	10.32	1	2	126	14.2104	5.66846				-0.127133	0.215201	0.310276
E1BXJ9	Uncharacterized protein OS=Gallus gallus GN=RNF216 PE=4 SV=2 - [E1BXJ9_CHICK]	1	1	1	1	15					416486	3.23705e+07										9.51065	1	2	7	7.37878	1	2	4	7.27883	1	3	4	698	77.6598	4.91943
E1BXK1	Uncharacterized protein OS=Gallus gallus GN=LAMC2 PE=4 SV=2 - [E1BXK1_CHICK]	1.02	1	1	1	5				Pf00052; Pf00053; Pf12128; Pf13870	408043	1.48956e+06	1.17162	-;-;1		0.199918	-;-;1		6.08509	-;-;1		5.83133	1.02	2	3					4.90808	1.02	1	2	1172	126.833	5.70654
E1BXK4	Uncharacterized protein OS=Gallus gallus GN=Gga.14982 PE=4 SV=2 - [E1BXK4_CHICK]	0.22	1	1	1	4				Pf10479		2.36709e+06	1.1979	-;-;1		2.2727	-;-;1		0.547279	-;-;1		3.83581	0.22	1	2	2.25381	0.22	1	1	0	0.22	1	1	4989	552.636	6.50732
E1BXK5	Uncharacterized protein (Fragment) OS=Gallus gallus PE=4 SV=2 - [E1BXK5_CHICK]	1.6	1	1	1	1	nucleotide binding; RNA binding; metal ion binding	nucleus	cell organization and biogenesis; regulation of biological process	Pf00076; Pf00641; Pf01585; Pf12656; Pf14259		793259	0.256751	-;1;-		0.838365	-;1;-		0.307095	-;1;-						3.75882	1.6	1	1					813	92.252	6.1001
E1BXK8	Uncharacterized protein OS=Gallus gallus GN=C1H7orf55 PE=4 SV=1 - [E1BXK8_CHICK]	8.41	1	1	1	6		mitochondrion		Pf13233		1.10519e+07										1.89748	8.41	1	1	6.55803	8.41	1	3	4.41512	8.41	1	2	107	12.1305	11.2095
E1BXL1	Methylenetetrahydrofolate reductase OS=Gallus gallus GN=MTHFR PE=3 SV=2 - [E1BXL1_CHICK]	1.54	1	1	1	1	catalytic activity		metabolic process	Pf02219	419489	1.33247e+06														2.27565	1.54	1	1					651	74.1662	5.69385
E1BXN6	Uncharacterized protein OS=Gallus gallus GN=MAP3K4 PE=4 SV=1 - [E1BXN6_CHICK]	3.26	1	2	2	6	nucleotide binding; catalytic activity; signal transducer activity	cytoplasm	metabolic process; regulation of biological process; response to stimulus; cell differentiation	Pf00069; Pf07714; Pf14531		7.10182e+06										2.03754	3.26	2	2	1.76884	0.58	1	2	4.16488	0.58	1	2	1565	177.167	6.58057
E1BXP0	Uncharacterized protein (Fragment) OS=Gallus gallus PE=4 SV=2 - [E1BXP0_CHICK]	0.92	1	1	1	1				Pf13716		4.21005e+06	1.01157	-;1;-		4.24564	-;1;-		0.238916	-;1;-						0	0.92	1	1					981	106.362	7.7085
E1BXR1	Uncharacterized protein (Fragment) OS=Gallus gallus GN=VBP1 PE=4 SV=2 - [E1BXR1_CHICK]	12.68	1	3	3	6	protein binding	cytoplasm	metabolic process	Pf02996		2.45989e+06	0.789457	1;1;-	3.60308	0.856425	1;1;-	10.9888	0.928566	1;1;-	7.46548	9.06323	9.27	2	3	2.04385	6.83	2	3					205	23.1119	8.19189	-0.283533	0.0820893	0.176917	-0.267659	0.252956	0.347696	0.0206133	0.831871	0.875697
E1BXR8	Uncharacterized protein OS=Gallus gallus GN=PPIP5K1 PE=4 SV=2 - [E1BXR8_CHICK]	1.08	1	2	2	2	catalytic activity	nucleus; cytoplasm; cytosol	metabolic process	Pf00328		424255							0.57266	-;1;-						1.92717	1.08	2	2					1201	135.278	6.15088
E1BXS0	Swi5-dependent recombination DNA repair protein 1 homolog OS=Gallus gallus GN=SFR1 PE=3 SV=1 - [SFR1_CHICK]	3.6	1	1	1	2		nucleus	metabolic process; response to stimulus	Pf10376	770846	1.14509e+06														0	3.6	1	2					222	25.1597	7.86963
E1BXS5	Uncharacterized protein OS=Gallus gallus GN=DECR1 PE=4 SV=1 - [E1BXS5_CHICK]	3.27	1	1	1	1	catalytic activity; nucleotide binding	nucleus; cytoplasm; mitochondrion	metabolic process; cell organization and biogenesis	Pf00106; Pf13561	420218	145836														2.38601	3.27	1	1					336	35.7235	9.39307
E1BXS9	Uncharacterized protein OS=Gallus gallus GN=EIF2B5 PE=4 SV=2 - [E1BXS9_CHICK]	1.41	1	1	1	1	protein binding	nucleus; cytoplasm	metabolic process; response to stimulus; cell differentiation	Pf00132; Pf02020		352576																		1.99473	1.41	1	1	710	81.1291	5.12256
E1BXV5	Uncharacterized protein (Fragment) OS=Gallus gallus PE=3 SV=2 - [E1BXV5_CHICK]	0.46	1	1	1	1	transporter activity; protein binding	membrane	regulation of biological process; transport; cell communication	Pf00520; Pf06512; Pf08016; Pf11933		0														1.88722	0.46	1	1					1972	224.109	8.11865
E1BXX7	Uncharacterized protein OS=Gallus gallus GN=PIBF1 PE=4 SV=2 - [E1BXX7_CHICK]	1.71	1	1	1	3	catalytic activity; motor activity			Pf01576; Pf07888	418820	1.60317e+07	22.5845	1;-;1	78.3567							2.04616	1.71	1	2					1.92278	1.71	1	1	761	90.1027	6.02393	4.29074	0.131707	0.244808
E1BXX9	Uncharacterized protein OS=Gallus gallus GN=PARP9 PE=4 SV=1 - [E1BXX9_CHICK]	1.69	1	1	1	1	catalytic activity	cytoplasm	metabolic process; response to stimulus; regulation of biological process	Pf01661		1.55908e+06														2.84097	1.69	1	1					769	85.9526	7.59131
E1BXY5	Uncharacterized protein OS=Gallus gallus GN=Gga.16546 PE=4 SV=2 - [E1BXY5_CHICK]	0.5	1	1	1	1	protein binding	membrane	regulation of biological process; transport; cell organization and biogenesis; response to stimulus	Pf01496; Pf02463; Pf04111; Pf04156; Pf05557; Pf05622; Pf06156; Pf06160; Pf06409; Pf07653; Pf10174; Pf10186; Pf11559; Pf11802; Pf12128; Pf13166; Pf13514; Pf13863		381642																		1.74729	0.5	1	1	2018	224.062	4.729
E1BY00	Uncharacterized protein OS=Gallus gallus GN=SRSF5 PE=4 SV=2 - [E1BY00_CHICK]	7.95	1	1	2	21	nucleotide binding; protein binding	nucleus; cytoplasm	response to stimulus	Pf00076; Pf13893; Pf14259	423258	2.96142e+06										17.3192	7.95	2	6	24.449	7.95	2	8	18.0314	7.95	2	7	264	30.3958	11.5024
E1BY08	Uncharacterized protein OS=Gallus gallus GN=PEX1 PE=4 SV=1 - [E1BY08_CHICK]	3.57	1	2	2	2	nucleotide binding; catalytic activity; protein binding	nucleus; cytoplasm; membrane; cytosol	metabolic process; response to stimulus; cell organization and biogenesis; transport	Pf00004; Pf05496; Pf06068; Pf09262; Pf09263; Pf13191	420554	954964										0	3.57	2	2									1290	142.995	6.27783
E1BY12	Uncharacterized protein OS=Gallus gallus GN=AP2B1 PE=2 SV=1 - [E1BY12_CHICK]	2.42	2	2	2	3	transporter activity	membrane	transport	Pf01602; Pf02883; Pf09066; Pf12717; Pf13646		1.16758e+06										4.8045	1.05	1	2	3.07725	1.37	1	1					952	105.656	5.33838
E1BY25	Uncharacterized protein OS=Gallus gallus GN=WDR47 PE=4 SV=1 - [E1BY25_CHICK]	1.09	1	1	1	1	protein binding			Pf00400		1.2112e+06										0	1.09	1	1									919	102.283	5.85889
E1BY27	Uncharacterized protein OS=Gallus gallus GN=MYO18A PE=4 SV=2 - [E1BY27_CHICK]	0.44	1	1	1	1	nucleotide binding; catalytic activity; motor activity; protein binding	membrane; cytoskeleton	cell organization and biogenesis; metabolic process; cellular component movement; transport; regulation of biological process	Pf00038; Pf00063; Pf00595; Pf01496; Pf01576; Pf02463; Pf03962; Pf04111; Pf05483; Pf05557; Pf05622; Pf05701; Pf05911; Pf06160; Pf07888; Pf09726; Pf09730; Pf09731; Pf10174; Pf10186; Pf10498; Pf12128; Pf13166; Pf13180; Pf13514; Pf15070; Pf15619		1.07099e+06														1.8066	0.44	1	1					2056	231.85	6.3667
E1BY75	Uncharacterized protein OS=Gallus gallus GN=NUDT13 PE=4 SV=2 - [E1BY75_CHICK]	3.56	1	1	1	2	catalytic activity; metal ion binding	mitochondrion	metabolic process	Pf00293; Pf09296; Pf09297	423703	1.75274e+06										2.51872	3.56	1	1	1.86123	3.56	1	1					337	38.2222	6.84424
E1BY86	Uncharacterized protein OS=Gallus gallus GN=FRG1 PE=4 SV=1 - [E1BY86_CHICK]	3.91	1	1	1	1	protein binding			Pf06229; Pf06268	422726	403209										2.30669	3.91	1	1									256	28.9159	9.11475
E1BY89	Uncharacterized protein OS=Gallus gallus GN=RPL23 PE=3 SV=2 - [E1BY89_CHICK]	43.57	1	5	5	46	structural molecule activity	cytoplasm; ribosome	metabolic process	Pf00238	420001	8.53507e+06	1.57108	3;3;2	13.9032	0.79616	3;3;3	2.26844	2.10034	3;3;2	18.2903	48.5429	43.57	7	17	50.8641	43.57	7	18	29.4311	27.14	4	11	140	14.8561	10.5063	0.645658	0.0239315	0.0740915	-0.480949	0.00581696	0.0205194	1.19601	1.4455e-05	0.000101376
E1BY93	Uncharacterized protein OS=Gallus gallus GN=IGJ PE=4 SV=1 - [E1BY93_CHICK]	18.99	1	3	3	11	protein binding		regulation of biological process	Pf15097	374117	1.5992e+06	0.964909	1;-;-		0.0822397	1;-;-		11.776	1;-;-		10.5627	12.66	2	3	17.2002	15.19	2	5	6.36433	10.13	2	3	158	17.9348	5.35107
E1BYA6	Uncharacterized protein OS=Gallus gallus GN=LOC422243 PE=4 SV=2 - [E1BYA6_CHICK]	3.98	1	1	2	10		nucleus; cytoplasm	cell organization and biogenesis			1.32986e+06	0.832678	1;1;1	20.234	0.917704	1;1;1	5.7239	0.915067	1;1;1	13.2289	10.0287	2.2	1	2	20.4378	2.2	2	4	18.2669	3.98	3	4	728	81.3047	8.82178	-0.224748	0.297977	0.427813	-0.165138	0.0724885	0.140342	-0.00658157	0.956482	0.972087
E1BYA9	Uncharacterized protein OS=Gallus gallus GN=ILKAP PE=3 SV=1 - [E1BYA9_CHICK]	2.04	1	1	1	1	catalytic activity; metal ion binding		metabolic process	Pf00481		981831				0.684514	1;-;-					2.06906	2.04	1	1									392	42.8897	6.46826
E1BYD4	Uncharacterized protein OS=Gallus gallus GN=NDRG1 PE=4 SV=1 - [E1BYD4_CHICK]	7.21	1	2	2	11	protein binding	nucleus; cytoplasm; membrane; cytoskeleton	metabolic process; regulation of biological process; response to stimulus; cell organization and biogenesis	Pf00561; Pf03096; Pf06495; Pf12697	420321	1.76632e+06	0.890048	1;1;1	15.6118	1.33544	1;1;1	15.6967	0.572067	2;1;2	9.33836	10.823	3.48	2	3	17.7886	7.21	2	4	17.651	7.21	2	4	402	44.1906	6.25244	-0.121442	0.440882	0.560478	0.365127	0.115305	0.196073	-0.672751	0.0256339	0.0546204
E1BYF8	Uncharacterized protein (Fragment) OS=Gallus gallus GN=FNBP1 PE=4 SV=2 - [E1BYF8_CHICK]	7.78	1	5	5	19	protein binding		transport; regulation of biological process; response to stimulus	Pf00018; Pf00611; Pf07653; Pf08239; Pf14604		1.81679e+06	0.256411	3;2;1	108.155	0.861956	3;2;1	14.4642	0.412505	3;2;2	83.191	21.5347	7.78	5	8	13.2007	2.76	2	5	14.914	4.54	3	6	617	71.3183	5.71924	-2.45715	0.0081442	0.0323183	-0.328537	0.0114827	0.034575	-1.73284	0.0371599	0.0736935
E1BYG3	Uncharacterized protein OS=Gallus gallus GN=STK16 PE=4 SV=1 - [E1BYG3_CHICK]	3.28	1	1	1	1	catalytic activity; nucleotide binding		metabolic process	Pf00069; Pf07714	429036	1.35273e+07										0	3.28	1	1									305	34.1153	6.354
E1BYG5	Uncharacterized protein OS=Gallus gallus GN=NEK10 PE=4 SV=2 - [E1BYG5_CHICK]	1.29	1	1	1	2	nucleotide binding; catalytic activity; protein binding		metabolic process	Pf00069; Pf01163; Pf01636; Pf07714		2.00601e+07							3.5169	-;1;-						5.00855	1.29	1	2					927	105.809	6.88818
E1BYG8	Uncharacterized protein OS=Gallus gallus GN=GSPT1 PE=4 SV=2 - [E1BYG8_CHICK]	6.47	1	4	4	23	nucleotide binding; catalytic activity		metabolic process	Pf00009; Pf03143; Pf03144; Pf07145		1.77593e+06	0.980345	1;1;1	55.6018	0.744711	2;2;1	11.1829	1.2825	2;2;2	33.7887	18.2927	4.85	3	7	24.7014	4.85	3	10	13.886	3.07	2	6	618	67.6149	5.21143	-0.171115	0.794893	0.85749	-0.485659	0.08972	0.164465	0.422083	0.254864	0.344663
E1BYG9	Coiled-coil domain-containing protein 50 OS=Gallus gallus GN=CCDC50 PE=4 SV=2 - [E1BYG9_CHICK]	3.99	2	1	1	1		cytoplasm		Pf15295		3.95275e+06														2.42357	3.99	1	1					301	35.3961	7.34229
E1BYH2	Uncharacterized protein OS=Gallus gallus GN=TAOK1 PE=4 SV=1 - [E1BYH2_CHICK]	0.7	1	1	1	1	nucleotide binding; catalytic activity		metabolic process; regulation of biological process; response to stimulus	Pf00069; Pf02463; Pf03961; Pf07714; Pf12128; Pf12474; Pf14531	417583	402176																		0	0.7	1	1	1001	115.863	7.6499
E1BYI2	Uncharacterized protein OS=Gallus gallus GN=CST7 PE=4 SV=2 - [E1BYI2_CHICK]	10.88	1	2	2	12	enzyme regulator activity		regulation of biological process	Pf00031	416716	7.34114e+06	0.678316	-;1;1	0.0989004	1.09621	-;2;1	19.5592	0.596006	-;1;1	7.39827	2.17671	4.76	1	1	17.0286	10.88	3	7	10.5177	6.12	1	4	147	16.8433	8.63135	-0.501968	0.00127956	0.00731179	0.0119627	0.952031	0.967114	-0.619028	0.0773061	0.135925
E1BYJ0	Uncharacterized protein OS=Gallus gallus GN=CA12 PE=4 SV=2 - [E1BYJ0_CHICK]	2.02	1	1	1	1	catalytic activity; metal ion binding		metabolic process	Pf00194	415370	242489										0	2.02	1	1									347	39.5669	6.97607
E1BYJ8	Uncharacterized protein OS=Gallus gallus GN=CDAN1 PE=4 SV=1 - [E1BYJ8_CHICK]	0.56	1	1	1	1		nucleus; cytoplasm	regulation of biological process; cell organization and biogenesis	Pf15296		329993	0.67404	-;1;-		2.74731	-;1;-		0.246021	-;1;-						1.87112	0.56	1	1					1245	139.449	7.34229
E1BYL7	Uncharacterized protein OS=Gallus gallus GN=BLK PE=4 SV=2 - [E1BYL7_CHICK]	3.21	23	1	2	2	nucleotide binding; catalytic activity; protein binding		metabolic process; regulation of biological process; response to stimulus	Pf00017; Pf00018; Pf00069; Pf07653; Pf07714; Pf14604	422035	1.02828e+07																		4.63538	3.21	2	2	499	56.4947	7.10791
E1BYN7	Uncharacterized protein OS=Gallus gallus GN=VDAC1 PE=4 SV=1 - [E1BYN7_CHICK]	59.01	1	11	12	231	transporter activity	mitochondrion; membrane	defense response; response to stimulus; transport; cell communication; regulation of biological process	Pf01459	416320	2.44718e+07	0.955532	11;12;14	4.75081	0.96786	12;14;16	3.55895	0.987002	11;13;14	1.49531	248.091	51.94	20	78	255.18	32.51	18	81	228.575	49.12	20	72	283	30.6874	7.40088	0.0629129	0.480336	0.595212	-0.253045	0.00285202	0.0115137	0.28048	0.0251247	0.0540795
E1BYQ2	Uncharacterized protein OS=Gallus gallus GN=B3GALT6 PE=4 SV=1 - [E1BYQ2_CHICK]	2.62	1	1	1	1	catalytic activity	Golgi; membrane	metabolic process	Pf01762	428185	1.0619e+06																		0	2.62	1	1	344	39.0695	8.83643
E1BYQ9	Uncharacterized protein OS=Gallus gallus GN=SDAD1 PE=4 SV=2 - [E1BYQ9_CHICK]	1.3	1	1	1	1		nucleus	transport; cell organization and biogenesis	Pf05285; Pf08158	422642	0																		0	1.3	1	1	691	80.1776	9.0708
E1BYT4	Phosphatidylinositol 3-kinase OS=Gallus gallus PE=3 SV=2 - [E1BYT4_CHICK]	1.08	1	1	2	2	nucleotide binding; catalytic activity; protein binding	endosome	metabolic process; transport; regulation of biological process; response to stimulus	Pf00454; Pf00613; Pf00792; Pf13575	100857877	1.20264e+06														2.62527	1.08	1	1	2.12223	0.86	1	1	928	105.866	7.04932
E1BYT6	Uncharacterized protein OS=Gallus gallus GN=VPS13D PE=4 SV=2 - [E1BYT6_CHICK]	0.39	1	2	2	9	protein binding			Pf00627; Pf06650; Pf12624		8.99329e+06	0.645243	1;2;2	12.6394	1.64226	1;2;2	7.44632	0.398051	1;2;2	7.7757	1.83912	0.18	1	1	3.97517	0.39	3	5	3.46295	0.18	1	3	4399	492.178	6.37939	-0.540045	0.00465524	0.0203505	0.698632	9.16388e-05	0.000624289	-1.18247	5.28946e-05	0.000318599
E1BYT8	Uncharacterized protein OS=Gallus gallus GN=PDE1A PE=3 SV=2 - [E1BYT8_CHICK]	2.74	1	1	1	1	catalytic activity; metal ion binding		regulation of biological process; response to stimulus; metabolic process	Pf00233; Pf08499		35253.5														3.11783	2.74	1	1					547	62.5316	6.11279
E1BYT9	Uncharacterized protein OS=Gallus gallus GN=ANGPTL1 PE=4 SV=2 - [E1BYT9_CHICK]	3.26	1	1	1	3	protein binding		regulation of biological process; response to stimulus	Pf00147	770850	9.61207e+06										2.77	3.26	1	1	5.33859	3.26	1	2					491	56.4893	7.88428
E1BYV2	Uncharacterized protein OS=Gallus gallus GN=C18H17orf62 PE=4 SV=1 - [E1BYV2_CHICK]	8.47	1	2	2	10				Pf15169	417342	1.39559e+06	1.6158	1;-;1	14.7129	1.29069	1;-;2	0.582074	1.24948	1;-;1	13.4751	6.0026	8.47	2	4	3.83683	3.17	1	2	5.96856	3.17	1	4	189	21.1876	4.91943	0.742402	0.127443	0.238658	0.330419	0.0118876	0.0352904	0.444301	0.191568	0.277145
E1BYW9	Proteasome subunit beta type OS=Gallus gallus GN=PSMB3 PE=3 SV=1 - [E1BYW9_CHICK]	3.41	1	1	1	13	catalytic activity	proteasome; nucleus; cytoplasm	metabolic process	Pf00227	419997	2.65084e+06	1.04254	2;2;-	40.8586	0.775247	2;2;1	4.65713	1.37472	2;2;-	38.0941	12.5918	3.41	1	6	8.55586	3.41	1	4	5.61264	3.41	1	3	205	23.0694	5.41455	0.0552261	0.848917	0.89172	-0.421857	0.00017292	0.00107093	0.534354	0.122998	0.193788
E1BYZ3	Uncharacterized protein OS=Gallus gallus PE=4 SV=1 - [E1BYZ3_CHICK]	2.03	1	1	1	1	protein binding; metal ion binding	membrane; endosome	cell organization and biogenesis; transport	Pf00307; Pf00412; Pf11971; Pf12130		1.36462e+07										0	2.03	1	1									839	92.8428	8.80713
E1BZ00	Uncharacterized protein OS=Gallus gallus GN=NUB1 PE=2 SV=2 - [E1BZ00_CHICK]	1.31	1	1	1	1	protein binding		metabolic process; regulation of biological process; response to stimulus	Pf00627	420433	0																		1.97103	1.31	1	1	611	70.3076	5.36377
E1BZ05	Uncharacterized protein OS=Gallus gallus GN=Gga.535 PE=3 SV=2 - [E1BZ05_CHICK]	11.14	6	1	5	132	structural molecule activity; protein binding	cytoskeleton; membrane		Pf00038; Pf01576; Pf04732; Pf13166		3.76726e+07										161.529	6.64	7	54	123.922	11.14	8	43	97.2848	6.64	7	35	422	48.8067	5.40186
E1BZ16	Uncharacterized protein OS=Gallus gallus PE=4 SV=1 - [E1BZ16_CHICK]	2.8	1	1	1	1	signal transducer activity		regulation of biological process; response to stimulus	Pf05557		411908														1.69753	2.8	1	1					536	61.6202	8.26514
E1BZ19	DNA topoisomerase 2 OS=Gallus gallus GN=TOP2B PE=3 SV=2 - [E1BZ19_CHICK]	3.63	4	6	6	21	nucleotide binding; DNA binding; catalytic activity; protein binding	nucleus; chromosome; cytosol	cell organization and biogenesis; cellular component movement; metabolic process; regulation of biological process	Pf00204; Pf00521; Pf01751; Pf02518; Pf08070; Pf13589		3.02644e+06	1.23512	1;1;1	29.1889	0.820884	2;2;1	51.0237	2.05433	1;1;1	23.3711	12.2064	1.23	2	5	22.3464	3.07	5	9	16.3009	2.46	4	7	1627	183.247	8.27979	0.324705	0.292051	0.423922	-0.407884	0.422132	0.519895	1.14195	0.027853	0.0581781
E1BZ57	Uncharacterized protein OS=Gallus gallus GN=LOC100857919 PE=4 SV=1 - [E1BZ57_CHICK]	2.93	1	1	1	1	protein binding		regulation of biological process; cell differentiation; cellular component movement	Pf00010	100857919	119940										0	2.93	1	1									273	29.261	9.48096
E1BZ61	Uncharacterized protein OS=Gallus gallus GN=SCN3B PE=4 SV=1 - [E1BZ61_CHICK]	3.72	1	1	1	1	protein binding; transporter activity	membrane	transport; regulation of biological process; cell organization and biogenesis; cell communication	Pf07679		1.9991e+06				1.15614	-;1;-									0	3.72	1	1					215	24.3389	4.7417
E1BZ63	Uncharacterized protein OS=Gallus gallus GN=CHCHD3 PE=4 SV=2 - [E1BZ63_CHICK]	9.77	1	1	1	2	protein binding; structural molecule activity	nucleus; cytoplasm; mitochondrion; membrane	regulation of biological process; cell organization and biogenesis	Pf05300		1.69426e+06				0.90528	1;-;-					7.93693	9.77	1	2									133	15.5577	8.44092
E1BZ70	Uncharacterized protein OS=Gallus gallus GN=CEP76 PE=4 SV=1 - [E1BZ70_CHICK]	1.51	1	1	1	1			regulation of biological process	Pf15627	421039	237883										0	1.51	1	1									662	74.3159	7.41553
E1BZ74	Uncharacterized protein OS=Gallus gallus GN=AFG3L2 PE=3 SV=2 - [E1BZ74_CHICK]	1.24	1	1	1	1	nucleotide binding; catalytic activity; metal ion binding	membrane	metabolic process	Pf00004; Pf01078; Pf01434; Pf05496; Pf06068; Pf06480; Pf07724; Pf07728; Pf13191; Pf13401	421036	121199										2.02558	1.24	1	1									805	89.1837	8.79248
E1BZ75	Uncharacterized protein (Fragment) OS=Gallus gallus GN=NAA38 PE=4 SV=2 - [E1BZ75_CHICK]	26	1	3	3	17				Pf01423		3.31273e+06	0.808014	-;2;3	7.76332	0.960772	-;4;3	6.13876	0.996333	-;2;4	28.814	4.83322	9	1	2	22.7125	19	2	8	18.0705	26	3	7	100	10.6945	4.4751	-0.34897	0.460061	0.579421	-0.146245	0.0920258	0.166625	0.0624561	0.8859	0.918872
E1BZ81	Uncharacterized protein OS=Gallus gallus GN=DPP7 PE=4 SV=1 - [E1BZ81_CHICK]	14.34	1	7	7	54	catalytic activity		metabolic process	Pf05577	417297	3.63019e+06	1.06748	3;3;5	9.36886	1.04044	4;3;7	14.1882	0.972213	4;4;7	10.3295	25.0765	7.47	4	11	42.8086	14.34	9	21	48.7134	14.34	9	22	495	54.5121	6.20166	0.0386681	0.73179	0.810398	-0.197742	0.281934	0.376143	0.0750342	0.486994	0.576876
E1BZ82	Uncharacterized protein OS=Gallus gallus PE=4 SV=2 - [E1BZ82_CHICK]	0.66	1	1	1	3	protein binding			Pf00023; Pf00038; Pf01496; Pf01576; Pf02463; Pf04849; Pf05557; Pf05622; Pf07888; Pf09726; Pf10174; Pf10186; Pf12128; Pf12796; Pf13606; Pf13637; Pf13857; Pf14915		1.26742e+07										1.87118	0.66	1	1					4.52751	0.66	1	2	1355	156.09	5.021
E1BZ97	Uncharacterized protein OS=Gallus gallus PE=3 SV=2 - [E1BZ97_CHICK]	1.01	1	2	2	2	nucleotide binding; catalytic activity; motor activity; protein binding		metabolic process; cellular component movement; regulation of biological process	Pf00225; Pf02463; Pf04111; Pf04350; Pf04615; Pf05262; Pf05622; Pf09726; Pf10186; Pf12128		2.64061e+06	0.815364	1;-;-		2.02923	1;-;-		0.403288	1;-;-		3.58564	1.01	2	2									1686	193.8	6.23975
E1BZA7	Uncharacterized protein (Fragment) OS=Gallus gallus GN=CCDC72 PE=4 SV=2 - [E1BZA7_CHICK]	24.05	1	2	2	18						1.83455e+07	2.18215	1;-;2	66.04	1.97254	1;1;2	24.4052	0.980128	1;-;2	49.9744	4.01773	24.05	2	2	22.2513	12.66	2	8	20.3821	12.66	2	8	79	8.6999	10.4917	1.24974	0.504369	0.617343	1.00591	0.017714	0.0482383	0.181967	0.904136	0.932224
E1BZC1	Uncharacterized protein OS=Gallus gallus GN=C14H16orf45 PE=4 SV=2 - [E1BZC1_CHICK]	6.37	1	1	1	1	protein binding			Pf12130	416594	0										2.90819	6.37	1	1									204	23.5462	5.65576
E1BZC4	Uncharacterized protein OS=Gallus gallus PE=4 SV=2 - [E1BZC4_CHICK]	0.42	2	1	1	1			cellular component movement			986840										1.72762	0.42	1	1									1427	155.473	7.41553
E1BZC5	Uncharacterized protein OS=Gallus gallus GN=ACD PE=4 SV=2 - [E1BZC5_CHICK]	2.41	1	1	1	1	protein binding		cell organization and biogenesis; metabolic process; transport; response to stimulus; regulation of biological process		769451	1.63146e+06																		1.72504	2.41	1	1	374	40.6578	4.62744
E1BZD6	Uncharacterized protein OS=Gallus gallus GN=RIPK4 PE=4 SV=2 - [E1BZD6_CHICK]	1.26	1	1	1	1	nucleotide binding; catalytic activity; protein binding	nucleus; cytoplasm	metabolic process; regulation of biological process	Pf00023; Pf00069; Pf07714; Pf12796; Pf13606; Pf13637; Pf13857		2.6467e+06																		1.8494	1.26	1	1	791	87.4049	6.58057
E1BZD8	Uncharacterized protein OS=Gallus gallus PE=4 SV=2 - [E1BZD8_CHICK]	10.68	1	4	5	16	catalytic activity; motor activity; protein binding	cytoplasm	cellular component movement; transport; metabolic process	Pf08317; Pf09311; Pf13374; Pf13414; Pf13424; Pf14559		959318	1.01391	2;-;2	19.7383	1.05336	2;1;3	11.4161	0.967623	2;-;2	1.33144	7.17788	3.9	3	4	15.9812	6.16	3	6	15.8041	8.83	4	6	487	55.6676	6.75635	0.0637449	0.787631	0.851493	0.0485019	0.77266	0.827307	0.0820036	0.528072	0.615213
E1BZE2	Guanylate cyclase OS=Gallus gallus GN=GUCY2C PE=3 SV=1 - [E1BZE2_CHICK]	0.93	1	1	1	1	nucleotide binding; catalytic activity	membrane	metabolic process; response to stimulus; regulation of biological process	Pf00069; Pf00211; Pf01094; Pf07714	417968	2.10525e+06										2.16932	0.93	1	1									1072	123.419	6.88818
E1BZE6	Uncharacterized protein OS=Gallus gallus GN=LOC100859627 PE=4 SV=2 - [E1BZE6_CHICK]	29.38	1	8	10	210	nucleotide binding	nucleus; spliceosomal complex		Pf00076; Pf13893; Pf14259		3.4279e+07	1.2083	17;11;8	3.52719	1.29971	17;12;9	4.93518	1.00607	18;13;10	6.06138	206.894	29.38	17	80	182.377	29.38	16	72	141.634	29.38	17	58	388	40.8304	9.26123	0.534056	8.27212e-05	0.000773095	0.258173	0.00971279	0.0303141	0.409188	0.000179475	0.000945595
E1BZF7	Uncharacterized protein OS=Gallus gallus GN=Gga.3095 PE=4 SV=2 - [E1BZF7_CHICK]	13.24	1	7	7	33				Pf04916	417967	2.12427e+06	0.76763	-;1;-		0.322159	-;1;-		3.94722	-;2;1	85.0914	25.2683	11.03	6	12	19.0446	10.29	5	9	30.5944	11.4	6	12	544	62.0127	8.54346							1.45157	0.19429	0.280296
E1BZG2	Uncharacterized protein OS=Gallus gallus GN=UAP1L1 PE=4 SV=1 - [E1BZG2_CHICK]	6.46	1	3	3	9	catalytic activity		metabolic process	Pf01704; Pf12804		459711	1.68508	-;-;1		1.77681	-;-;1		0.83885	1;1;1	15.4564	10.0982	4.7	2	3	8.32983	2.74	1	2	14.3789	4.5	2	4	511	56.9229	6.53662							-0.135051	0.393799	0.484922
E1BZG4	Uncharacterized protein OS=Gallus gallus GN=EEF1D PE=3 SV=2 - [E1BZG4_CHICK]	11.94	1	3	6	48	RNA binding; signal transducer activity		metabolic process; regulation of biological process; response to stimulus	Pf00736; Pf10587		4.59297e+06	10.6167	1;-;2	87.7019	1.59611	1;1;1	101.638	15.3721	1;-;2	113.747	46.7669	10.33	6	15	38.7314	5.82	4	13	55.9762	10.63	7	20	687	76.0805	4.97021	2.76732	0.111928	0.221019	0.156915	0.862674	0.894686	2.7867	0.120939	0.191728
E1BZH3	Uncharacterized protein OS=Gallus gallus GN=VAT1L PE=4 SV=1 - [E1BZH3_CHICK]	9.09	1	4	4	17	metal ion binding; catalytic activity		metabolic process	Pf00107; Pf08240; Pf13602	430410	1.51139e+06	0.491353	1;2;2	31.6391	1.34793	1;1;2	11.1511	0.448717	2;2;4	37.3015	17.2797	4.55	3	5	18.0272	6.46	3	6	13.9719	9.09	5	6	418	45.7661	5.09717	-0.959872	0.0113229	0.0422496	0.423326	0.0119146	0.0352904	-1.06953	0.00414877	0.0124112
E1BZH9	Uncharacterized protein OS=Gallus gallus GN=HADH PE=4 SV=1 - [E1BZH9_CHICK]	7.94	1	3	3	9	catalytic activity; nucleotide binding	nucleus; cytoplasm; mitochondrion; membrane	metabolic process	Pf00070; Pf00725; Pf01266; Pf02737; Pf13450	420290	1.5311e+06				2.20331	1;-;1	77.3439	1.79418	-;1;-		5.84333	3.17	1	2	5.88497	5.71	2	3	9.69186	5.4	2	4	315	34.4	8.66064				0.843617	0.515506	0.608309
E1BZI5	Uncharacterized protein OS=Gallus gallus GN=Gga.15111 PE=4 SV=2 - [E1BZI5_CHICK]	1.21	2	5	5	7	protein binding	nucleus; cytoplasm; mitochondrion; endoplasmic reticulum; membrane; organelle lumen	cell organization and biogenesis; cellular component movement; regulation of biological process	Pf00307; Pf00435; Pf10541		1.30593e+07										0	0.61	2	2	0	0.19	2	2	1.79954	0.51	2	3	7011	803.7	5.17334
E1BZK5	Uncharacterized protein OS=Gallus gallus GN=SGK2 PE=4 SV=1 - [E1BZK5_CHICK]	4.4	1	1	1	4	nucleotide binding; catalytic activity		metabolic process	Pf00069; Pf00433; Pf07714	419166	1.86002e+06	0.902533	1;-;-		2.21038	1;1;-	6.28494	0.392603	1;1;-	0.0800103	2.05943	4.4	1	1	6.6252	4.4	1	3					364	41.2769	7.02002				1.10318	0.0369823	0.0834589	-1.21931	0.000426159	0.00187263
E1BZM0	Uncharacterized protein OS=Gallus gallus GN=SNX13 PE=4 SV=2 - [E1BZM0_CHICK]	1.04	2	1	1	3	protein binding		cell communication; regulation of biological process	Pf00615; Pf00787; Pf02194; Pf08628	420598	2.02758e+07																		1.93245	1.04	1	3	957	111.213	6.68311
E1BZN0	Uncharacterized protein OS=Gallus gallus GN=SPI1 PE=3 SV=1 - [E1BZN0_CHICK]	3.01	1	1	1	2	DNA binding; protein binding	nucleus	cell differentiation; regulation of biological process; metabolic process; cell organization and biogenesis; cell death	Pf00178		1591186														4.92052	3.01	1	2					266	30.886	6.87354
E1BZN6	Uncharacterized protein OS=Gallus gallus GN=REEP5 PE=4 SV=1 - [E1BZN6_CHICK]	15.34	1	3	3	32	protein binding			Pf03134	770021	1.92005e+06	0.868757	2;4;2	17.3799	0.805688	3;4;2	5.57168	1.08931	2;4;2	23.4182	35.3752	10.05	4	13	25.7476	15.34	3	11	18.8097	10.05	2	8	189	21.47	7.29834	-0.186821	0.0401963	0.105236	-0.345231	0.000264987	0.00150435	0.20723	0.122182	0.192891
E1BZP0	Uncharacterized protein (Fragment) OS=Gallus gallus GN=PARS2 PE=3 SV=2 - [E1BZP0_CHICK]	2.29	1	1	1	1	nucleotide binding; catalytic activity	cytoplasm; mitochondrion	metabolic process	Pf00587; Pf03129		690405														0	2.29	1	1					437	48.5257	7.25439
E1BZQ9	Uncharacterized protein OS=Gallus gallus GN=ZNF821 PE=4 SV=1 - [E1BZQ9_CHICK]	5.35	1	1	2	2	metal ion binding				415878	3.85322e+06										1.99871	5.35	2	2									411	46.8924	8.42627
E1BZR1	Uncharacterized protein OS=Gallus gallus GN=HNRNPR PE=4 SV=2 - [E1BZR1_CHICK]	20.38	2	8	12	84	nucleotide binding			Pf00076; Pf13893; Pf14259	419570	5.04274e+06	1.12539	6;6;4	31.4078	0.797431	6;7;5	12.1937	1.53678	6;7;5	17.6597	86.2811	17.69	10	28	75.3813	18.17	12	31	70.9686	16.75	11	25	633	70.9763	8.27979	-0.0782812	0.748152	0.822145	-0.575147	0.000895352	0.00428041	0.584381	0.000229472	0.00115377
E1BZS1	Uncharacterized protein OS=Gallus gallus PE=4 SV=2 - [E1BZS1_CHICK]	5.82	1	1	2	2						889490										2.70226	5.82	2	2									447	49.0604	6.29053
E1BZS2	Uncharacterized protein OS=Gallus gallus GN=NAP1L1 PE=3 SV=1 - [E1BZS2_CHICK]	13.23	1	3	4	24		nucleus	cell organization and biogenesis	Pf00956	417864	1.87558e+06	0.218374	1;1;2	13.3114	0.613421	1;1;2	6.07533	0.360527	1;1;2	9.0544	26.9787	10.18	3	8	37.3668	10.18	3	9	25.5411	10.43	3	7	393	45.3307	4.44971	-2.09948	0.000320203	0.00231427	-0.723664	0.000511114	0.00256735	-1.31452	0.000905671	0.00357875
E1BZS8	Uncharacterized protein OS=Gallus gallus GN=TXNL1 PE=4 SV=1 - [E1BZS8_CHICK]	20.42	1	4	4	13	catalytic activity	cytoplasm	metabolic process; cellular homeostasis; regulation of biological process	Pf00085; Pf06201; Pf13098	426854	1.39766e+06	2.28179	1;1;3	6.86968	1.24573	2;1;3	6.00473	1.99931	1;1;3	10.1917	13.0256	9	2	4	8.99481	9.34	2	3	21.5135	20.42	4	6	289	32.3329	5.07178	1.27391	7.27257e-06	8.85368e-05	0.162118	0.369079	0.46833	1.24779	0.00299276	0.00948901
E1BZT2	Uncharacterized protein OS=Gallus gallus GN=LOC100858275 PE=3 SV=2 - [E1BZT2_CHICK]	1.47	1	1	1	2	nucleotide binding; catalytic activity	nucleus	metabolic process	Pf00069; Pf07714		3.49258e+06														0	1.47	1	1	0	1.47	1	1	544	61.4449	8.04541
E1BZT3	Uncharacterized protein OS=Gallus gallus GN=C14H7orf26 PE=4 SV=2 - [E1BZT3_CHICK]	2.66	1	1	1	1				Pf14964	416658	419041										1.90006	2.66	1	1									451	50.0213	7.18115
E1BZT5	Uncharacterized protein OS=Gallus gallus GN=PRPF8 PE=4 SV=1 - [E1BZT5_CHICK]	0.56	1	1	1	1	RNA binding; protein binding	spliceosomal complex	metabolic process	Pf01398; Pf08082; Pf08083; Pf08084; Pf10596; Pf10597; Pf10598; Pf12134	417559	0																		0	0.56	1	1	2335	273.459	8.82178
E1BZU4	Amyloid beta A4 precursor protein-binding family B member 1-interacting protein OS=Gallus gallus GN=APBB1IP PE=4 SV=2 - [E1BZU4_CHICK]	17.45	3	10	10	32	protein binding	cytoplasm; cytoskeleton; membrane	regulation of biological process; response to stimulus	Pf00169; Pf00788	420492	3.07975e+06	0.734452	1;4;4	10.7662	0.622579	2;6;4	5.58193	1.13892	2;5;5	8.6353	20.4588	4.86	4	9	37.3121	13.81	7	13	22.3638	10.47	6	10	659	72.8149	5.93506	-0.495082	0.00257991	0.0124034	-0.745789	3.39374e-06	3.52302e-05	0.374332	6.04761e-05	0.000355017
E1BZU5	Uncharacterized protein OS=Gallus gallus GN=RASSF2 PE=4 SV=2 - [E1BZU5_CHICK]	6.48	1	2	2	18			regulation of biological process; response to stimulus	Pf00788		3.12827e+06	0.839065	2;2;4	8.75229	1.16701	3;2;4	7.63814	0.982971	2;2;4	48.3637	15.7636	6.48	3	6	13.9757	6.48	2	5	19.1236	6.48	2	7	324	37.3423	8.57275	0.125058	0.79091	0.854114	0.272039	0.596161	0.681148	-0.113268	0.713377	0.775633
E1BZV5	Uncharacterized protein OS=Gallus gallus GN=KLF8 PE=4 SV=2 - [E1BZV5_CHICK]	2.8	1	1	1	1	metal ion binding			Pf00096; Pf13465		690872										0	2.8	1	1									393	43.6964	8.71924
E1BZV7	Uncharacterized protein OS=Gallus gallus GN=TRIP12 PE=4 SV=2 - [E1BZV7_CHICK]	0.39	1	1	1	1	catalytic activity; protein binding		response to stimulus; metabolic process; regulation of biological process	Pf00632; Pf02825		1.95382e+06														0	0.39	1	1					2039	225.609	8.68994
E1C006	Proteasome subunit alpha type OS=Gallus gallus GN=PSMA2 PE=3 SV=1 - [E1C006_CHICK]	13.68	1	3	3	18	catalytic activity	proteasome; nucleus; cytoplasm	metabolic process	Pf00227; Pf10584	420772	2.19558e+06	0.866861	2;2;2	11.2801	0.940553	2;3;3	4.08607	0.95785	2;2;2	10.9194	15.2791	13.68	3	5	18.9987	13.68	3	7	17.4089	7.69	2	6	234	25.9033	7.48877	-0.154149	0.153349	0.270934	-0.143021	0.007159	0.0240843	0.0615593	0.501814	0.591783
E1C011	Uncharacterized protein OS=Gallus gallus GN=SLC3A1 PE=4 SV=1 - [E1C011_CHICK]	1.89	1	1	1	2	catalytic activity	membrane	metabolic process	Pf00128		356096										0	1.89	1	1					0	1.89	1	1	689	78.3151	5.0083
E1C016	Uncharacterized protein OS=Gallus gallus GN=COPB2 PE=4 SV=1 - [E1C016_CHICK]	1.2	1	1	1	7	structural molecule activity; protein binding	cytoplasm; Golgi; cytoskeleton	transport	Pf00400; Pf04053	424823	531946										4.99539	1.2	1	2	5.17405	1.2	1	2	6.2252	1.2	1	3	913	103.08	5.23682
E1C017	Uncharacterized protein OS=Gallus gallus PE=4 SV=1 - [E1C017_CHICK]	21.52	1	1	1	1						193675										2.03255	21.52	1	1									79	8.83252	7.38623
E1C030	Uncharacterized protein OS=Gallus gallus GN=TRIM29 PE=4 SV=2 - [E1C030_CHICK]	5.75	1	1	1	1	protein binding; metal ion binding	cytoplasm	regulation of biological process	Pf00643; Pf07739		0										0	5.75	1	1									591	66.8604	7.44482
E1C040	Uncharacterized protein OS=Gallus gallus GN=HECTD1 PE=4 SV=2 - [E1C040_CHICK]	0.7	1	1	1	1	catalytic activity; protein binding; metal ion binding		metabolic process	Pf00023; Pf00632; Pf00754; Pf06701; Pf07738; Pf12796; Pf13606; Pf13637; Pf13857	423310	1.3922e+06														2.56616	0.7	1	1					2570	284.784	5.26221
E1C043	Uncharacterized protein OS=Gallus gallus GN=COX5A PE=4 SV=2 - [E1C043_CHICK]	20	1	3	3	42	catalytic activity; transporter activity	mitochondrion; membrane	transport	Pf02284		4.89404e+06	1.02221	4;5;6	8.35539	0.871507	4;5;6	5.41065	1.34095	5;5;6	5.6266	39.5323	20	3	13	38.0634	15.48	2	12	48.6333	20	4	17	155	16.9628	7.34229	0.112018	0.147986	0.264262	-0.544748	0.00905604	0.0288628	0.72229	0.000660203	0.00274178
E1C050	Eukaryotic translation initiation factor 3 subunit F OS=Gallus gallus GN=EIF3F PE=3 SV=1 - [E1C050_CHICK]	9.04	1	3	3	9	RNA binding; protein binding	cytoplasm	cell organization and biogenesis; metabolic process; regulation of biological process	Pf01398; Pf13012	423748	719021				0.422983	1;1;-	39.5499	0.907231	-;1;-		11.9395	5.72	2	4	7.99335	6.63	2	3	5.70554	3.31	1	2	332	35.2349	5.57959				-1.33976	0.191016	0.285606
E1C059	Uncharacterized protein OS=Gallus gallus GN=LIMD2 PE=4 SV=1 - [E1C059_CHICK]	7.03	1	1	1	16	metal ion binding			Pf00412		5.48616e+06	0.929998	3;3;3	0.259703	1.77484	3;3;3	3.36026	0.535419	3;3;3	2.63174	23.0115	7.03	2	7	15.6937	7.03	1	5	12.5616	7.03	1	4	128	14.3359	8.86572	-0.0422136	0.119354	0.229581	0.758124	1.06334e-07	1.54538e-06	-0.747309	8.30971e-09	1.1282e-07
E1C080	Uncharacterized protein OS=Gallus gallus GN=RAB8B PE=3 SV=2 - [E1C080_CHICK]	47.34	7	5	10	207	nucleotide binding; protein binding	nucleus; cytoplasm; mitochondrion; membrane	regulation of biological process; response to stimulus; transport; cell organization and biogenesis	Pf00025; Pf00071; Pf08477		3.69206e+07	0.74531	3;2;3	8.04281	0.674924	3;3;4	9.18258	1.01107	3;2;3	4.30197	192.637	44.44	15	74	200.604	37.68	12	78	145.399	37.68	11	55	207	23.5861	9.05615	-0.370606	0.00441884	0.0194662	-0.643145	0.00401315	0.0152416	0.314704	0.205016	0.291425
E1C0A8	Uncharacterized protein OS=Gallus gallus GN=ZBTB42 PE=4 SV=1 - [E1C0A8_CHICK]	2.16	2	1	1	1	protein binding; metal ion binding	nucleus; cytoplasm	regulation of biological process	Pf00651; Pf13465		1.63695e+06				0.726144	-;-;1													0	2.16	1	1	463	50.9786	6.55127
E1C0F1	Dolichyl-diphosphooligosaccharide--protein glycosyltransferase subunit 1 (Fragment) OS=Gallus gallus GN=RPN1 PE=4 SV=2 - [E1C0F1_CHICK]	20.72	1	10	10	53	catalytic activity	endoplasmic reticulum; membrane	metabolic process	Pf04597		4.91064e+06	1.62142	3;3;1	4.21181	0.763589	4;5;2	20.8137	2.26927	4;3;1	15.1727	48.1981	11.49	6	15	57.1638	18.64	9	19	44.978	16.01	8	19	531	60.6295	6.88818	0.267441	0.507981	0.620246	-0.726288	0.00116316	0.00537224	1.05272	0.00335108	0.0103163
E1C0F2	Palmitoyltransferase OS=Gallus gallus GN=ZDHHC4 PE=3 SV=2 - [E1C0F2_CHICK]	2.33	1	1	1	1	metal ion binding; catalytic activity	membrane	metabolic process	Pf01529	416561	675834										2.02069	2.33	1	1									343	39.0582	8.71924
E1C0F3	Uncharacterized protein OS=Gallus gallus GN=RAB7A PE=3 SV=1 - [E1C0F3_CHICK]	60.39	3	10	11	245	nucleotide binding; catalytic activity	nucleus; cytoplasm; vacuole; endosome; Golgi	metabolic process; transport; regulation of biological process; response to stimulus; cellular homeostasis; cell organization and biogenesis	Pf00025; Pf00071; Pf01926; Pf04670; Pf07728; Pf08477	416016	1.43239e+07	0.834251	13;16;13	7.48514	0.796172	19;18;16	1.26031	1.10859	16;16;14	8.83395	258.616	57.49	21	85	248.364	56.52	19	81	223.033	47.83	18	79	207	23.5329	6.69775	-0.158356	0.0538804	0.13206	-0.356518	1.08098e-08	1.84105e-07	0.263943	0.000266872	0.00130733
E1C0H5	Uncharacterized protein (Fragment) OS=Gallus gallus GN=LOC100859068 PE=3 SV=2 - [E1C0H5_CHICK]	12.38	1	9	9	36	nucleotide binding	nucleus; mitochondrion	cell organization and biogenesis; transport	Pf00012; Pf06723		1.68606e+06	0.797539	5;3;4	13.7318	0.807394	5;4;5	19.0957	1.36024	5;3;4	22.7775	35.9941	9.39	7	11	40.1566	7.07	5	13	39.524	6.3	5	12	905	100.562	5.59229	-0.269085	0.124335	0.236828	-0.507702	0.00909961	0.0289171	0.338665	0.160991	0.243209
E1C0I2	Uncharacterized protein OS=Gallus gallus GN=KLC4 PE=4 SV=2 - [E1C0I2_CHICK]	3.35	1	1	2	6	catalytic activity; motor activity; protein binding		metabolic process	Pf00515; Pf08317; Pf09311; Pf13374; Pf13414; Pf13424; Pf13432; Pf14559		445162														7.64932	3.35	2	3	7.21459	3.35	2	3	656	73.5903	6.62451
E1C0I3	Uncharacterized protein OS=Gallus gallus GN=LOC421259 PE=4 SV=2 - [E1C0I3_CHICK]	2.17	1	1	1	4				Pf01661		2.68391e+06										4.49671	2.17	1	2					4.46799	2.17	1	2	369	40.9397	4.58936
E1C0I5	Uncharacterized protein OS=Gallus gallus GN=CWC27 PE=4 SV=2 - [E1C0I5_CHICK]	2.1	1	1	1	3	catalytic activity	nucleus; spliceosomal complex	metabolic process	Pf00160	427159	787658										5.05977	2.1	1	2	2.80362	2.1	1	1					477	55.0927	5.43994
E1C0J6	Uncharacterized protein OS=Gallus gallus GN=CADPS PE=4 SV=2 - [E1C0J6_CHICK]	0.61	1	1	1	3	protein binding		cell organization and biogenesis; transport	Pf00169; Pf06292		623512										2.13192	0.61	1	1	3.77825	0.61	1	2					1322	150.173	5.70654
E1C0K1	Uncharacterized protein OS=Gallus gallus GN=P20K PE=3 SV=2 - [E1C0K1_CHICK]	52.25	2	9	9	514	transporter activity	extracellular	metabolic process; transport	Pf00061		2.09887e+08	1.3904	18;26;22	3.66196	1.88549	20;26;25	0.85942	0.823815	19;24;24	1.97166	683.648	48.31	17	183	666.759	52.25	19	185	508.54	51.69	18	146	178	20.1741	5.71924	0.613667	3.33845e-17	3.33845e-15	0.745814	1.98883e-13	6.1938e-12	-0.139699	0.0305873	0.0625012
E1C0M8	Uncharacterized protein OS=Gallus gallus GN=SMARCA5 PE=4 SV=2 - [E1C0M8_CHICK]	3.12	3	3	3	9	DNA binding; catalytic activity; nucleotide binding; protein binding	chromosome; nucleus	regulation of biological process; metabolic process; response to stimulus; cell organization and biogenesis	Pf00176; Pf00270; Pf00271; Pf04851; Pf09110; Pf09111; Pf11496	422457	732962	3.46307	-;1;-		1.09159	1;1;-	42.45	1.38254	1;1;-	108.864	8.95425	2.41	2	3	11.1518	1.01	1	4	3.63193	0.7	1	2	995	116.616	8.54346				0.0186249	0.973478	0.977964	-0.0508083	0.978024	0.989233
E1C0M9	Uncharacterized protein OS=Gallus gallus PE=4 SV=1 - [E1C0M9_CHICK]	9.52	1	1	1	1						89368.7																		2.24514	9.52	1	1	147	16.2141	9.08545
E1C0P0	Uncharacterized protein OS=Gallus gallus GN=GUCY1A2 PE=3 SV=1 - [E1C0P0_CHICK]	1.52	1	1	1	1	nucleotide binding; catalytic activity		metabolic process; regulation of biological process; response to stimulus	Pf00211; Pf07700; Pf07701	771678	508153														2.12477	1.52	1	1					724	80.9039	6.99072
E1C0Q5	Uncharacterized protein OS=Gallus gallus GN=ACAT1 PE=3 SV=2 - [E1C0Q5_CHICK]	5.23	1	2	2	10	catalytic activity	mitochondrion; membrane	metabolic process	Pf00108; Pf00109; Pf02803	418968	1.76533e+06	0.425327	1;1;-	31.66	0.487974	2;1;-	29.0636	1.21864	1;1;-	38.4484	17.3854	5.23	2	6	8.52118	3.09	1	2	8.64999	3.09	1	2	421	44.0619	9.0415	-1.21244	0.168462	0.290923	-1.2062	0.152813	0.243163	0.359432	0.535823	0.622873
E1C0Q6	Uncharacterized protein OS=Gallus gallus GN=ATM PE=4 SV=2 - [E1C0Q6_CHICK]	0.26	1	1	1	5	nucleotide binding; catalytic activity; protein binding		response to stimulus; cell organization and biogenesis; metabolic process; regulation of biological process; cell death	Pf00454; Pf02259; Pf02260; Pf11640		441011										2.02147	0.26	1	1	3.78482	0.26	1	2	4.18307	0.26	1	2	3069	349.553	6.97607
E1C0R2	Uncharacterized protein OS=Gallus gallus GN=ZC3H12C PE=4 SV=2 - [E1C0R2_CHICK]	1.8	1	1	1	1	metal ion binding			Pf11977	418963	5.21706e+06														1.63431	1.8	1	1					889	100.097	7.09326
E1C0T1	Uncharacterized protein OS=Gallus gallus GN=TFG PE=4 SV=1 - [E1C0T1_CHICK]	4.56	1	2	2	5	signal transducer activity; protein binding		regulation of biological process; response to stimulus	Pf00564	418391	1.78399e+06	0.956851	1;1;-	26.852	0.875983	1;1;-	11.6665	1.08611	1;1;-	15.4918	4.39468	2.53	1	2	4.0179	2.53	1	2	2.01917	2.03	1	1	395	42.561	5.09717	-0.0321167	0.926592	0.951435	-0.23564	0.298326	0.391778	0.240011	0.37188	0.463865
E1C0U5	Alkaline phosphatase OS=Gallus gallus GN=LOC100859876 PE=3 SV=2 - [E1C0U5_CHICK]	1.73	1	1	1	1	catalytic activity		metabolic process	Pf00245	100859876	8.38353e+06																		0	1.73	1	1	520	56.1781	5.56689
E1C0V1	Uncharacterized protein OS=Gallus gallus GN=GNPNAT1 PE=4 SV=1 - [E1C0V1_CHICK]	4.21	1	1	1	3	catalytic activity	endosome; Golgi	metabolic process	Pf00583; Pf13508	423588	1.14837e+06														1.77136	4.21	1	1	3.61142	4.21	1	2	190	21.3637	6.53662
E1C0W5	Uncharacterized protein OS=Gallus gallus GN=EZH2 PE=4 SV=2 - [E1C0W5_CHICK]	1.74	2	1	1	3	DNA binding; RNA binding; protein binding; catalytic activity	nucleus	regulation of biological process; cell organization and biogenesis; metabolic process	Pf00856; Pf11616	420784	1.41757e+06										1.82916	1.74	1	2					1.79891	1.74	1	1	746	85.3727	7.41553
E1C0W7	Uncharacterized protein OS=Gallus gallus GN=ERO1L PE=4 SV=2 - [E1C0W7_CHICK]	8.86	2	4	4	21	catalytic activity; nucleotide binding	endoplasmic reticulum; membrane	regulation of biological process; response to stimulus; cell differentiation; metabolic process; cellular homeostasis; transport	Pf04137	423585	2.06423e+06	1.15248	4;2;2	8.99231	0.813768	4;2;2	2.45643	1.57038	5;3;2	11.6681	33.7788	8.86	4	10	22.182	6.7	3	7	10.8912	4.54	2	4	463	52.8925	7.03467	0.176908	0.360686	0.490729	-0.461419	0.0137899	0.03987	0.643538	0.0026909	0.00879525
E1C0W8	Uncharacterized protein OS=Gallus gallus GN=CUL1 PE=3 SV=2 - [E1C0W8_CHICK]	1.13	1	1	1	1	protein binding		metabolic process; cell death; cell proliferation	Pf00888; Pf10557		8.78379e+06										0	1.13	1	1									795	91.8891	8.20654
E1C0X8	Uncharacterized protein OS=Gallus gallus GN=KCNRG PE=4 SV=2 - [E1C0X8_CHICK]	3.62	1	1	1	2	protein binding		cell organization and biogenesis	Pf02214	418873	1.09247e+09										3.32602	3.62	1	2									276	31.0658	7.00537
E1C0Y0	Uncharacterized protein OS=Gallus gallus GN=TRPC4 PE=4 SV=2 - [E1C0Y0_CHICK]	0.82	1	1	1	1	transporter activity; protein binding	membrane; cell surface; cytoskeleton	transport	Pf00023; Pf00520; Pf08016; Pf08344; Pf12796	418895	1.4726e+06														0	0.82	1	1					974	111.769	6.41748
E1C109	Uncharacterized protein OS=Gallus gallus GN=TEKT5 PE=4 SV=1 - [E1C109_CHICK]	1.66	1	1	1	1			cell organization and biogenesis	Pf03148	416635	282128																		1.62464	1.66	1	1	483	55.5741	7.31299
E1C117	Uncharacterized protein OS=Gallus gallus GN=IL1RAP PE=4 SV=2 - [E1C117_CHICK]	7.61	1	3	3	12	signal transducer activity; receptor activity; protein binding		regulation of biological process; response to stimulus; metabolic process	Pf13927		1.29773e+06	1.84093	2;-;-		1.46876	2;1;-	10.6947	1.16955	2;-;-		12.8554	7.61	3	5	4.19446	2.72	1	3	8.86058	2.72	1	4	368	41.8751	7.02002	0.938434	0.703789	0.789001	0.547213	0.146771	0.237713	0.355503	0.900626	0.930846
E1C123	Uncharacterized protein OS=Gallus gallus GN=AHSA1 PE=4 SV=1 - [E1C123_CHICK]	24.12	1	8	8	41	enzyme regulator activity; protein binding	cytoplasm	response to stimulus; regulation of biological process	Pf08327; Pf09229	423378	2.08143e+06	1.18007	3;5;3	22.6517	0.580752	5;6;3	8.70906	1.89097	4;5;4	18.356	33.0305	17.94	6	13	42.8766	19.71	6	15	36.9672	15.29	6	13	340	38.0213	5.80811	0.99196	0.160208	0.280084	-0.243875	0.599458	0.682768	0.994699	0.000955389	0.00374725
E1C136	Uncharacterized protein OS=Gallus gallus GN=CLIC5 PE=4 SV=2 - [E1C136_CHICK]	10.76	1	2	3	16	transporter activity; protein binding	cytoskeleton; membrane	response to stimulus; regulation of biological process; transport; cell organization and biogenesis	Pf13409; Pf13410; Pf13417	422054	2.73609e+06										6.86023	5.98	2	4	11.8368	5.98	2	6	8.00198	10.76	3	6	251	28.2246	6.58057
E1C165	Uncharacterized protein OS=Gallus gallus GN=KCTD12 PE=4 SV=1 - [E1C165_CHICK]	13.27	1	3	4	23	protein binding		regulation of biological process; cell organization and biogenesis	Pf02214	425504	1.04007e+06	0.27266	-;2;-		0.823487	-;2;-		0.429343	1;2;1	20.3375	24.0438	9.52	3	8	27.4008	13.27	6	10	12.732	9.52	3	5	294	32.6442	5.99854	-1.81682	0.292805	0.424354	-0.319872	0.653258	0.728814	-1.19906	0.0115585	0.0281389
E1C174	Uncharacterized protein OS=Gallus gallus GN=ZNF609 PE=4 SV=2 - [E1C174_CHICK]	4.09	1	2	2	3	metal ion binding				415331	726064														1.9991	4.09	2	3					1417	151.448	8.00146
E1C182	Uncharacterized protein OS=Gallus gallus GN=EIF2AK4 PE=4 SV=2 - [E1C182_CHICK]	0.48	1	1	1	1	RNA binding; nucleotide binding; catalytic activity; protein binding	cytoplasm	metabolic process; regulation of biological process; cell communication; response to stimulus	Pf00069; Pf00587; Pf01636; Pf05773; Pf07714; Pf12745; Pf13393	423285	2.1392e+06														0	0.48	1	1					1656	188.483	6.49365
E1C1A5	Uncharacterized protein (Fragment) OS=Gallus gallus PE=4 SV=2 - [E1C1A5_CHICK]	3.01	1	1	1	1	receptor activity	cytoplasm; membrane	transport	Pf00530		0																		0	3.01	1	1	1263	136.267	5.12256
E1C1A8	Uncharacterized protein OS=Gallus gallus GN=TRIP4 PE=4 SV=2 - [E1C1A8_CHICK]	2.32	1	1	1	1	metal ion binding; protein binding	nucleus; cytoplasm	regulation of biological process	Pf04266; Pf06221	415330	1.28153e+06														2.07053	2.32	1	1					603	67.458	6.27783
E1C1B8	Uncharacterized protein OS=Gallus gallus GN=LOC100859663 PE=4 SV=2 - [E1C1B8_CHICK]	1.05	2	3	3	5				Pf04054; Pf12842	100858397	2.88558e+06										0	0.8	2	2					1.71372	0.55	2	3	2376	266.644	7.12256
E1C1C7	Uncharacterized protein OS=Gallus gallus GN=CCDC13 PE=4 SV=2 - [E1C1C7_CHICK]	0.98	1	1	1	1				Pf15254	420392	406265																		0	0.98	1	1	716	81.2276	7.00537
E1C1C8	Uncharacterized protein OS=Gallus gallus GN=TADA3 PE=4 SV=2 - [E1C1C8_CHICK]	3.49	1	1	1	1	catalytic activity; protein binding	nucleus	regulation of biological process; cell organization and biogenesis; metabolic process	Pf10198		329723																		1.91947	3.49	1	1	430	48.5713	6.44287
E1C1D1	Annexin OS=Gallus gallus GN=ANXA7 PE=3 SV=2 - [E1C1D1_CHICK]	18.08	1	9	9	42	metal ion binding; protein binding	nucleus; membrane; cytosol	cellular homeostasis; cell proliferation; regulation of biological process; response to stimulus	Pf00191	423747	2.92795e+06	2.67571	3;2;1	23.0715	0.894904	4;4;3	11.525	3.27186	3;3;1	22.7782	34.3786	13.29	7	13	40.9573	14.16	8	16	38.2438	13.07	7	13	459	49.3023	5.90967	1.55821	5.33865e-05	0.000538064	-0.306643	0.00663612	0.0228904	1.52459	0.0182922	0.0412157
E1C1E9	Acyl-coenzyme A oxidase OS=Gallus gallus GN=ACOX3 PE=3 SV=2 - [E1C1E9_CHICK]	1.13	1	1	1	1	catalytic activity; protein binding; nucleotide binding	mitochondrion	metabolic process	Pf00441; Pf01756; Pf02770; Pf06115; Pf14749	422869	604552														0	1.13	1	1					706	79.9063	7.72314
E1C1G0	Uncharacterized protein OS=Gallus gallus GN=PIK3C2A PE=4 SV=1 - [E1C1G0_CHICK]	0.53	1	1	1	1	nucleotide binding; protein binding; catalytic activity	cytoplasm; membrane	transport; cell communication; metabolic process; regulation of biological process; response to stimulus	Pf00168; Pf00454; Pf00613; Pf00787; Pf00792; Pf00794		696986														0	0.53	1	1					1693	190.634	7.6792
E1C1G5	Uncharacterized protein OS=Gallus gallus PE=4 SV=2 - [E1C1G5_CHICK]	1.32	1	1	1	1		nucleus				1.46241e+06							0.823928	-;1;-						3.35125	1.32	1	1					985	110.332	8.93896
E1C1K8	Uncharacterized protein OS=Gallus gallus PE=4 SV=1 - [E1C1K8_CHICK]	1.61	1	1	1	1	protein binding		cell organization and biogenesis; response to stimulus; regulation of biological process	Pf01462; Pf12799; Pf13855	101751011	1.31246e+06														1.97852	1.61	1	1					434	48.3906	8.35303
E1C1M7	Uncharacterized protein OS=Gallus gallus PE=4 SV=1 - [E1C1M7_CHICK]	1.14	1	1	1	1	nucleotide binding; catalytic activity; protein binding		metabolic process; cell organization and biogenesis; regulation of biological process	Pf00069; Pf00659; Pf07714		134721																		0	1.14	1	1	968	107.918	8.20654
E1C1M8	Uncharacterized protein OS=Gallus gallus GN=STX18 PE=4 SV=1 - [E1C1M8_CHICK]	3.3	1	1	1	10	protein binding	membrane	transport	Pf10496	422848	3.41536e+07										6.7302	3.3	1	3	9.06173	3.3	1	4	3.93005	3.3	1	3	333	38.3635	5.56689
E1C1Q2	Uncharacterized protein OS=Gallus gallus GN=MAP1B PE=4 SV=2 - [E1C1Q2_CHICK]	0.31	1	1	1	1	protein binding; catalytic activity	cytosol; membrane	cell organization and biogenesis; metabolic process; regulation of biological process; cellular component movement; transport; cell growth		396174	1.06134e+06	0.657165	-;-;1		3.14163	-;-;1		0.217195	-;-;1										0	0.31	1	1	2562	281.955	4.94482
E1C1R5	Uncharacterized protein OS=Gallus gallus PE=4 SV=2 - [E1C1R5_CHICK]	2.51	1	2	2	2	RNA binding	endoplasmic reticulum		Pf08144		1.18176e+06														3.59764	2.51	2	2					638	72.9644	9.62744
E1C1T2	Uncharacterized protein OS=Gallus gallus GN=UPP1 PE=4 SV=1 - [E1C1T2_CHICK]	6.39	1	2	2	11	catalytic activity	cytoplasm	metabolic process	Pf01048	420942	999855	1.81354	1;1;1	10.5885	1.24408	1;1;1	7.20577	1.4788	1;1;1	7.41525	8.71605	6.39	2	3	10.4239	6.39	2	4	12.6256	6.39	2	4	313	34.3533	5.98584	0.911197	0.00980508	0.037424	0.272951	0.0437125	0.0936892	0.691275	0.00814085	0.0216069
E1C1T9	Uncharacterized protein OS=Gallus gallus GN=EHHADH PE=3 SV=2 - [E1C1T9_CHICK]	1.65	1	1	1	1	catalytic activity; protein binding	nucleus; cytoplasm; mitochondrion	metabolic process	Pf00378; Pf00725; Pf02254; Pf02737	424877	592331										2.73405	1.65	1	1									726	79.6132	9.11475
E1C1U1	Uncharacterized protein OS=Gallus gallus GN=RLBP1 PE=4 SV=1 - [E1C1U1_CHICK]	3.16	1	1	1	1	transporter activity		transport	Pf00650; Pf03765; Pf13716	415492	172064														1.63748	3.16	1	1					316	36.4535	5.33838
E1C1W1	Uncharacterized protein OS=Gallus gallus PE=3 SV=2 - [E1C1W1_CHICK]	1.48	1	1	1	1	DNA binding	nucleus	metabolic process; regulation of biological process	Pf00907		3.76161e+06										1.82673	1.48	1	1									539	59.9523	7.47412
E1C205	Uncharacterized protein OS=Gallus gallus GN=LRRCC1 PE=4 SV=2 - [E1C205_CHICK]	1.56	1	1	1	1	protein binding	nucleus; cytoplasm		Pf00038; Pf02463; Pf04111; Pf04156; Pf07888; Pf12128; Pf12799; Pf13855; Pf14580	420205	210984																		2.75147	1.56	1	1	1024	118.307	6.93213
E1C214	Ubiquitin carboxyl-terminal hydrolase OS=Gallus gallus GN=USP16 PE=3 SV=2 - [E1C214_CHICK]	0.85	1	1	1	1	catalytic activity; metal ion binding; protein binding	nucleus	metabolic process; response to stimulus; cell organization and biogenesis; regulation of biological process	Pf00443; Pf02148; Pf13423		4.20315e+06	1.05671	1;-;-		0.906745	1;-;-		1.16967	1;-;-		0	0.85	1	1									821	93.4336	5.92236
E1C218	Uncharacterized protein OS=Gallus gallus GN=Gga.49717 PE=4 SV=2 - [E1C218_CHICK]	1.39	1	2	2	2	protein binding		cell organization and biogenesis; regulation of biological process; response to stimulus	Pf06920; Pf11878; Pf14429		4.06164e+06										1.63701	0.62	1	1	0	0.77	1	1					2088	236.836	6.75635
E1C224	Uncharacterized protein OS=Gallus gallus GN=VPS13C PE=4 SV=2 - [E1C224_CHICK]	0.51	1	2	2	2				Pf06650; Pf12624	415376	0										0	0.29	1	1	2.05577	0.21	1	1					3752	421.728	6.771
E1C240	Uncharacterized protein OS=Gallus gallus GN=ELAVL4 PE=4 SV=2 - [E1C240_CHICK]	2.19	3	1	1	2	nucleotide binding; RNA binding			Pf00076; Pf13893; Pf14259		504316	0.918885	-;-;1		0.999889	-;-;1		0.954204	-;-;1										0	2.19	1	2	366	40.3545	9.39307
E1C245	Uncharacterized protein OS=Gallus gallus GN=LOC100858718 PE=4 SV=2 - [E1C245_CHICK]	0.54	3	2	2	2	protein binding; metal ion binding; catalytic activity	cytoskeleton	metabolic process; regulation of biological process; response to stimulus	Pf00036; Pf00307; Pf00435; Pf02187; Pf10498; Pf11971; Pf12128; Pf13499; Pf13833		1.63235e+06										2.10564	0.3	1	1					2.01772	0.24	1	1	5411	613.41	5.50342
E1C246	Uncharacterized protein OS=Gallus gallus GN=FGD4 PE=4 SV=2 - [E1C246_CHICK]	2.13	1	1	2	3	metal ion binding	cytoskeleton	cell organization and biogenesis; regulation of biological process	Pf00169; Pf00621; Pf01363		715376										4.97605	0.95	1	2	1.98194	1.18	1	1					845	95.5844	7.06396
E1C249	Uncharacterized protein (Fragment) OS=Gallus gallus GN=AKIRIN2 PE=4 SV=2 - [E1C249_CHICK]	6.4	1	1	1	4		nucleus	response to stimulus; regulation of biological process			432952										4.71069	6.4	1	2					4.37914	6.4	1	2	125	14.5433	7.34229
E1C256	Uncharacterized protein OS=Gallus gallus GN=SLC17A6 PE=2 SV=2 - [E1C256_CHICK]	4.99	2	1	1	1	transporter activity		transport	Pf00083; Pf07690	422971	0														0	4.99	1	1					581	64.3356	7.57666
E1C266	Uncharacterized protein OS=Gallus gallus GN=YARS2 PE=3 SV=2 - [E1C266_CHICK]	1.28	1	1	1	1	nucleotide binding; RNA binding; catalytic activity; protein binding	cytoplasm; mitochondrion	metabolic process	Pf00579	418131	184137														0	1.28	1	1					548	60.7896	9.5835
E1C270	Uncharacterized protein OS=Gallus gallus PE=4 SV=1 - [E1C270_CHICK]	9.77	1	2	4	34	nucleotide binding; RNA binding	nucleus	regulation of biological process	Pf00076; Pf08777; Pf14259		3.89976e+06	1.33195	-;2;4	48.1102	1.29059	1;2;3	16.1799	2.67084	1;2;3	80.5139	21.4533	9.77	4	9	29.2257	7.76	4	11	32.6675	9.77	5	14	348	40.4401	11.6196	-0.520304	0.659683	0.745756	0.31212	0.034355	0.079169	0.698174	0.223345	0.30918
E1C271	Uncharacterized protein OS=Gallus gallus GN=NCF4 PE=4 SV=2 - [E1C271_CHICK]	26.86	1	8	8	53	protein binding; enzyme regulator activity	cytoplasm; cytosol; membrane	regulation of biological process	Pf00018; Pf00564; Pf00787; Pf07653; Pf14604		4.41148e+06	0.771399	3;5;3	16.3554	1.18505	3;5;3	10.5542	0.698735	4;5;3	12.3665	51.1302	21.43	8	16	66.353	26.86	12	23	47.6593	15.43	8	14	350	40.7492	7.86963	-0.265848	0.0155994	0.054979	0.168902	0.0546017	0.113363	-0.381087	0.00258638	0.00853265
E1C275	Uncharacterized protein (Fragment) OS=Gallus gallus GN=ZNF207 PE=4 SV=2 - [E1C275_CHICK]	2.61	1	1	1	3	metal ion binding	nucleus				2.68057e+06				0.894901	-;1;-					4.91333	2.61	1	2	3.38543	2.61	1	1					499	53.1151	9.1001
E1C288	Uncharacterized protein OS=Gallus gallus GN=ASCC2 PE=4 SV=1 - [E1C288_CHICK]	1.33	1	1	1	3	protein binding			Pf02845		1.18645e+06										2.58953	1.33	1	1					4.52001	1.33	1	2	753	86.4294	4.99561
E1C293	Uncharacterized protein OS=Gallus gallus GN=ARFGEF1 PE=4 SV=2 - [E1C293_CHICK]	0.76	1	1	1	4	protein binding	membrane; nucleus; cytoplasm; Golgi; cytosol	cell organization and biogenesis; regulation of biological process	Pf01369; Pf09324; Pf12783	420170	4.95683e+06										6.44442	0.76	1	2	3.51446	0.76	1	1	3.031	0.76	1	1	1846	208.162	5.79541
E1C296	Uncharacterized protein OS=Gallus gallus GN=LLGL2 PE=4 SV=2 - [E1C296_CHICK]	0.84	1	1	1	1	protein binding	cytoplasm	regulation of biological process	Pf08366		373828														0	0.84	1	1					830	93.6214	6.7417
E1C297	Uncharacterized protein OS=Gallus gallus GN=MGST3 PE=4 SV=2 - [E1C297_CHICK]	4.49	1	1	1	2				Pf01124		342903	1.63196	1;-;-		1.19097	1;1;-	0.92165	1.38434	1;-;-		0	4.49	1	1	1.70289	4.49	1	1					156	17.1778	9.21729				0.212421	0.0281599	0.0679415
E1C2A1	Uncharacterized protein OS=Gallus gallus GN=ANP32A PE=4 SV=2 - [E1C2A1_CHICK]	24.91	1	5	6	116	protein binding	nucleus		Pf12799; Pf13855; Pf14580	415562	1.31293e+07	1.66159	10;7;7	8.06229	1.26791	11;9;9	5.01645	1.34412	10;7;6	14.9122	132.685	24.91	10	47	102.388	24.91	9	36	96.6735	24.91	9	33	281	32.1508	4.06885	0.82647	3.0175e-07	5.58796e-06	0.380437	3.48745e-06	3.57681e-05	0.498098	0.000293385	0.00138703
E1C2C3	Uncharacterized protein OS=Gallus gallus GN=SF3B1 PE=4 SV=1 - [E1C2C3_CHICK]	0.69	1	1	1	4		nucleus; spliceosomal complex		Pf05109; Pf08920; Pf12815; Pf13513	424056	560393	0.186294	-;1;1	17.8124	0.518323	-;1;1	25.9043	0.370396	-;1;1	5.82443					4.79533	0.69	1	2	5.24913	0.69	1	2	1301	145.634	7.09326	-2.37788	0.0488126	0.122031	-1.01238	0.164323	0.255145	-1.30453	0.0289924	0.0599666
E1C2E3	Uncharacterized protein (Fragment) OS=Gallus gallus GN=VDAC3 PE=4 SV=2 - [E1C2E3_CHICK]	27.46	1	7	7	52	transporter activity	mitochondrion; membrane	defense response; response to stimulus; transport; cell communication; regulation of biological process	Pf01459		2.03285e+06	0.856415	2;4;3	5.9817	0.786898	4;9;3	18.6807	1.35669	3;4;3	9.24739	34.3085	20.77	6	17	44.0853	27.46	7	20	42.4156	24.3	6	15	284	30.4815	8.82178	-0.109991	0.675415	0.759747	-0.743812	0.000474858	0.00244149	0.737373	0.000631829	0.00265519
E1C2F2	Uncharacterized protein (Fragment) OS=Gallus gallus PE=4 SV=2 - [E1C2F2_CHICK]	1.26	1	1	1	2		nucleus; cytoplasm; spliceosomal complex		Pf04696; Pf04697		1.12209e+06				0.955084	1;-;-					5.00218	1.26	1	2									635	72.6916	6.75635
E1C2F3	Uncharacterized protein OS=Gallus gallus GN=TCTE1 PE=4 SV=1 - [E1C2F3_CHICK]	2.3	1	1	1	1	protein binding			Pf12799		1.30975e+07														2.44579	2.3	1	1					435	48.9146	5.2876
E1C2F9	Uncharacterized protein OS=Gallus gallus PE=4 SV=2 - [E1C2F9_CHICK]	2.16	1	2	3	5	enzyme regulator activity; protein binding		regulation of biological process; response to stimulus	Pf00307; Pf00612; Pf00616; Pf03836		683962				0.629282	-;-;1					4.50076	1.4	2	2	3.8271	0.57	1	2	2.06649	0.76	1	1	1575	181.035	6.34131
E1C2G5	Uncharacterized protein OS=Gallus gallus GN=ZBTB38 PE=4 SV=1 - [E1C2G5_CHICK]	0.67	1	1	1	1	protein binding; metal ion binding	nucleus		Pf00096; Pf00651; Pf13465	424783	259216																		0	0.67	1	1	1193	133.499	7.91357
E1C2H4	Uncharacterized protein OS=Gallus gallus PE=4 SV=1 - [E1C2H4_CHICK]	1.65	1	1	1	3		membrane	cell differentiation; regulation of biological process	Pf03020; Pf09402		2.50437e+06										1.84401	1.65	1	2	0	1.65	1	1					486	55.9402	6.21436
E1C2I3	Uncharacterized protein OS=Gallus gallus GN=ERGIC1 PE=4 SV=2 - [E1C2I3_CHICK]	6.57	1	2	2	12			transport	Pf07970; Pf13850		1.15442e+06										8.88458	6.57	2	5	9.8107	6.57	2	5	5.45831	3.46	1	2	289	32.5254	6.7417
E1C2J7	Uncharacterized protein OS=Gallus gallus GN=INTS4 PE=4 SV=2 - [E1C2J7_CHICK]	1.24	1	1	1	1	protein binding		metabolic process	Pf12755		0										2.20354	1.24	1	1									968	108.574	6.84424
E1C2K6	Uncharacterized protein OS=Gallus gallus PE=4 SV=2 - [E1C2K6_CHICK]	0.89	1	1	1	1	protein binding	membrane	regulation of biological process; cell proliferation; cellular component movement; response to stimulus; transport; cell death	Pf00595; Pf12799; Pf13180; Pf13855; Pf14580		1.05166e+07																		2.5275	0.89	1	1	1566	172.653	5.14795
E1C2K8	Uncharacterized protein OS=Gallus gallus GN=ANGPTL5 PE=4 SV=1 - [E1C2K8_CHICK]	2.56	1	1	1	1	protein binding		regulation of biological process; response to stimulus	Pf00147	772036	374839	2.35471	-;1;-												1.98784	2.56	1	1					390	44.3689	7.12256
E1C2L5	Uncharacterized protein (Fragment) OS=Gallus gallus GN=THOC4 PE=4 SV=2 - [E1C2L5_CHICK]	14.66	1	3	3	14	nucleotide binding	nucleus; spliceosomal complex	regulation of biological process; transport; metabolic process; response to stimulus	Pf00076; Pf13893; Pf14259		5.9165e+06	0.0603943	1;-;-		0.872549	1;-;-		0.780701	2;1;1	56.2596	16.978	14.66	4	6	8.97896	3.76	1	3	14.0168	3.76	2	5	266	27.8952	11.3706							-0.779343	0.484485	0.574547
E1C2L8	Uncharacterized protein OS=Gallus gallus PE=4 SV=2 - [E1C2L8_CHICK]	1.02	1	1	1	1	protein binding; metal ion binding		transport	Pf00638; Pf00641; Pf07719; Pf13414; Pf13432		197924										1.94265	1.02	1	1									1576	175.573	8.66064
E1C2M2	Uncharacterized protein OS=Gallus gallus GN=DUSP8 PE=4 SV=1 - [E1C2M2_CHICK]	1.9	1	1	1	1	catalytic activity	nucleus; cytoplasm	regulation of biological process; metabolic process	Pf00102; Pf00581; Pf00782; Pf04652	770435	305904	1.62646	1;-;-		1.43591	1;-;-		1.13687	1;-;-		2.11714	1.9	1	1									632	68.4113	7.85498
E1C2Q1	Uncharacterized protein OS=Gallus gallus GN=GRIK4 PE=4 SV=2 - [E1C2Q1_CHICK]	1.3	2	1	1	1	receptor activity; signal transducer activity; transporter activity	membrane	transport; regulation of biological process; response to stimulus; cell communication	Pf00060; Pf00497; Pf01094; Pf10613		2.19119e+06										0	1.3	1	1									617	69.9439	5.97314
E1C2R6	Uncharacterized protein OS=Gallus gallus GN=LOC422990 PE=4 SV=2 - [E1C2R6_CHICK]	17.82	2	7	7	16	protein binding		cell organization and biogenesis	Pf01399		1.61075e+06	1.571	-;2;1	6.54571	0.87144	1;3;1	31.5864	1.86866	-;2;1	26.9323	13.514	10.64	4	6	16.9988	12.23	5	8	5.17354	2.66	1	2	376	42.738	5.56689	0.730414	0.0645092	0.149673	0.2481	0.753297	0.813312	1.09762	0.0330163	0.0669783
E1C2R8	Uncharacterized protein (Fragment) OS=Gallus gallus GN=DDX17 PE=4 SV=2 - [E1C2R8_CHICK]	21.6	1	5	13	91	nucleotide binding; catalytic activity		metabolic process	Pf00270; Pf00271		5.6275e+06	0.800006	1;-;1	14.0025	0.722498	1;1;2	39.6969	0.950769	2;-;1	33.8295	105.695	18.49	14	32	106.287	18.79	12	31	82.2469	17.6	12	28	676	75.0954	8.71924	-0.27102	0.309664	0.439864	-0.519134	0.177624	0.26904	-0.103097	0.910597	0.935328
E1C2S1	Talin-1 OS=Gallus gallus GN=TLN1 PE=4 SV=2 - [E1C2S1_CHICK]	8.7	2	17	19	80	protein binding; structural molecule activity	cytoskeleton; membrane	cell organization and biogenesis	Pf00373; Pf01608; Pf02174; Pf08913; Pf09141; Pf09379		2.0377e+06	2.56284	3;2;2	46.5433	0.866885	7;3;6	11.3072	3.12272	3;2;2	52.2261	100.611	7.04	15	30	77.6396	4.68	10	25	82.0952	6.93	15	25	2541	271.748	6.22705	1.36595	0.00166466	0.0088077	-0.276002	0.00515875	0.0189328	1.66944	0.001151	0.00438457
E1C2T0	Uncharacterized protein OS=Gallus gallus GN=CDK8 PE=4 SV=2 - [E1C2T0_CHICK]	2.37	1	1	1	1	nucleotide binding; catalytic activity	nucleus	metabolic process	Pf00069; Pf07714	428080	0																		1.72874	2.37	1	1	464	53.289	8.92432
E1C2T1	Uncharacterized protein OS=Gallus gallus PE=4 SV=2 - [E1C2T1_CHICK]	2.61	2	1	1	4	protein binding	cytoskeleton	cell organization and biogenesis; regulation of biological process	Pf02205	418934	2.21679e+06										2.11011	2.61	1	1	3.82882	2.61	1	2	2.29483	2.61	1	1	499	55.2888	6.90283
E1C2U4	Uncharacterized protein OS=Gallus gallus GN=MCM4 PE=3 SV=1 - [E1C2U4_CHICK]	0.93	1	1	1	1	nucleotide binding; DNA binding; catalytic activity	nucleus	metabolic process	Pf00493; Pf07728; Pf14551	426764	335855																		2.56924	0.93	1	1	859	96.8236	7.38623
E1C2Z5	Uncharacterized protein OS=Gallus gallus GN=WARS PE=3 SV=1 - [E1C2Z5_CHICK]	2.11	1	1	1	6	nucleotide binding; catalytic activity	cytoplasm	metabolic process; regulation of biological process	Pf00458; Pf00579	423458	526279										5.5662	2.11	1	2	5.00342	2.11	1	2	4.04383	2.11	1	2	473	53.6624	7.28369
E1C310	Uncharacterized protein OS=Gallus gallus GN=BCAP29 PE=4 SV=1 - [E1C310_CHICK]	11.52	1	3	3	21		endoplasmic reticulum	transport	Pf04111; Pf04420; Pf05529	417702	3.52462e+06	0.745323	2;1;2	23.8167	0.669471	2;1;2	21.595	1.13943	3;2;2	7.4104	19.0453	8.23	4	7	22.6692	8.23	3	9	10.4293	11.52	4	5	243	27.7477	9.12939	-0.344997	0.372738	0.49712	-0.615802	0.246899	0.341956	0.352594	0.015257	0.0355103
E1C314	Uncharacterized protein OS=Gallus gallus GN=SLC4A3 PE=4 SV=2 - [E1C314_CHICK]	0.56	1	1	1	1	catalytic activity; transporter activity	membrane	metabolic process; transport; cellular homeostasis	Pf00359; Pf00860; Pf00955; Pf04987; Pf07565	424194	0														0	0.56	1	1					1249	141.018	6.41748
E1C316	Uncharacterized protein (Fragment) OS=Gallus gallus PE=4 SV=2 - [E1C316_CHICK]	2	1	1	1	1	metal ion binding			Pf13166; Pf13833		3.35195e+06	1.91624	-;1;-		0.456554	-;1;-		4.20872	-;1;-						1.85503	2	1	1					499	55.4837	6.30322
E1C319	Uncharacterized protein OS=Gallus gallus GN=STX12 PE=3 SV=1 - [E1C319_CHICK]	6.62	1	2	2	6	protein binding	membrane	transport; regulation of biological process	Pf00804; Pf05739; Pf06072; Pf14523	769300	1.48162e+06										1.7894	3.31	1	1	6.59762	6.62	2	3	4.37015	3.31	1	2	272	30.7786	5.23682
E1C330	Uncharacterized protein OS=Gallus gallus GN=RB1CC1 PE=4 SV=1 - [E1C330_CHICK]	0.5	1	1	1	1	protein binding	membrane	cell organization and biogenesis; regulation of biological process; metabolic process; response to stimulus	Pf04111; Pf10377	421116	1.14974e+06																		1.98794	0.5	1	1	1598	182.503	5.43994
E1C332	Uncharacterized protein (Fragment) OS=Gallus gallus GN=CNTLN PE=4 SV=2 - [E1C332_CHICK]	1.99	1	1	1	4				Pf04156; Pf06785; Pf09726; Pf10186		1.07853e+06														0	1.99	1	2	0	1.99	1	2	351	40.3342	7.44482
E1C333	Uncharacterized protein OS=Gallus gallus GN=FAAH PE=4 SV=1 - [E1C333_CHICK]	1.39	1	1	1	7	catalytic activity	cytoplasm	metabolic process	Pf01425	424614	3.52427e+06										1.9423	1.39	2	3	6.518	1.39	1	3	2.52021	1.39	1	1	576	64.1058	7.51807
E1C352	Uncharacterized protein (Fragment) OS=Gallus gallus GN=LOC768768 PE=4 SV=2 - [E1C352_CHICK]	0.2	1	1	1	1	catalytic activity	nucleus; cytoplasm; Golgi	cell death; metabolic process	Pf00650; Pf02833; Pf12496; Pf13716		303743																		0	0.2	1	1	3009	335.514	4.42432
E1C353	Collagen alpha-1(VIII) chain OS=Gallus gallus GN=COL8A1 PE=4 SV=1 - [E1C353_CHICK]	5.68	1	1	1	1	protein binding	extracellular	regulation of biological process; cell proliferation	Pf00386	418378	6.91489e+06										0	5.68	1	1									739	72.5827	9.49561
E1C371	Uncharacterized protein OS=Gallus gallus GN=LATS1 PE=4 SV=2 - [E1C371_CHICK]	1.14	1	1	1	2	nucleotide binding; metal ion binding; catalytic activity; protein binding		cell organization and biogenesis; metabolic process; regulation of biological process; response to stimulus; cell differentiation	Pf00069; Pf00433; Pf00627; Pf01636; Pf07714; Pf14531		4.09706e+06														4.32311	1.14	1	2					1139	127.668	8.98291
E1C393	Uncharacterized protein OS=Gallus gallus GN=MEGF10 PE=4 SV=2 - [E1C393_CHICK]	0.66	1	1	1	1	protein binding		cell differentiation; cell proliferation; regulation of biological process	Pf00053; Pf07546		173293																		0	0.66	1	1	1207	130.032	7.15186
E1C396	Uncharacterized protein OS=Gallus gallus GN=HGS PE=4 SV=2 - [E1C396_CHICK]	1.17	1	1	1	3	protein binding; metal ion binding	cytoplasm; endosome	transport; regulation of biological process	Pf00790; Pf01363; Pf12210		914847	0.554707	-;1;1	7.68839	1.09827	-;1;1	7.01067	0.517173	-;1;1	12.2171					1.87398	1.17	1	2	1.7446	1.17	1	1	772	85.5714	6.45557	-0.794334	0.062718	0.147225	0.0937662	0.415074	0.51296	-0.827135	0.0954431	0.161203
E1C3A1	Uncharacterized protein OS=Gallus gallus GN=KIF5B PE=3 SV=1 - [E1C3A1_CHICK]	3.52	2	3	3	6	nucleotide binding; catalytic activity; motor activity; protein binding	nucleus; cytoplasm; cytoskeleton	cell organization and biogenesis; metabolic process; cellular component movement; cell differentiation; regulation of biological process	Pf00038; Pf00225; Pf01496; Pf01576; Pf02463; Pf03999; Pf04111; Pf04156; Pf05483; Pf05557; Pf05622; Pf06160; Pf07111; Pf07888; Pf09726; Pf10174; Pf11831; Pf12072; Pf12128; Pf13166; Pf13514; Pf13851; Pf14235; Pf14915	420472	542549	2.16801	-;-;1		0.933308	-;-;1		1.51014	-;1;1	84.4518					11.2625	2.38	2	4	4.95054	2.28	2	2	966	110.074	6.44287							0.406123	0.752986	0.803088
E1C3A6	Uncharacterized protein OS=Gallus gallus GN=FBN2 PE=4 SV=2 - [E1C3A6_CHICK]	0.31	1	1	1	1	structural molecule activity; metal ion binding; protein binding	extracellular; cell surface; membrane	regulation of biological process	Pf00683; Pf06247; Pf07645; Pf12662; Pf12947; Pf14670	374203	997275										1.99597	0.31	1	1									2903	313.242	4.88135
E1C3A9	Vigilin OS=Gallus gallus GN=HDLBP PE=4 SV=1 - [E1C3A9_CHICK]	1.5	2	1	2	7	RNA binding	cytoplasm		Pf00013; Pf13014; Pf14611		3.09539e+06				0.639988	-;1;1	15.6766				7.7455	1.5	2	3	7.48779	1.5	2	3	2.42302	0.95	1	1	1267	141.509	6.82959				-0.692493	0.145062	0.235997
E1C3B2	Cytochrome c oxidase subunit 6A, mitochondrial OS=Gallus gallus GN=COX6A1 PE=3 SV=1 - [E1C3B2_CHICK]	10.19	1	1	1	7	catalytic activity; transporter activity	mitochondrion; membrane	transport	Pf02046	416978	1.57849e+06	1.51123	2;1;1	19.7112	0.928366	2;1;1	3.76469	1.64405	2;1;1	14.7653	7.59097	10.19	1	3	5.69114	10.19	1	2	5.28946	10.19	1	2	108	11.808	9.34912	0.714495	0.0186011	0.0622109	-0.13208	0.0184308	0.0497267	0.895635	0.00499776	0.0145004
E1C3C6	Uncharacterized protein OS=Gallus gallus GN=ATP6V1G1 PE=4 SV=1 - [E1C3C6_CHICK]	32.2	1	3	3	33	catalytic activity; transporter activity; protein binding	membrane	transport	Pf03179	417249	3.44039e+06	1.72667	3;4;4	10.8674	1.02669	5;4;5	6.8244	1.62315	3;4;4	5.06601	43.7745	32.2	3	12	41.9781	32.2	4	12	34.6757	32.2	3	9	118	13.5441	9.26123	0.83046	2.6452e-08	6.15164e-07	0.0675017	0.169575	0.262054	0.804301	1.21513e-07	1.22509e-06
E1C3D8	Uncharacterized protein OS=Gallus gallus GN=PLCD1 PE=4 SV=2 - [E1C3D8_CHICK]	1.05	1	1	1	1	catalytic activity; signal transducer activity; metal ion binding; protein binding	cytoplasm; cytosol	metabolic process; regulation of biological process; response to stimulus	Pf00168; Pf00169; Pf00387; Pf00388; Pf09279; Pf14788	420416	774495																		0	1.05	1	1	759	87.1954	6.22705
E1C3D9	Uncharacterized protein OS=Gallus gallus GN=ATP13A5 PE=3 SV=2 - [E1C3D9_CHICK]	0.84	1	1	1	1	nucleotide binding; catalytic activity; transporter activity; metal ion binding	membrane	metabolic process; transport	Pf00122; Pf00690; Pf00702; Pf10941; Pf12409; Pf13246	424902	450427										1.74963	0.84	1	1									1193	133.076	7.12256
E1C3G8	Uncharacterized protein (Fragment) OS=Gallus gallus GN=RPS29 PE=4 SV=2 - [E1C3G8_CHICK]	11.67	1	1	1	6	structural molecule activity; metal ion binding	cytoplasm; ribosome	metabolic process	Pf00253		1.32356e+06	1.53747	1;1;1	3.0083	0.670111	1;1;1	1.22464	2.32829	1;1;1	2.76946	1.69519	11.67	1	2	3.49317	11.67	1	2	3.72662	11.67	1	2	60	6.95843	10.1255	0.678127	0.0013693	0.00762293	-0.617291	0.000272401	0.00153843	1.34845	0.000297148	0.00139239
E1C3J0	Uncharacterized protein OS=Gallus gallus GN=LOC100859479 PE=4 SV=2 - [E1C3J0_CHICK]	1.47	1	1	1	4	metal ion binding					1.22926e+07														3.71388	1.47	1	2	3.77037	1.47	1	2	475	52.2918	5.63037
E1C3K0	Uncharacterized protein (Fragment) OS=Gallus gallus GN=IL23R PE=4 SV=2 - [E1C3K0_CHICK]	1.51	1	1	1	41	protein binding; receptor activity; signal transducer activity		response to stimulus; regulation of biological process	Pf09240		5.60337e+07	0.859194	3;4;5	25.7843	1.56362	3;3;5	7.02529	0.577504	3;4;5	26.4509	19.883	1.51	3	12	19.1796	1.51	2	13	27.7486	1.51	2	16	596	65.5438	5.97314	-0.228354	0.370542	0.496625	0.495525	0.000429966	0.00227506	-0.661017	0.00641408	0.0177814
E1C3K1	Uncharacterized protein OS=Gallus gallus GN=SLC45A3 PE=4 SV=2 - [E1C3K1_CHICK]	1.41	1	1	1	1			transport	Pf03209; Pf13347	771751	5.29325e+06														1.76211	1.41	1	1					569	61.7218	7.88428
E1C3K3	Uncharacterized protein (Fragment) OS=Gallus gallus GN=TCEB3 PE=3 SV=2 - [E1C3K3_CHICK]	12.5	2	2	2	47	structural molecule activity	ribosome	metabolic process	Pf00281; Pf00673		1.04757e+07	2.36858	3;2;2	14.7078	0.688534	3;2;3	5.98076	3.43744	3;2;2	11.2833	63.9333	12.5	3	17	54.7109	12.5	3	16	50.7375	12.5	3	14	168	18.927	9.77393	1.37834	0.000217304	0.00164624	-0.698933	0.00110123	0.00517387	2.09677	0.000466651	0.00201708
E1C3L0	Uncharacterized protein OS=Gallus gallus GN=CZH9orf3 PE=4 SV=2 - [E1C3L0_CHICK]	1.09	1	1	1	2	catalytic activity; metal ion binding		metabolic process	Pf01433; Pf09127; Pf13485	427467	1.38865e+06																		5.03011	1.09	1	2	826	93.7165	5.59229
E1C3M4	Uncharacterized protein OS=Gallus gallus GN=MOCS3 PE=4 SV=1 - [E1C3M4_CHICK]	1.71	1	1	1	1	nucleotide binding; catalytic activity; metal ion binding	cytoplasm; cytosol	metabolic process	Pf00581; Pf00899; Pf05237	769390	1.3244e+06										0	1.71	1	1									468	50.7871	6.45557
E1C3P6	Uncharacterized protein OS=Gallus gallus GN=PAK1 PE=4 SV=1 - [E1C3P6_CHICK]	7.17	2	2	4	29	nucleotide binding; catalytic activity; protein binding	nucleus; cytoplasm; Golgi	regulation of biological process; metabolic process; cell organization and biogenesis; response to stimulus	Pf00069; Pf00786; Pf07714; Pf14531	419083	3.22713e+06	0.751496	1;-;-		0.952462	1;-;-		0.791906	1;-;-		25.0371	3.31	4	10	24.365	4.04	3	9	20.4645	3.13	4	10	544	60.6108	5.75732
E1C3R5	Uncharacterized protein OS=Gallus gallus GN=DGKE PE=4 SV=2 - [E1C3R5_CHICK]	1.05	1	1	1	2	nucleotide binding; catalytic activity; metal ion binding	cytoplasm; membrane	regulation of biological process; response to stimulus; metabolic process	Pf00130; Pf00609; Pf00781	770911	577189														0	1.05	1	2					571	64.1156	6.771
E1C3S9	Uncharacterized protein OS=Gallus gallus GN=ZFAND2A PE=4 SV=1 - [E1C3S9_CHICK]	7.43	1	1	1	1	metal ion binding			Pf01428	425104	1.83942e+06										0	7.43	1	1									175	19.4624	8.60205
E1C3T2	Uncharacterized protein OS=Gallus gallus PE=4 SV=2 - [E1C3T2_CHICK]	0.52	1	1	1	1	DNA binding	nucleus	regulation of biological process; cell proliferation; cell differentiation	Pf00249; Pf13921		2.8728e+06														2.31606	0.52	1	1					2496	274.436	8.00146
E1C3T6	Uncharacterized protein OS=Gallus gallus GN=ECI1 PE=3 SV=2 - [E1C3T6_CHICK]	3.06	1	1	1	6	catalytic activity	membrane	metabolic process	Pf00378		1.19155e+06	3.39469	1;-;-		1.55718	1;-;-		2.18805	1;-;-		5.27767	3.06	1	2	4.32644	3.06	1	2	4.76145	3.06	1	2	294	32.898	8.89502
E1C3V0	Uncharacterized protein OS=Gallus gallus GN=AIFM3 PE=4 SV=2 - [E1C3V0_CHICK]	1.49	1	1	1	5	catalytic activity; metal ion binding; nucleotide binding	cytoplasm; membrane; endoplasmic reticulum	cellular homeostasis; regulation of biological process; metabolic process	Pf00070; Pf00355; Pf00890; Pf03486; Pf07992; Pf13450; Pf13806; Pf14759	416999	753430										6.25545	1.49	1	3	1.72315	1.49	1	1	1.87834	1.49	1	1	605	66.9485	8.90967
E1C3V1	Uncharacterized protein OS=Gallus gallus GN=KCTD16 PE=4 SV=1 - [E1C3V1_CHICK]	3.04	1	1	2	10	protein binding		regulation of biological process; cell organization and biogenesis	Pf02214	427644	1.74794e+06	2.02842	1;-;-		1.11493	-;-;1					5.20536	3.04	2	3	5.30259	1.41	2	3	5.12803	3.04	2	4	427	48.7813	7.97217
E1C3Y4	Uncharacterized protein OS=Gallus gallus PE=4 SV=2 - [E1C3Y4_CHICK]	2.23	1	1	2	2	protein binding; metal ion binding; catalytic activity		metabolic process	Pf00070; Pf00307; Pf00412; Pf00890; Pf01266; Pf01494; Pf03486; Pf07992; Pf11971; Pf13450		2.97772e+06										0	1.43	1	1	0	0.8	1	1					1122	127.035	8.76318
E1C3Z8	Uncharacterized protein OS=Gallus gallus GN=DSE PE=4 SV=2 - [E1C3Z8_CHICK]	1.22	1	1	1	1	catalytic activity	endoplasmic reticulum; Golgi	metabolic process			1.76118e+06														2.02964	1.22	1	1					985	112.899	8.60205
E1C440	Uncharacterized protein (Fragment) OS=Gallus gallus GN=APP PE=2 SV=2 - [E1C440_CHICK]	1.77	1	1	1	4	DNA binding; enzyme regulator activity; protein binding; metal ion binding	cytoplasm; Golgi; membrane; cell surface	metabolic process; regulation of biological process; cellular homeostasis; transport; response to stimulus; cell organization and biogenesis; cellular component movement; cell growth; cell death	Pf00014; Pf02177; Pf03494; Pf03938; Pf10515; Pf11657; Pf11740; Pf12924; Pf12925; Pf13868		387791	0.70355	-;1;1	3.90578	1.79524	-;1;1	2.20371	0.399787	-;1;1	0.761878					9.07671	1.77	1	2	9.5491	1.77	1	2	735	83.0648	4.75439	-0.449821	0.0562582	0.137215	0.804311	0.0177907	0.0482383	-1.19317	0.00414689	0.0124112
E1C452	Uncharacterized protein OS=Gallus gallus GN=TRPC5 PE=4 SV=2 - [E1C452_CHICK]	0.91	1	1	1	1	transporter activity; protein binding	membrane	transport	Pf00520; Pf08344; Pf12796	422337	460002														1.70074	0.91	1	1					989	113.778	7.03467
E1C453	Heterogeneous nuclear ribonucleoprotein K OS=Gallus gallus GN=HNRNPK PE=4 SV=1 - [E1C453_CHICK]	42.72	3	15	15	191	RNA binding			Pf00013; Pf08067; Pf13014; Pf13083	427458	8.61425e+06	1.14448	16;16;16	1.97617	1.05921	17;17;18	5.13517	1.06377	15;17;17	6.03441	191.549	35.45	17	64	214.153	35.45	16	72	152.573	36.38	17	55	426	47.0725	6.46826	-0.0983735	0.655228	0.743999	-0.0824131	0.244702	0.339778	0.0600024	0.766243	0.815529
E1C455	Uncharacterized protein OS=Gallus gallus GN=CZH9orf64 PE=4 SV=2 - [E1C455_CHICK]	2.93	1	1	1	1				Pf10343	427457	489523														2.11819	2.93	1	1					341	39.0367	6.15088
E1C459	Uncharacterized protein OS=Gallus gallus GN=MYO1D PE=4 SV=2 - [E1C459_CHICK]	0.67	1	1	1	2	nucleotide binding; catalytic activity; motor activity; protein binding		metabolic process; regulation of biological process	Pf00063; Pf06017		786327				5.16363	1;-;-					1.91251	0.67	1	2									1041	118.746	9.26123
E1C470	Uncharacterized protein OS=Gallus gallus GN=MYO9B PE=4 SV=2 - [E1C470_CHICK]	0.69	1	1	2	2	catalytic activity; motor activity; nucleotide binding; protein binding; enzyme regulator activity; metal ion binding	cytoplasm	cellular component movement; response to stimulus; metabolic process; regulation of biological process; cell organization and biogenesis	Pf00063; Pf00130; Pf00620; Pf00788	420135	702146										0	0.34	1	1					0	0.34	1	1	2039	233.287	8.08936
E1C472	Uncharacterized protein OS=Gallus gallus PE=3 SV=2 - [E1C472_CHICK]	0.6	1	1	1	1	nucleotide binding; catalytic activity; motor activity; protein binding		cellular component movement; metabolic process; cell organization and biogenesis	Pf00225	427456	102946																		0	0.6	1	1	1327	152.52	7.00537
E1C476	Uncharacterized protein OS=Gallus gallus GN=GKAP1 PE=4 SV=1 - [E1C476_CHICK]	4.11	1	1	1	1		Golgi	regulation of biological process; response to stimulus		427455	107902														2.77088	4.11	1	1					365	42.1824	7.84033
E1C494	60S ribosome subunit biogenesis protein NIP7 homolog (Fragment) OS=Gallus gallus GN=NIP7 PE=3 SV=2 - [E1C494_CHICK]	12.17	1	1	1	1	RNA binding	nucleus	cell organization and biogenesis	Pf03657		0										0	12.17	1	1									189	21.107	9.39307
E1C495	Uncharacterized protein OS=Gallus gallus GN=CYP2W1 PE=4 SV=2 - [E1C495_CHICK]	3.65	1	1	1	1	metal ion binding; catalytic activity		metabolic process	Pf00067		1.23756e+07																		0	3.65	1	1	192	21.7413	8.41162
E1C4B8	Uncharacterized protein (Fragment) OS=Gallus gallus GN=PMM2 PE=2 SV=2 - [E1C4B8_CHICK]	21.4	2	5	5	11	catalytic activity	cytoplasm	metabolic process	Pf03332; Pf08282		664808	0.558039	2;1;1	44.1002	0.671744	2;1;1	13.8248	0.878899	2;1;1	50.6803	6.08044	9.47	3	4	4.76036	3.29	1	2	10.9786	15.23	3	5	243	27.8691	5.60498	-0.774583	0.137274	0.250917	-0.607703	0.0775402	0.147067	-0.11782	0.78661	0.833854
E1C4C0	Acyl carrier protein OS=Gallus gallus GN=NDUFAB1 PE=3 SV=2 - [E1C4C0_CHICK]	4	1	1	1	3		mitochondrion	metabolic process	Pf00550	416571	698454				0.659299	1;1;-	5.42988				3.89742	4	1	2	0	4	1	1					150	16.5366	5.22412				-0.64175	0.0548406	0.113643
E1C4C7	Uncharacterized protein OS=Gallus gallus GN=RPA3 PE=4 SV=2 - [E1C4C7_CHICK]	10.74	1	1	1	2	DNA binding	nucleus; cytoplasm	metabolic process; response to stimulus	Pf08661	420578	475430							0.18531	-;-;1						2.80146	10.74	1	1	2.38283	10.74	1	1	121	13.4598	5.08447
E1C4D2	Uncharacterized protein OS=Gallus gallus PE=4 SV=2 - [E1C4D2_CHICK]	1.53	2	1	1	2				Pf15020		4.64488e+06										1.87775	1.53	1	1					1.93378	1.53	1	1	850	97.0774	6.49365
E1C4D5	Uncharacterized protein OS=Gallus gallus GN=INSC PE=4 SV=2 - [E1C4D5_CHICK]	4.36	3	2	2	2						1.78888e+06	1.39192	-;1;-		1.02858	-;1;-		1.35696	-;1;-						2.03374	2.54	1	1	1.90538	1.81	1	1	551	61.981	5.22412
E1C4E0	Uncharacterized protein OS=Gallus gallus PE=4 SV=2 - [E1C4E0_CHICK]	0.53	1	1	1	1	catalytic activity; protein binding	membrane; cell surface	metabolic process; regulation of biological process; response to stimulus	Pf00041; Pf00102; Pf00629; Pf00782; Pf13895		5.41998e+06														0	0.53	1	1					1506	169.191	7.07861
E1C4F1	Uncharacterized protein OS=Gallus gallus GN=NRDE2 PE=4 SV=2 - [E1C4F1_CHICK]	1.03	1	1	1	1				Pf08424		3.44535e+07																		0	1.03	1	1	1170	132.907	7.1665
E1C4F9	Uncharacterized protein OS=Gallus gallus GN=WWC2 PE=4 SV=2 - [E1C4F9_CHICK]	0.87	1	1	1	2	protein binding			Pf00397		1.14417e+06														1.64067	0.87	1	2					1144	128.334	5.12256
E1C4G9	Uncharacterized protein OS=Gallus gallus PE=4 SV=2 - [E1C4G9_CHICK]	2.12	1	1	1	1	metal ion binding; protein binding			Pf00008; Pf00041; Pf00084; Pf06119; Pf07645		2.17285e+06																		0	2.12	1	1	1366	148.613	6.15088
E1C4H7	Uncharacterized protein OS=Gallus gallus GN=HERC1 PE=4 SV=2 - [E1C4H7_CHICK]	0.49	1	2	2	3	catalytic activity; protein binding		metabolic process; regulation of biological process; cell differentiation; cell organization and biogenesis	Pf00400; Pf00415; Pf00622; Pf00632; Pf13540		382137										2.24739	0.27	1	1					1.78417	0.23	1	2	4852	531.683	6.07471
E1C4J7	Uncharacterized protein OS=Gallus gallus GN=FBXO47 PE=4 SV=2 - [E1C4J7_CHICK]	1.77	1	1	1	2	protein binding				771854	31679462	1.02018	-;1;-		2.44094	-;1;-		0.419095	-;1;-						1.64496	1.77	1	2					453	51.3696	8.646
E1C4J8	Uncharacterized protein (Fragment) OS=Gallus gallus PE=4 SV=2 - [E1C4J8_CHICK]	8.03	1	2	2	5		nucleus		Pf07292		1.97257e+06				0.380159	1;1;-	36.822				5.39851	3.01	1	2	4.43283	5.02	1	1	7.23998	5.02	1	2	299	33.0292	5.77002				-1.48565	0.16122	0.253112
E1C4L4	Uncharacterized protein OS=Gallus gallus GN=GPRC6A PE=4 SV=1 - [E1C4L4_CHICK]	1.73	1	1	1	1	signal transducer activity; receptor activity	membrane; cell surface	regulation of biological process; response to stimulus	Pf00003; Pf01094; Pf07562; Pf13458	428620	109835																		2.26868	1.73	1	1	927	104.605	7.94287
E1C4M0	Uncharacterized protein OS=Gallus gallus PE=3 SV=1 - [E1C4M0_CHICK]	36.01	1	12	12	106	RNA binding; structural molecule activity; protein binding	ribosome	metabolic process; regulation of biological process	Pf00333; Pf03719	416544	1.44481e+07	1.61977	8;6;4	2.85251	0.56469	13;10;8	10.3397	3.09801	9;6;4	16.6168	97.7833	31.47	13	35	106.161	31.47	14	39	87.5031	31.47	13	32	286	30.6544	10.2427	0.85292	3.87339e-07	6.45565e-06	-0.960054	4.30782e-15	1.46735e-13	1.55803	4.91931e-05	0.000302881
E1C4M3	Uncharacterized protein OS=Gallus gallus GN=CTSZ PE=3 SV=1 - [E1C4M3_CHICK]	10.49	1	3	3	27	catalytic activity	endoplasmic reticulum	metabolic process	Pf00112	419311	1.4181e+06	1.92335	1;5;2	72.5922	0.760009	2;5;3	13.9448	2.02446	2;5;2	30.1967	22.731	10.49	3	8	21.8283	10.49	3	9	28.9945	10.49	3	10	305	33.8312	7.53271	0.527064	0.0574643	0.138803	-0.465011	0.000228349	0.00134177	1.0617	0.00104939	0.00407072
E1C4M6	Ubiquitin carboxyl-terminal hydrolase (Fragment) OS=Gallus gallus GN=USP14 PE=3 SV=2 - [E1C4M6_CHICK]	1.58	1	1	1	3	catalytic activity; enzyme regulator activity; protein binding	cytoplasm; cell surface	metabolic process; cell communication; regulation of biological process	Pf00443; Pf13423		1.41419e+06				0.8798	-;1;-					3.84984	1.58	1	2	1.94756	1.58	1	1					505	56.6595	5.19873
E1C4N0	Uncharacterized protein OS=Gallus gallus GN=RPS10 PE=4 SV=2 - [E1C4N0_CHICK]	23.03	1	3	3	27				Pf03501	419904	1.37925e+06	2.34901	1;1;2	45.8302	0.469285	3;2;3	10.1604	4.46918	1;1;2	40.8426	30.7132	23.03	3	9	24.2057	23.03	3	9	31.4085	23.03	3	9	165	18.8979	10.1548	0.97986	0.0988916	0.203063	-1.08513	1.8496e-06	2.14475e-05	2.03418	0.00784447	0.0210845
E1C4N5	Uncharacterized protein OS=Gallus gallus GN=DPM1 PE=4 SV=2 - [E1C4N5_CHICK]	9.09	1	2	2	17	catalytic activity	endoplasmic reticulum; membrane	metabolic process	Pf00535; Pf10111; Pf13641	419349	4.31949e+07	0.521704	2;1;3	12.6193	1.89204	2;1;3	14.9686	0.262668	2;2;3	9.02785	20.6395	9.09	4	8	7.31884	4.55	1	3	12.9206	4.55	2	6	242	27.1784	9.36377	-0.92959	5.38064e-05	0.000538064	0.874612	0.00050253	0.00254919	-1.8056	3.27396e-06	2.70869e-05
E1C4Q0	Ribonucleoside-diphosphate reductase OS=Gallus gallus GN=RRM1 PE=3 SV=2 - [E1C4Q0_CHICK]	1.27	1	1	1	1	catalytic activity; nucleotide binding		metabolic process; cell organization and biogenesis	Pf00317; Pf02867; Pf03477		964692										0	1.27	1	1									790	90.0074	7.15186
E1C4S2	Uncharacterized protein OS=Gallus gallus GN=SCN9A PE=3 SV=2 - [E1C4S2_CHICK]	0.86	3	1	1	2	transporter activity; protein binding	membrane	transport; defense response; response to stimulus; regulation of biological process	Pf00520; Pf06512; Pf11933		927089														2.3288	0.86	1	2					1738	197.932	6.40479
E1C4T6	Uncharacterized protein (Fragment) OS=Gallus gallus GN=SPEN PE=4 SV=2 - [E1C4T6_CHICK]	0.28	1	1	1	1	nucleotide binding; protein binding; DNA binding	nucleus	regulation of biological process	Pf00076; Pf07744; Pf09770; Pf13893; Pf14259		744175														0	0.28	1	1					3577	397.15	7.31299
E1C4U4	Uncharacterized protein OS=Gallus gallus GN=AP3M2 PE=4 SV=1 - [E1C4U4_CHICK]	1.44	1	1	1	1	protein binding	membrane	transport; cellular component movement	Pf00928	426790	2.23712e+06																		0	1.44	1	1	418	47.0354	7.56201
E1C4U7	Uncharacterized protein OS=Gallus gallus GN=NDUFB3 PE=4 SV=1 - [E1C4U7_CHICK]	11.22	1	1	1	1	catalytic activity	mitochondrion; membrane	metabolic process	Pf08122	424078	5.00336e+06										2.68126	11.22	1	1									98	11.1467	9.81787
E1C4V1	ATP synthase-coupling factor 6, mitochondrial OS=Gallus gallus GN=ATP5J PE=3 SV=2 - [E1C4V1_CHICK]	34.86	1	4	4	45	transporter activity; catalytic activity	mitochondrion; membrane	metabolic process; transport	Pf05511		4.79515e+06	1.59584	5;6;5	15.6171	1.15938	5;6;6	7.47797	1.30108	5;6;5	3.16737	55.7412	34.86	6	19	42.6806	34.86	5	13	35.3762	34.86	5	13	109	12.4855	9.33447	0.805972	0.00213001	0.0107152	0.293212	0.00320488	0.0126113	0.552765	0.0168998	0.0385709
E1C4W4	Uncharacterized protein OS=Gallus gallus GN=ALDH7A1 PE=3 SV=1 - [E1C4W4_CHICK]	2.05	1	1	1	1	catalytic activity	cytoplasm; mitochondrion	metabolic process	Pf00171	426812	195813																		1.88876	2.05	1	1	536	58.0169	7.37158
E1C4X5	Uncharacterized protein OS=Gallus gallus GN=WDTC1 PE=4 SV=2 - [E1C4X5_CHICK]	4.49	1	1	1	1	enzyme regulator activity; protein binding	nucleus; cytosol	regulation of biological process; metabolic process; cell organization and biogenesis; response to stimulus; cellular homeostasis	Pf00400; Pf00515; Pf12895; Pf13414; Pf13432; Pf14559	419581	323827																		0	4.49	1	1	691	77.3113	7.44482
E1C502	Autophagy-related protein 3 OS=Gallus gallus GN=ATG3 PE=3 SV=1 - [E1C502_CHICK]	8.95	1	2	2	2	catalytic activity; protein binding	cytoplasm; cytosol	cell organization and biogenesis; metabolic process; transport	Pf03986; Pf03987; Pf10381	418369	265590										1.75696	4.79	1	1	3.32323	4.15	1	1					313	35.6464	4.71631
E1C516	Uncharacterized protein OS=Gallus gallus GN=PROSC PE=3 SV=1 - [E1C516_CHICK]	9.42	1	2	2	4		mitochondrion	metabolic process	Pf01168	426770	3.49463e+06	1.04979	-;-;1		1.68356	-;-;1		0.64745	-;-;1		2.17766	5.07	1	1					10.8333	9.42	2	3	276	30.0524	8.25049
E1C540	Uncharacterized protein OS=Gallus gallus GN=NPM3 PE=4 SV=2 - [E1C540_CHICK]	24.32	1	2	3	25			metabolic process	Pf03066	770430	1.61829e+06	0.352585	-;1;1	110.146	0.459556	1;2;1	25.9312	0.938171	-;1;1	108.64	15.0156	16.89	2	8	26.5348	24.32	3	10	17.0737	16.89	2	7	148	16.357	4.64014	-2.11893	0.392949	0.513659	-1.24406	0.00445557	0.0166892	-0.605922	0.750438	0.801932
E1C541	Uncharacterized protein OS=Gallus gallus GN=MFF PE=4 SV=2 - [E1C541_CHICK]	2.92	1	1	1	2	protein binding	cytoplasm; mitochondrion; membrane	cell organization and biogenesis; transport; regulation of biological process	Pf05644	424796	740630	1.17674	-;-;1		0.9254	-;-;1		1.20169	-;1;1	13.9623					1.83347	2.92	1	1	2.34169	2.92	1	1	343	39.1918	8.77783							0.387544	0.224896	0.31092
E1C549	Uncharacterized protein OS=Gallus gallus GN=Gga.10800 PE=4 SV=2 - [E1C549_CHICK]	0.41	1	1	1	1			response to stimulus	Pf06650; Pf12624	427050	3.55233e+06										0	0.41	1	1									3193	360.436	6.31592
E1C555	Uncharacterized protein OS=Gallus gallus GN=SMARCD2 PE=4 SV=2 - [E1C555_CHICK]	2.22	1	1	1	3	protein binding		cell organization and biogenesis	Pf02201	428275	7.52568e+06	2.46747	-;1;-		0.451464	-;1;-		5.48053	-;1;-						3.85445	2.22	1	2	0	2.22	1	1	495	56.9905	9.23193
E1C588	Uncharacterized protein (Fragment) OS=Gallus gallus GN=LOC777518 PE=4 SV=2 - [E1C588_CHICK]	0.74	1	1	1	2	protein binding		cell organization and biogenesis; regulation of biological process	Pf00621		1.89117e+06										2.64223	0.74	1	1					2.15266	0.74	1	1	1485	161.759	6.29053
E1C591	Uncharacterized protein OS=Gallus gallus GN=PPIG PE=4 SV=2 - [E1C591_CHICK]	1.73	1	1	1	4	catalytic activity	nucleus; cytoplasm	metabolic process	Pf00160		296686	1.66294	-;1;-		1.15767	-;1;1	1.76136	1.45857	-;1;-						8.37776	1.73	1	2	5.72926	1.73	1	2	750	88.1429	10.5503				0.171425	0.0664893	0.13201
E1C5A8	Pannexin (Fragment) OS=Gallus gallus GN=PANX2 PE=3 SV=2 - [E1C5A8_CHICK]	1.04	1	1	1	2	transporter activity	cytoplasm; membrane	response to stimulus; transport	Pf00876		479486	0.525524	-;-;1		5.6332	-;-;1		0.0968655	-;-;1										4.26964	1.04	1	2	674	75.8335	7.59131
E1C5B0	Uncharacterized protein OS=Gallus gallus PE=4 SV=2 - [E1C5B0_CHICK]	0.3	1	1	1	1	protein binding		regulation of biological process; metabolic process; cell organization and biogenesis		419059	220809										0	0.3	1	1									2330	256.901	6.46826
E1C5C8	Uncharacterized protein (Fragment) OS=Gallus gallus PE=4 SV=2 - [E1C5C8_CHICK]	0.56	1	1	2	3	protein binding; metal ion binding			Pf00439; Pf00628; Pf02791; Pf15612		4.496e+06	2.10795	1;-;-		7.96696	1;-;1	11.6346	0.289365	1;-;-		0	0.23	1	1	0	0.33	1	1	0	0.23	1	1	3043	338.538	6.7124				2.94944	0.0256625	0.0637179
E1C5E0	Uncharacterized protein OS=Gallus gallus GN=CAST PE=4 SV=2 - [E1C5E0_CHICK]	10.85	2	5	5	50		membrane	regulation of biological process	Pf00748		3.46345e+06	0.862848	4;4;4	4.66208	1.2138	5;5;4	8.00941	0.668444	5;4;4	2.60654	58.7524	10.85	8	19	50.3516	8.47	8	16	38.6595	6.69	7	15	673	70.9231	5.18604	-0.198446	0.228593	0.360501	-0.00480465	0.97925	0.981952	-0.409378	0.0349601	0.0702518
E1C5G2	Uncharacterized protein (Fragment) OS=Gallus gallus GN=IGSF3 PE=4 SV=2 - [E1C5G2_CHICK]	1.36	1	1	1	3	protein binding			Pf07679		2.8385e+06										3.18344	1.36	1	1	2.8126	1.36	1	1	3.1729	1.36	1	1	1180	133.209	6.58057
E1C5G3	Uncharacterized protein OS=Gallus gallus GN=SIM1 PE=4 SV=1 - [E1C5G3_CHICK]	1.31	1	1	1	1	DNA binding; signal transducer activity; protein binding	nucleus	metabolic process; regulation of biological process; response to stimulus	Pf00010; Pf00989; Pf06621; Pf08447; Pf14598	396129	3.61659e+06														1.9952	1.31	1	1					766	85.9522	7.51807
E1C5G4	Ras-specific guanine nucleotide-releasing factor RalGPS1 OS=Gallus gallus GN=RALGPS1 PE=4 SV=1 - [E1C5G4_CHICK]	1.55	1	1	1	1	protein binding		regulation of biological process; response to stimulus	Pf00169; Pf00617	417089	0										1.95319	1.55	1	1									582	65.8105	9.1001
E1C5I4	Uncharacterized protein OS=Gallus gallus GN=CA8 PE=4 SV=1 - [E1C5I4_CHICK]	4.95	1	1	1	1	catalytic activity; metal ion binding	cytoplasm	metabolic process; regulation of biological process; response to stimulus	Pf00194	421139	0										2.2732	4.95	1	1									283	32.1584	5.92236
E1C5J6	Uncharacterized protein (Fragment) OS=Gallus gallus GN=LPXN PE=4 SV=2 - [E1C5J6_CHICK]	6.71	1	2	2	8	metal ion binding	nucleus; cytoplasm; membrane	regulation of biological process	Pf00412		1.06402e+06							0.681861	1;1;1	13.4312	8.16225	3.96	1	2	8.02324	3.96	1	2	14.6751	6.71	3	4	328	35.879	6.80029							-0.431219	0.0577269	0.106318
E1C5K5	Uncharacterized protein OS=Gallus gallus GN=CDKL1 PE=4 SV=1 - [E1C5K5_CHICK]	2.27	1	1	1	2	nucleotide binding; catalytic activity		metabolic process	Pf00069; Pf07714	423575	3.20938e+06										3.59763	2.27	1	2									352	40.632	8.88037
E1C5M5	Uncharacterized protein OS=Gallus gallus GN=THNSL1 PE=3 SV=2 - [E1C5M5_CHICK]	2.04	1	1	1	1	catalytic activity; nucleotide binding		metabolic process	Pf00004; Pf00291; Pf01202; Pf13207; Pf13238; Pf13671; Pf14821	420497	0										1.60366	2.04	1	1									734	81.803	7.37158
E1C5P2	DNA polymerase OS=Gallus gallus GN=POLE PE=3 SV=2 - [E1C5P2_CHICK]	0.53	1	1	1	1	nucleotide binding; DNA binding; catalytic activity; metal ion binding	nucleus	metabolic process; response to stimulus	Pf00136; Pf03104; Pf08490; Pf10108; Pf13482		714198										2.32551	0.53	1	1									2279	260.802	6.41748
E1C5Q2	Uncharacterized protein OS=Gallus gallus GN=LYSMD2 PE=4 SV=2 - [E1C5Q2_CHICK]	12.31	1	2	2	2			metabolic process	Pf01476	415423	568318				0.514943	-;-;1									0	4.62	1	1	3.65889	7.69	1	1	195	21.4207	4.76709
E1C5S5	Protein kinase C delta type OS=Gallus gallus GN=PRKCD PE=2 SV=2 - [E1C5S5_CHICK]	6.42	7	4	5	22	nucleotide binding; catalytic activity; protein binding; enzyme regulator activity; metal ion binding	nucleus; cytoplasm; mitochondrion; endoplasmic reticulum	metabolic process; cell death; response to stimulus; regulation of biological process; cell organization and biogenesis; cell proliferation; defense response	Pf00069; Pf00130; Pf00433; Pf07714; Pf14531		1.28793e+06	0.708335	1;1;1	44.4992	0.981764	1;1;1	11.0677	0.721191	1;1;1	35.9555	10.5796	3.8	3	6	20.2601	4.09	3	9	7.64492	3.8	3	7	685	78.4295	8.11865	-0.536536	0.289598	0.423389	-0.0721784	0.517796	0.6095	-0.411329	0.332922	0.424777
E1C5U6	Uncharacterized protein OS=Gallus gallus GN=VILL PE=4 SV=2 - [E1C5U6_CHICK]	0.7	1	1	1	1	protein binding		cell organization and biogenesis	Pf00626; Pf02209	420415	6.74371e+06										1.8371	0.7	1	1									860	97.1693	6.12549
E1C5V8	Uncharacterized protein OS=Gallus gallus GN=Gga.49760 PE=4 SV=2 - [E1C5V8_CHICK]	2.17	1	1	1	1						1.00158e+06										1.72122	2.17	1	1									599	66.819	8.98291
E1C5W8	Uncharacterized protein OS=Gallus gallus GN=RNF123 PE=4 SV=2 - [E1C5W8_CHICK]	0.69	1	1	1	1	protein binding; metal ion binding	cytoplasm		Pf00622; Pf13639; Pf13920; Pf13923; Pf14634	415923	171976														1.72268	0.69	1	1					1308	147.476	6.96143
E1C5Z3	Uncharacterized protein OS=Gallus gallus GN=CEP290 PE=4 SV=2 - [E1C5Z3_CHICK]	0.65	1	2	2	12		nucleus; cytoplasm; cytosol	transport; regulation of biological process; cell organization and biogenesis	Pf01496; Pf04111	417887	2.9141e+06										9.15195	0.65	3	4	6.02284	0.36	1	3	9.79515	0.65	3	5	2467	288.798	5.94775
E1C5Z5	Uncharacterized protein OS=Gallus gallus GN=MYBPC1 PE=4 SV=2 - [E1C5Z5_CHICK]	0.61	1	1	1	1	protein binding			Pf00041; Pf00047; Pf07679; Pf13895; Pf13927		842689																		0	0.61	1	1	1155	129.939	5.75732
E1C612	Structural maintenance of chromosomes protein OS=Gallus gallus GN=SMC2 PE=3 SV=2 - [E1C612_CHICK]	1.01	2	1	1	2	protein binding; nucleotide binding	chromosome; nucleus; cytoplasm	cell organization and biogenesis; metabolic process	Pf02463; Pf06470; Pf12128; Pf13175; Pf13304; Pf13476; Pf13555		883574																		4.66381	1.01	1	2	1189	134.811	8.6167
E1C623	Uncharacterized protein OS=Gallus gallus GN=PSD3 PE=4 SV=2 - [E1C623_CHICK]	4.12	1	1	1	1		membrane	regulation of biological process	Pf00169; Pf01369; Pf15410		0														0	4.12	1	1					1044	116.034	6.354
E1C633	Uncharacterized protein OS=Gallus gallus GN=KIAA0319L PE=4 SV=2 - [E1C633_CHICK]	0.71	1	1	1	3	protein binding			Pf02010; Pf07974	419634	3.50879e+06										0	0.71	1	2					1.70156	0.71	1	1	1122	123.408	6.75635
E1C645	Uncharacterized protein (Fragment) OS=Gallus gallus GN=NDUFA7 PE=4 SV=2 - [E1C645_CHICK]	7.56	1	1	1	1	catalytic activity	mitochondrion; membrane	metabolic process	Pf07347		750402										0	7.56	1	1									119	12.936	10.3599
E1C658	Uncharacterized protein (Fragment) OS=Gallus gallus GN=ATP5H PE=4 SV=2 - [E1C658_CHICK]	39.51	1	6	6	47	transporter activity; catalytic activity	membrane	metabolic process; transport	Pf05873		6.41622e+06	1.22181	3;5;6	19.7394	0.816668	6;6;6	9.09346	1.46723	3;5;6	9.33201	27.7879	35.19	6	13	38.6184	39.51	8	17	36.9544	35.19	6	17	162	18.4185	8.77783	0.188666	0.0850632	0.180985	-0.428961	0.000234902	0.00136921	0.707543	0.000110593	0.000609988
E1C668	Uncharacterized protein OS=Gallus gallus GN=LASS4 PE=3 SV=1 - [E1C668_CHICK]	2.26	1	1	1	1	DNA binding	nucleus; membrane	regulation of biological process	Pf03798		240840														0	2.26	1	1					398	47.377	8.22119
E1C670	Troponin T, cardiac muscle isoforms OS=Gallus gallus GN=TNNT2 PE=4 SV=2 - [E1C670_CHICK]	3.31	2	1	1	1	protein binding; structural molecule activity; catalytic activity	cytoplasm	metabolic process; regulation of biological process; cellular component movement; cell organization and biogenesis; response to stimulus	Pf00992		180773																		0	3.31	1	1	302	35.9649	5.04639
E1C677	Uncharacterized protein OS=Gallus gallus GN=LOC423134 PE=4 SV=1 - [E1C677_CHICK]	19.74	1	3	3	46			response to stimulus	Pf00059	423134	7.73071e+06	0.211081	3;4;5	12.1723	7.71089	2;2;3	6.88327	0.0263214	2;2;3	17.5543	41.1988	19.74	4	15	46.4413	19.74	4	15	46.749	19.74	4	16	152	17.2707	9.56885	-2.11953	1.01906e-08	2.61296e-07	2.79216	3.54399e-06	3.57681e-05	-5.10452	6.24813e-08	6.55125e-07
E1C683	Uncharacterized protein OS=Gallus gallus GN=EML5 PE=4 SV=2 - [E1C683_CHICK]	0.46	1	1	1	2	protein binding			Pf00400; Pf03451	423400	7.0195e+06										4.46802	0.46	1	2									1969	219.152	7.72314
E1C690	Uncharacterized protein OS=Gallus gallus PE=4 SV=2 - [E1C690_CHICK]	0.6	1	1	1	1	protein binding			Pf00514; Pf13646	420482	2.01261e+06														0	0.6	1	1					1166	127.921	7.10791
E1C6A1	Uncharacterized protein OS=Gallus gallus GN=NNT PE=4 SV=2 - [E1C6A1_CHICK]	0.74	1	1	1	2	catalytic activity; nucleotide binding	mitochondrion; membrane	transport; metabolic process	Pf01262; Pf02233; Pf05222; Pf12769	427196	3.40328e+06	1.31548	-;1;1	5.38067	1.19419	-;1;1	3.4823	1.12355	-;1;1	0.564503					0	0.74	1	1	0	0.74	1	1	1086	113.705	7.34229	0.452545	0.0768786	0.170841	0.215911	0.103835	0.18167	0.2976	0.0123175	0.0295786
E1C6A7	Uncharacterized protein OS=Gallus gallus PE=4 SV=2 - [E1C6A7_CHICK]	0.54	1	1	1	8	metal ion binding; catalytic activity	nucleus; cytoplasm	metabolic process; regulation of biological process; response to stimulus	Pf00098; Pf01909; Pf03828; Pf03981		5.21617e+06										4.62935	0.54	2	2	8.4403	0.54	2	4	3.95369	0.54	1	2	1655	187.116	8.30908
E1C6A8	Uncharacterized protein OS=Gallus gallus GN=PRPF38A PE=4 SV=1 - [E1C6A8_CHICK]	3.21	1	1	1	1				Pf03371	771795	841876														2.3772	3.21	1	1					312	37.4374	9.87646
E1C6B2	Uncharacterized protein (Fragment) OS=Gallus gallus GN=SMPDL3A PE=4 SV=2 - [E1C6B2_CHICK]	5.15	1	1	2	4	catalytic activity		metabolic process	Pf00149		1.83279e+06	1.01153	1;-;-		1.9601	1;-;-		0.517961	1;-;-		5.56964	1.93	1	3					0	3.22	1	1	466	52.9532	6.01123
E1C6C0	Uncharacterized protein (Fragment) OS=Gallus gallus GN=MEMO1 PE=4 SV=2 - [E1C6C0_CHICK]	10.92	1	2	2	7		nucleus; cytosol	regulation of biological process	Pf01875		796284	0.982611	1;1;1	11.9899	1.06766	1;1;1	11.5242	0.936498	1;1;1	10.2531	12.0451	10.92	2	3	7.33473	4.44	1	2	8.94204	4.44	1	2	293	33.2903	6.97607	0.0254173	0.829325	0.877593	0.0484369	0.661938	0.734738	0.0300088	0.753037	0.803088
E1C6C1	Uncharacterized protein OS=Gallus gallus GN=PEBP1 PE=4 SV=1 - [E1C6C1_CHICK]	51.87	1	7	7	109	protein binding			Pf01161	416990	9.18443e+06	0.879993	7;7;9	3.98797	1.11626	8;10;11	6.45262	0.803018	8;7;9	4.62968	118.013	46.52	8	29	134.22	46.52	10	41	116.452	51.87	12	39	187	20.9436	7.44482	-0.175278	0.0303334	0.0859302	0.0549342	0.450526	0.547398	-0.144234	0.0440505	0.0855954
E1C6C4	Uncharacterized protein OS=Gallus gallus GN=DPY30 PE=4 SV=1 - [E1C6C4_CHICK]	9.09	1	1	1	6	protein binding	nucleus	transport; cell organization and biogenesis; metabolic process	Pf05186	421482	2.20821e+06	0.941004	1;1;1	11.9447	0.957168	1;1;1	15.9559	1.00439	1;1;1	9.42933	5.9291	9.09	1	2	5.41944	9.09	1	2	5.55322	9.09	1	2	99	11.2528	4.88135	-0.0369227	0.754542	0.828045	-0.115318	0.482315	0.577084	0.131424	0.245693	0.334758
E1C6C9	Uncharacterized protein OS=Gallus gallus GN=NDUFB10 PE=4 SV=1 - [E1C6C9_CHICK]	12	1	2	2	10		mitochondrion; membrane		Pf10249	416543	1.49015e+06	0.596367	1;1;2	70.2666	0.680785	2;2;2	10.2549	0.962363	1;1;2	78.6384	13.032	12	2	4	9.85906	12	2	3	7.81087	12	2	3	175	20.4841	6.34131	-0.939222	0.199787	0.329681	-0.599703	0.00292061	0.0117039	-0.258964	0.713356	0.775633
E1C6F0	U1 small nuclear ribonucleoprotein C OS=Gallus gallus GN=SNRPC PE=3 SV=1 - [RU1C_CHICK]	7.55	1	1	1	7	RNA binding; metal ion binding; protein binding	spliceosomal complex; nucleus	cell organization and biogenesis; metabolic process	Pf06220	419901	1.80972e+06				0.854147	2;2;-	23.8352				7.92531	7.55	1	3	8.45344	7.55	1	3	2.86788	7.55	1	1	159	17.3832	9.67139				-0.287921	0.209004	0.304972
E1C6G9	Uncharacterized protein OS=Gallus gallus GN=NCKAP1 PE=4 SV=2 - [E1C6G9_CHICK]	1.94	1	1	2	2			cellular component movement; cell organization and biogenesis; regulation of biological process	Pf09735		1.4994e+07										2.29837	1.15	1	1					0	0.79	1	1	1134	129.386	6.58057
E1C6H2	Uncharacterized protein OS=Gallus gallus GN=FLII PE=4 SV=2 - [E1C6H2_CHICK]	0.79	1	1	1	4	protein binding	nucleus; cytoplasm	development	Pf00626; Pf12799; Pf13855		174370										2.26639	0.79	1	1	6.34626	0.79	1	2	2.56071	0.79	1	1	1265	144.76	5.88428
E1C6H7	Contactin-5 OS=Gallus gallus GN=FAR2 PE=4 SV=2 - [E1C6H7_CHICK]	1.6	1	1	1	1	catalytic activity		metabolic process	Pf01113; Pf01370; Pf02719; Pf03015; Pf04321; Pf07993		300292	0.944288	-;1;-		2.15559	-;1;-		0.43927	-;1;-						1.78961	1.6	1	1					500	57.2164	8.80713
E1C6I5	Uncharacterized protein OS=Gallus gallus GN=PTPDC1 PE=4 SV=2 - [E1C6I5_CHICK]	1.22	1	1	1	1	catalytic activity		metabolic process; cell organization and biogenesis	Pf00102; Pf00782; Pf05706	415979	1.71448e+07																		1.70024	1.22	1	1	738	83.6303	7.04932
E1C6M2	Uncharacterized protein OS=Gallus gallus GN=FOXRED2 PE=2 SV=1 - [E1C6M2_CHICK]	0.88	1	1	1	1	catalytic activity; nucleotide binding	organelle lumen	metabolic process	Pf01266; Pf01494; Pf01946; Pf03486; Pf07992; Pf13450; Pf13738	418054	1.03277e+06	1.16987	-;1;-		5.90248	-;1;-		0.198745	-;1;-						1.62674	0.88	1	1					680	77.6427	8.68994
E1C6N0	Uncharacterized protein OS=Gallus gallus GN=PSMD14 PE=2 SV=2 - [E1C6N0_CHICK]	2.26	1	1	1	2	protein binding; enzyme regulator activity		metabolic process; response to stimulus; regulation of biological process	Pf01398; Pf13012; Pf14464	424189	1.00032e+06	0.925943	1;-;-		0.970134	1;-;-		0.957959	1;-;-		1.60067	2.26	1	2									310	34.5446	6.45557
E1C6Q1	Pachytene checkpoint protein 2 homolog OS=Gallus gallus GN=TRIP13 PE=3 SV=1 - [PCH2_CHICK]	4.86	1	2	2	3	nucleotide binding; catalytic activity; RNA binding; protein binding	nucleus	metabolic process; response to stimulus; cell organization and biogenesis; cell differentiation	Pf00004; Pf00910; Pf02367; Pf05496; Pf05729; Pf06068; Pf07726; Pf13191; Pf13207; Pf13238; Pf13401; Pf13521; Pf13671	420798	245509										0	2.55	1	1	2.65048	4.86	2	2					432	49.0487	6.30322
E1C6Q4	Uncharacterized protein OS=Gallus gallus GN=KRT222 PE=3 SV=2 - [E1C6Q4_CHICK]	3.58	1	1	1	1	structural molecule activity			Pf00038; Pf04111; Pf09726; Pf12128	420046	449417										1.60478	3.58	1	1									279	32.0106	8.14795
E1C6Q5	Uncharacterized protein OS=Gallus gallus GN=ITK PE=4 SV=2 - [E1C6Q5_CHICK]	2.25	1	1	1	1	nucleotide binding; catalytic activity; protein binding		cell differentiation; metabolic process; regulation of biological process; response to stimulus	Pf00017; Pf00018; Pf00069; Pf00169; Pf00779; Pf07653; Pf07714; Pf08239; Pf14604		195864										2.01747	2.25	1	1									623	72.3232	7.60596
E1C6R9	Uncharacterized protein OS=Gallus gallus GN=LOC770011 PE=4 SV=2 - [E1C6R9_CHICK]	40.12	3	6	6	178	metal ion binding			Pf00036; Pf13202; Pf13405; Pf13833	770011	4.38191e+07	0.984888	16;21;19	2.77346	1.40101	18;21;19	5.12344	0.731776	16;21;19	3.54958	187.288	40.12	13	51	216.07	40.12	9	60	221.487	40.12	12	67	172	19.8705	4.80518	0.0971038	0.166381	0.288856	0.139592	0.174396	0.266982	-0.00139687	0.988296	0.994146
E1C6T1	Tumor protein D53 homolog OS=Gallus gallus GN=TPD52L1 PE=4 SV=2 - [E1C6T1_CHICK]	4.76	2	1	1	4	enzyme regulator activity; protein binding	cytoplasm	metabolic process; regulation of biological process	Pf04201		8.83856e+06	0.530051	1;-;-		0.731333	1;-;-		0.72744	1;-;-		3.84541	4.76	1	4									210	23.4486	6.16357
E1C6T5	Uncharacterized protein OS=Gallus gallus GN=ADAMTS9 PE=4 SV=2 - [E1C6T5_CHICK]	0.36	1	1	1	2	catalytic activity; metal ion binding		metabolic process; regulation of biological process	Pf00090; Pf01421; Pf01562; Pf05986; Pf08685; Pf13574; Pf13582; Pf13583; Pf13688	416080	1.57568e+06	0.628654	-;1;1	10.1814	2.11274	-;1;1	15.1943	0.304644	-;1;1	2.5891					1.73456	0.36	1	1	0	0.36	1	1	1929	215.458	7.62061	-0.615406	0.106623	0.215399	1.03105	0.0953576	0.171302	-1.58549	0.0106055	0.0264265
E1C6T8	Eukaryotic translation initiation factor 3 subunit I OS=Gallus gallus GN=EIF3I PE=3 SV=1 - [E1C6T8_CHICK]	12.92	1	4	4	19	RNA binding; protein binding	cytoplasm	cell organization and biogenesis; metabolic process; regulation of biological process	Pf00400	419653	2.64426e+06	1.38535	2;2;2	13.765	0.961657	2;2;2	7.13876	1.45829	2;2;2	8.56664	25.0092	10.46	3	7	22.9826	10.15	3	7	18.3654	7.69	2	5	325	36.4667	5.64307	0.5186	0.00117126	0.00684949	-0.0986204	0.195645	0.290034	0.670249	0.000210283	0.0010758
E1C6U1	Uncharacterized protein OS=Gallus gallus GN=LPIN2 PE=4 SV=2 - [E1C6U1_CHICK]	0.94	1	1	1	3	catalytic activity	membrane; cytosol	metabolic process; regulation of biological process	Pf04571; Pf08235; Pf15017		3.57651e+06										0	0.94	1	2	1.6412	0.94	1	1					851	95.8789	5.75732
E1C6V3	Uncharacterized protein OS=Gallus gallus GN=RUFY1 PE=4 SV=2 - [E1C6V3_CHICK]	2.35	1	1	2	29	transporter activity; metal ion binding	cytoplasm	transport; regulation of biological process	Pf01363; Pf02759; Pf05622		1.54254e+08	2.26607	2;-;-		0.161759	2;-;-		14.0605	2;-;-		23.6889	2.35	3	11	10.1923	1.47	2	5	26.8055	1.47	1	13	680	77.6073	6.03662	1.2382	0.0369154	0.0984412	-2.66778	0.180725	0.272839	3.94313	0.112863	0.181921
E1C6X1	Uncharacterized protein OS=Gallus gallus GN=PPA2 PE=4 SV=2 - [E1C6X1_CHICK]	2.94	1	1	1	10	metal ion binding; catalytic activity	cytoplasm; mitochondrion	metabolic process	Pf00719		4.93547e+06	1.01766	1;-;-		1.06616	1;1;-	5.80626	0.999039	1;-;-		8.25355	2.94	2	3	11.3848	2.94	2	4	8.44066	2.94	2	3	306	34.5091	5.73193				0.0515121	0.544484	0.634398
E1C6Z5	Uncharacterized protein OS=Gallus gallus GN=Gga.55096 PE=4 SV=2 - [E1C6Z5_CHICK]	0.34	1	1	1	1		Golgi		Pf03961; Pf04111; Pf05483; Pf07888; Pf09726; Pf12128; Pf13166		499249																		1.72229	0.34	1	1	3223	369.437	4.93213
E1C6Z7	Uncharacterized protein OS=Gallus gallus PE=4 SV=1 - [E1C6Z7_CHICK]	10.61	1	1	1	1						254138																		2.35663	10.61	1	1	66	7.50061	7.43018
E1C708	Uncharacterized protein OS=Gallus gallus GN=LOC425470 PE=4 SV=2 - [E1C708_CHICK]	1.97	1	1	1	1	protein binding	extracellular		Pf07354; Pf07699; Pf13927	425470	919873																		0	1.97	1	1	508	56.6848	6.30322
E1C717	Uncharacterized protein OS=Gallus gallus GN=ELF2 PE=3 SV=1 - [E1C717_CHICK]	1.68	1	1	1	1	DNA binding	nucleus; cytoplasm	regulation of biological process; metabolic process; cell differentiation	Pf00178; Pf12310	422439	529683	1.49977	1;-;-		2.55927	1;-;-		0.588172	1;-;-		1.71666	1.68	1	1									595	64.3851	6.69775
E1C744	Uncharacterized protein OS=Gallus gallus GN=PRSS23 PE=3 SV=1 - [E1C744_CHICK]	3.23	1	1	1	3	catalytic activity	nucleus	metabolic process	Pf00089	419017	3.54836e+06										4.06499	3.23	1	2					2.27059	3.23	1	1	372	41.9743	9.33447
E1C765	Uncharacterized protein OS=Gallus gallus GN=Gga.20342 PE=4 SV=2 - [E1C765_CHICK]	0.86	1	1	1	2	protein binding; catalytic activity; metal ion binding	nucleus; membrane	regulation of biological process; cell organization and biogenesis; metabolic process	Pf00505; Pf00628; Pf00855; Pf00856	422897	2.26163e+06										2.77416	0.86	1	1	2.52595	0.86	1	1					1395	157.535	8.80713
E1C793	Uncharacterized protein OS=Gallus gallus GN=MACC1 PE=4 SV=2 - [E1C793_CHICK]	1.06	1	1	1	1					420604	784867										2.12627	1.06	1	1									853	96.5868	7.91357
E1C7A6	Uncharacterized protein OS=Gallus gallus GN=OMA1 PE=4 SV=2 - [E1C7A6_CHICK]	2.14	1	1	1	4	catalytic activity	mitochondrion; membrane	regulation of biological process; metabolic process; response to stimulus; cell organization and biogenesis	Pf01435		1.046e+07	1.53729	-;2;-		0.856991	-;2;-		1.79876	-;2;-						6.13738	2.14	1	4					468	53.5643	9.26123	0.678393	0.112492	0.221019	-0.262338	0.090732	0.165658	0.976552	0.0542977	0.101057
E1C7E1	Uncharacterized protein OS=Gallus gallus GN=HRSP12 PE=4 SV=2 - [E1C7E1_CHICK]	12.95	1	2	2	5	catalytic activity	nucleus; cytoplasm; mitochondrion	metabolic process	Pf01042	426536	2.71136e+06	0.662668	1;-;-		0.760478	1;-;-		0.874589	1;-;-		8.50395	12.95	2	3	6.26271	7.91	1	2					139	14.8118	8.42627
E1C7E3	Uncharacterized protein OS=Gallus gallus GN=PLCH1 PE=4 SV=2 - [E1C7E3_CHICK]	1.78	1	1	2	2	catalytic activity; signal transducer activity; metal ion binding; protein binding	cytoplasm; cytosol; membrane	metabolic process; regulation of biological process; response to stimulus	Pf00036; Pf00168; Pf00387; Pf00388; Pf09279; Pf13499; Pf14788	425030	1.57196e+07										1.91124	0.83	1	1	1.63869	0.95	1	1					1689	188.138	6.60986
E1C7F3	Uncharacterized protein OS=Gallus gallus PE=4 SV=2 - [E1C7F3_CHICK]	0.63	1	1	1	1	DNA binding; nucleotide binding; catalytic activity	chromosome; nucleus	metabolic process; response to stimulus; cell organization and biogenesis	Pf01119; Pf02518; Pf08676; Pf13589	100859200	9.21697e+06														1.96626	0.63	1	1					1440	160.528	7.18115
E1C7F5	Uncharacterized protein OS=Gallus gallus GN=SLC33A1 PE=4 SV=1 - [E1C7F5_CHICK]	1.47	1	1	1	2	transporter activity	membrane	transport	Pf07690; Pf13000	425029	4.41125e+06	0.85331	-;1;-		1.16942	-;1;-		0.731697	-;1;-		1.80479	1.47	1	1	0	1.47	1	1					546	59.8315	7.89893
E1C7F8	Uncharacterized protein OS=Gallus gallus GN=Gga.22300 PE=2 SV=2 - [E1C7F8_CHICK]	3.03	1	1	1	1	protein binding		response to stimulus	Pf00400		382356														4.33895	3.03	1	1					429	47.3684	9.01221
E1C7J1	Uncharacterized protein OS=Gallus gallus GN=CA10 PE=4 SV=2 - [E1C7J1_CHICK]	2.74	1	1	1	1				Pf00194	417389	2.32818e+06																		2.06301	2.74	1	1	328	37.5709	8.08936
E1C7K4	Uncharacterized protein OS=Gallus gallus GN=WDR75 PE=4 SV=1 - [E1C7K4_CHICK]	1.33	1	1	1	1	protein binding	nucleus		Pf00400	423985	9.63112e+06																		0	1.33	1	1	830	93.5649	5.93506
E1C7K6	Uncharacterized protein OS=Gallus gallus GN=FOLH1 PE=4 SV=1 - [E1C7K6_CHICK]	1.2	1	1	1	1	catalytic activity	nucleus; cytoplasm	metabolic process	Pf02225; Pf04253; Pf04389	419011	1.88449e+06																		0	1.2	1	1	751	83.9653	6.62451
E1C7L2	Ribosomal protein S6 kinase (Fragment) OS=Gallus gallus GN=RPS6KA6 PE=3 SV=2 - [E1C7L2_CHICK]	2.43	1	2	2	2	nucleotide binding; metal ion binding; catalytic activity		metabolic process; regulation of biological process; response to stimulus	Pf00069; Pf00433; Pf07714; Pf14531		8.45674e+06										4.08088	2.43	2	2									740	83.2024	6.87354
E1C7L3	Uncharacterized protein OS=Gallus gallus GN=SQRDL PE=4 SV=1 - [E1C7L3_CHICK]	12.67	1	4	4	26	catalytic activity	mitochondrion; membrane	metabolic process	Pf07992; Pf13738	415445	2.51871e+06	0.377193	2;2;1	29.4172	0.602999	2;2;1	7.20329	0.629356	2;3;1	22.2201	27.3519	6	2	6	39.1876	12.67	5	11	37.8213	6	3	9	450	49.9408	9.23193	-1.35678	0.010965	0.0413772	-0.777744	0.00486681	0.0180436	-0.187243	0.638015	0.714226
E1C7M6	Uncharacterized protein OS=Gallus gallus GN=FMN1 PE=4 SV=2 - [E1C7M6_CHICK]	1.49	2	1	2	3	DNA binding; protein binding		metabolic process; cell organization and biogenesis; regulation of biological process	Pf02181		6.70645e+07														0	1.49	2	3					1209	134.855	5.32568
E1C7P1	Uncharacterized protein OS=Gallus gallus GN=DYDC1 PE=4 SV=1 - [E1C7P1_CHICK]	7.74	1	1	1	1				Pf05186	423627	5.09855e+06							0.167515	-;-;1										0	7.74	1	1	168	19.9278	4.56396
E1C7P4	Uncharacterized protein OS=Gallus gallus GN=CFH PE=4 SV=2 - [E1C7P4_CHICK]	0.61	1	1	1	1			metabolic process; regulation of biological process; response to stimulus; defense response	Pf00084	429057	644135										2.16023	0.61	1	1									1306	147.76	7.04932
E1C7R4	BUD13 homolog OS=Gallus gallus GN=BUD13 PE=4 SV=2 - [E1C7R4_CHICK]	4.43	2	1	2	2				Pf09736		3.87196e+06				2.40962	-;-;1					1.81506	2.48	1	1					1.61069	1.95	1	1	564	65.092	9.94971
E1C7T0	Uncharacterized protein OS=Gallus gallus PE=3 SV=2 - [E1C7T0_CHICK]	0.46	1	1	1	2	nucleotide binding; catalytic activity	membrane; cytosol	metabolic process; cell differentiation; transport	Pf00005; Pf12698; Pf13304; Pf13558		1.9979e+07							0.896888	-;-;1										5.51617	0.46	1	2	2595	292.614	6.84424
E1C7T9	Uncharacterized protein OS=Gallus gallus GN=BAIAP2L1 PE=4 SV=1 - [E1C7T9_CHICK]	1.58	1	1	1	3	protein binding	nucleus; cytoplasm; cytosol; membrane; cytoskeleton	regulation of biological process; response to stimulus; cell organization and biogenesis	Pf00018; Pf07653; Pf08397; Pf14604	416437	7.45451e+06				0.786004	1;-;-					2.20166	1.58	1	1	2.20742	1.58	1	2					506	56.5587	8.73389
E1C7U1	GTPase-activating Rap/Ran-GAP domain-like protein 3 OS=Gallus gallus GN=GARNL3 PE=4 SV=2 - [E1C7U1_CHICK]	1.21	1	1	1	1	enzyme regulator activity		regulation of biological process	Pf00780; Pf02145		209125														0	1.21	1	1					992	111.948	7.18115
E1C7W7	Uncharacterized protein OS=Gallus gallus GN=TAGLN3 PE=4 SV=1 - [E1C7W7_CHICK]	10.05	1	1	2	5	protein binding	nucleus	regulation of biological process	Pf00307; Pf00402	418420	837700										0	10.05	2	2	2.13443	4.02	1	2	0	4.02	1	1	199	22.4782	7.86963
E1C7W8	Uncharacterized protein OS=Gallus gallus GN=Gga.20508 PE=4 SV=2 - [E1C7W8_CHICK]	0.6	1	1	1	2		cytoplasm; membrane; cytoskeleton		Pf00169; Pf04111; Pf09731; Pf14593; Pf14943		3.64721e+06																		0	0.6	1	2	1323	150.444	7.88428
E1C7X0	Uncharacterized protein OS=Gallus gallus GN=LOC100857144 PE=4 SV=2 - [E1C7X0_CHICK]	2.07	1	1	1	1	catalytic activity; nucleotide binding	nucleus; cytoplasm; endoplasmic reticulum; membrane	metabolic process; response to stimulus; regulation of biological process	Pf00069; Pf07714; Pf10707		6.18315e+06										1.89379	2.07	1	1									532	60.3368	9.01221
E1C7Z3	Uncharacterized protein OS=Gallus gallus GN=C2CD2L PE=4 SV=2 - [E1C7Z3_CHICK]	1.47	1	1	1	1	protein binding				428233	224629										1.70442	1.47	1	1									681	73.3608	7.79639
E1C804	Uncharacterized protein OS=Gallus gallus GN=MGRN1 PE=4 SV=2 - [E1C804_CHICK]	1.25	1	1	1	1	catalytic activity; protein binding; metal ion binding	nucleus; cytoplasm; endosome	metabolic process; transport; regulation of biological process	Pf00097; Pf13639; Pf13920; Pf13923; Pf14634		1.05969e+07														0	1.25	1	1					558	61.5274	5.18604
E1C807	Uncharacterized protein OS=Gallus gallus GN=BCOR PE=4 SV=2 - [E1C807_CHICK]	0.75	1	1	1	2	catalytic activity; protein binding; DNA binding	nucleus	regulation of biological process; cell organization and biogenesis; metabolic process	Pf00023; Pf12796; Pf13606; Pf13637; Pf13857		4.87517e+06														2.4466	0.75	1	1	1.64408	0.75	1	1	1732	188.622	7.02002
E1C810	Ribosomal protein L37 OS=Gallus gallus GN=RPL37 PE=3 SV=1 - [E1C810_CHICK]	6.19	1	1	1	4	RNA binding; structural molecule activity; metal ion binding	ribosome	metabolic process	Pf01907	427186	978292										0	6.19	1	2	0	6.19	1	2					97	11.0629	11.7368
E1C818	Uncharacterized protein OS=Gallus gallus GN=GAR1 PE=4 SV=2 - [E1C818_CHICK]	4.89	1	1	1	3			metabolic process	Pf04410		590749										2.47648	4.89	1	1	4.70513	4.89	1	2					184	19.2666	10.4038
E1C820	Uncharacterized protein OS=Gallus gallus GN=THEMIS PE=4 SV=1 - [E1C820_CHICK]	1.96	1	1	1	1		nucleus; cytoplasm	regulation of biological process; response to stimulus	Pf12736		670596																		0	1.96	1	1	562	64.2689	6.02393
E1C822	Uncharacterized protein OS=Gallus gallus GN=LOC427182 PE=4 SV=2 - [E1C822_CHICK]	0.79	1	1	1	2	protein binding		regulation of biological process; cell organization and biogenesis; cellular component movement; response to stimulus		427182	1.37143e+07				0.438994	1;-;-					4.15109	0.79	1	2									889	101.701	5.94775
E1C828	Uncharacterized protein OS=Gallus gallus GN=SPICE1 PE=4 SV=2 - [E1C828_CHICK]	1.02	1	1	1	4			regulation of biological process; cell organization and biogenesis		418322	5.27258e+07	13.4355	1;1;-	9.85731	1.43524	1;1;1	2.73491	9.26942	1;1;-	7.37836	0	1.02	1	1	0	1.02	1	2	0	1.02	1	1	886	99.3476	8.44092	3.80247	0.0168591	0.0577368	0.481241	0.00221793	0.00926264	3.34006	0.0143571	0.0337121
E1C832	Uncharacterized protein OS=Gallus gallus GN=SMCHD1 PE=2 SV=2 - [E1C832_CHICK]	0.45	1	1	1	1	protein binding; nucleotide binding	chromosome	regulation of biological process; cell organization and biogenesis	Pf02518; Pf06470; Pf13589		675186																		2.30204	0.45	1	1	2007	226.574	7.54736
E1C833	Uncharacterized protein OS=Gallus gallus GN=PAPD4 PE=4 SV=2 - [E1C833_CHICK]	1.2	1	1	1	1	catalytic activity	nucleus	metabolic process	Pf01909; Pf03828	427178	281574																		0	1.2	1	1	499	56.9688	9.26123
E1C837	Uncharacterized protein OS=Gallus gallus GN=STRN PE=4 SV=1 - [E1C837_CHICK]	3.13	1	1	2	2	protein binding		regulation of biological process; response to stimulus	Pf00400; Pf08232	421470	1.12372e+08										2.91966	1.63	1	1	1.85442	1.5	1	1					800	87.8925	5.13525
E1C838	Uncharacterized protein OS=Gallus gallus GN=KBTBD12 PE=4 SV=2 - [E1C838_CHICK]	1.55	1	1	1	2	protein binding			Pf00651; Pf01344; Pf07646; Pf07707; Pf13415; Pf13418; Pf13964		436163	0.939538	1;1;-	16.6098	1.64834	1;1;-	15.3399	0.571261	1;1;-	1.35159	0	1.55	1	1	1.67643	1.55	1	1					579	65.9087	7.03467	-0.0419933	0.846028	0.889619	0.672789	0.146044	0.236886	-0.678294	0.0129395	0.0307242
E1C843	Uncharacterized protein OS=Gallus gallus GN=INTS12 PE=4 SV=2 - [E1C843_CHICK]	2.81	1	1	1	7	protein binding; metal ion binding		metabolic process	Pf00130; Pf00628; Pf13831		699800	0.948796	1;1;1	10.416	1.2049	1;1;1	2.51726	0.797903	1;1;1	7.82099	8.06855	2.81	1	2	6.33547	2.81	1	2	8.30601	2.81	2	3	463	48.6618	9.70068	-0.0231853	0.817845	0.869123	0.228917	0.00824919	0.0267608	-0.199074	0.0911269	0.155095
E1C849	Uncharacterized protein OS=Gallus gallus GN=CIT PE=4 SV=2 - [E1C849_CHICK]	1.3	1	2	2	2	nucleotide binding; catalytic activity; motor activity; protein binding; transporter activity; metal ion binding	cytoplasm; vacuole; cytoskeleton	cell organization and biogenesis; metabolic process; regulation of biological process; transport; response to stimulus	Pf00038; Pf00069; Pf00130; Pf00169; Pf00261; Pf00433; Pf00780; Pf01496; Pf01576; Pf01636; Pf02463; Pf03938; Pf03962; Pf04111; Pf04156; Pf05557; Pf05622; Pf05667; Pf07387; Pf07714; Pf07888; Pf08317; Pf08614; Pf09726; Pf10174; Pf12128; Pf13514; Pf14531	416984	729362										1.79655	0.48	1	1					1.99783	0.82	1	1	2069	236.651	6.68311
E1C856	Uncharacterized protein OS=Gallus gallus PE=4 SV=2 - [E1C856_CHICK]	3.79	1	1	1	4		membrane	cell organization and biogenesis; transport; cell differentiation		418242	1.04542e+07	1.51291	1;-;-		2.15099	1;-;-		0.705942	1;-;-		5.23229	3.79	1	3					0	3.79	1	1	264	28.8265	5.63037
E1C866	Uncharacterized protein OS=Gallus gallus GN=Gga.50010 PE=4 SV=2 - [E1C866_CHICK]	1.94	1	2	2	6	transporter activity	membrane	transport	Pf01602; Pf02296; Pf02883; Pf13646		642875	1.71408	-;1;-		0.775929	1;1;-	26.8451	1.86174	-;1;-		2.07858	1.12	1	1	4.55193	1.94	2	4	0	1.12	1	1	981	108.939	6.55127				-0.432166	0.363098	0.462896
E1C888	Uncharacterized protein OS=Gallus gallus GN=PARVG PE=4 SV=2 - [E1C888_CHICK]	3.73	1	1	1	3	protein binding		cell organization and biogenesis	Pf00307	418236	506671														2.68704	3.73	1	1	5.77384	3.73	1	2	322	36.1632	5.45264
E1C889	Uncharacterized protein OS=Gallus gallus GN=KIF1B PE=3 SV=2 - [E1C889_CHICK]	1.19	1	1	1	1	nucleotide binding; catalytic activity; motor activity; protein binding	mitochondrion; membrane	metabolic process; cellular component movement; cell communication; transport	Pf00169; Pf00225; Pf00498; Pf12423; Pf12473		6.20198e+06	0.538707	1;-;-		0.491674	1;-;-		1.09969	1;-;-		0	1.19	1	1									1687	190.183	6.13818
E1C8A1	Uncharacterized protein OS=Gallus gallus GN=MST1 PE=3 SV=2 - [E1C8A1_CHICK]	4.55	1	2	2	9	catalytic activity		metabolic process	Pf00024; Pf00051; Pf00089		1.52468e+06										0	3.13	1	2	2.33989	4.55	2	5	0	3.13	1	2	704	79.3285	7.94287
E1C8A8	Uncharacterized protein OS=Gallus gallus GN=TMCO1 PE=4 SV=1 - [E1C8A8_CHICK]	7.45	1	1	1	4		membrane		Pf01956	427100	770245				0.616318	-;-;2													11.0093	7.45	1	4	188	21.2822	9.71533				-0.737942	0.378375	0.476796
E1C8D5	Uncharacterized protein OS=Gallus gallus GN=LOC425021 PE=4 SV=2 - [E1C8D5_CHICK]	3.49	2	1	1	1				Pf04193		2.73382e+06										1.67965	3.49	1	1									172	19.5631	8.01611
E1C8E8	Uncharacterized protein OS=Gallus gallus GN=NMI PE=4 SV=2 - [E1C8E8_CHICK]	4.2	1	2	2	8		nucleus; cytoplasm		Pf07292		952521				0.600609	-;1;1	21.8475				10.5544	4.2	2	4	3.88313	1.84	1	2	1.79908	1.84	1	2	381	42.9436	5.03369				-0.792617	0.175843	0.268068
E1C8E9	Uncharacterized protein OS=Gallus gallus GN=TAF5L PE=4 SV=2 - [E1C8E9_CHICK]	1.53	1	1	1	1	catalytic activity; protein binding	nucleus	regulation of biological process; cell organization and biogenesis; metabolic process	Pf00400; Pf04494; Pf15492		0																		2.25411	1.53	1	1	652	73.2014	6.34131
E1C8F2	Uncharacterized protein OS=Gallus gallus GN=GRM2 PE=4 SV=2 - [E1C8F2_CHICK]	1.03	2	1	1	1	receptor activity; signal transducer activity	membrane	regulation of biological process; response to stimulus	Pf00003; Pf01094; Pf07562; Pf13458	427575	41224.7																		1.67484	1.03	1	1	870	97.1026	7.53271
E1C8F4	Uncharacterized protein OS=Gallus gallus GN=LOC419677 PE=4 SV=2 - [E1C8F4_CHICK]	14.24	1	1	4	22				Pf07159		2.59547e+06										21.4304	8.36	3	5	40.4471	11.15	4	11	20.6686	14.24	4	6	323	36.7185	5.89697
E1C8F7	Uncharacterized protein (Fragment) OS=Gallus gallus GN=RPL24 PE=4 SV=2 - [E1C8F7_CHICK]	24.84	1	4	4	59				Pf01246		6.38866e+06	1.53421	4;5;5	82.8992	0.725525	5;6;5	12.0552	1.90475	4;5;5	83.5072	39.2811	24.84	5	16	58.6434	24.84	4	27	38.3891	24.84	5	16	157	17.833	11.4292	-1.3104	0.207355	0.338262	-0.532183	6.52429e-05	0.00046786	-0.73605	0.463664	0.556082
E1C8G3	Uncharacterized protein OS=Gallus gallus GN=ATG2B PE=4 SV=2 - [E1C8G3_CHICK]	0.28	1	1	1	3			cell organization and biogenesis; metabolic process; cell communication; response to stimulus	Pf09333; Pf12624; Pf13329		1.36322e+06	1.13702	-;1;-								0	0.28	1	1	0	0.28	1	2					2121	238.063	5.75732
E1C8H0	Uncharacterized protein OS=Gallus gallus GN=RAB4A PE=3 SV=2 - [E1C8H0_CHICK]	9.17	6	1	2	74	nucleotide binding; catalytic activity; transporter activity	nucleus; cytoplasm; endosome	metabolic process; regulation of biological process; response to stimulus; transport	Pf00009; Pf00025; Pf00071; Pf08477	421532	3.89438e+07										73.6743	9.17	4	31	73.0163	5.05	2	27	45.9003	9.17	3	16	218	24.3482	6.07471
E1C8H5	Uncharacterized protein OS=Gallus gallus GN=ATRX PE=4 SV=1 - [E1C8H5_CHICK]	0.29	1	1	1	2	DNA binding; catalytic activity; nucleotide binding; protein binding	chromosome; nucleus	metabolic process	Pf00176; Pf00271		1.20749e+06										2.11054	0.29	1	1					0	0.29	1	1	2434	276.089	7.32764
E1C8I4	Uncharacterized protein OS=Gallus gallus GN=HUS1 PE=4 SV=1 - [E1C8I4_CHICK]	3.17	1	1	1	2			response to stimulus; metabolic process	Pf04005	428471	7.70391e+06														2.59447	3.17	1	1	2.63759	3.17	1	1	284	32.0018	8.51416
E1C8J9	Uncharacterized protein OS=Gallus gallus GN=RAB3B PE=3 SV=2 - [E1C8J9_CHICK]	13.72	7	1	3	77	nucleotide binding		regulation of biological process; response to stimulus; transport; metabolic process	Pf00025; Pf00071; Pf08477	424636	3.35164e+07										78.8697	13.72	5	33	80.692	10.18	3	29	44.2664	4.87	2	15	226	25.9807	5.5542
E1C8K8	Uncharacterized protein (Fragment) OS=Gallus gallus GN=DLGAP1 PE=4 SV=2 - [E1C8K8_CHICK]	6.58	1	1	1	1			cell communication	Pf03359		1.22537e+06																		0	6.58	1	1	441	49.3444	5.87158
E1C8M4	Uncharacterized protein OS=Gallus gallus GN=PIK3R1 PE=4 SV=1 - [E1C8M4_CHICK]	1.52	1	1	1	6	protein binding; enzyme regulator activity	cytoplasm; cytosol; membrane	regulation of biological process; metabolic process; response to stimulus; cell differentiation; transport	Pf00017; Pf00018; Pf00620; Pf00992; Pf04156; Pf12128	427171	580930	0.501439	-;1;1	32.4534	0.685468	-;1;1	29.75	0.856122	1;1;1	22.8571	6.79487	1.52	1	2	6.9387	1.52	1	2	5.28248	1.52	1	2	724	83.7485	6.04932	-0.976875	0.211523	0.342402	-0.617178	0.294756	0.388964	-0.118041	0.580669	0.664788
E1C8M9	Uncharacterized protein OS=Gallus gallus GN=CANX PE=2 SV=2 - [E1C8M9_CHICK]	18.3	2	10	10	111	metal ion binding; protein binding	endoplasmic reticulum; membrane	metabolic process; transport	Pf00262	416288	5.18027e+06	1.75329	6;4;6	28.5443	0.503395	10;5;7	7.82433	2.87952	8;7;7	39.133	125.112	17.3	10	43	116.691	15.97	10	37	95.2695	13.98	9	31	601	68.326	4.55127	0.975625	0.00220466	0.0109141	-0.82671	0.000882158	0.00423591	1.54803	5.38305e-06	4.19166e-05
E1C8N4	Uncharacterized protein OS=Gallus gallus GN=Gga.53703 PE=4 SV=2 - [E1C8N4_CHICK]	0.55	1	1	1	3	protein binding	nucleus; cytoplasm; membrane; cytoskeleton	cell organization and biogenesis	Pf00626; Pf02209		427674	0.726838	1;1;-	8.47294	1.16701	1;1;-	7.14651	0.624523	1;1;-	1.26513	5.99494	0.55	1	2	2.47491	0.55	1	1					2175	244.06	6.94678	-0.404884	0.134053	0.246421	0.181284	0.243608	0.338891	-0.54968	0.014945	0.0349376
E1C8P2	Uncharacterized protein OS=Gallus gallus GN=PAPSS1 PE=3 SV=1 - [E1C8P2_CHICK]	13.78	2	8	8	34	catalytic activity; nucleotide binding		metabolic process	Pf01583; Pf01747; Pf02223; Pf13207; Pf13238; Pf13671; Pf14306	422530	1.65075e+06	3.96481	-;1;-		1.15859	-;1;2	39.8342	3.36713	2;1;-	59.2189	35.5315	12.5	7	14	28.6056	8.65	5	10	29.2136	10.58	6	10	624	70.7606	6.7417				0.252267	0.726451	0.78798	1.52744	0.181771	0.266162
E1C8R1	Probable ATP-dependent RNA helicase DDX6 OS=Gallus gallus GN=DDX6 PE=4 SV=1 - [E1C8R1_CHICK]	8.28	2	4	4	16	nucleotide binding; RNA binding; catalytic activity	cytoplasm	metabolic process; cell organization and biogenesis	Pf00270; Pf00271; Pf14617	419783	8.03571e+06	0.678637	1;-;-		0.423356	1;-;-		1.61095	1;1;-	0.180961	12.4164	4.55	2	5	10.393	4.55	2	4	5.60651	6	3	7	483	54.3823	8.77783							0.817462	0.00143766	0.0052864
E1C8R7	Uncharacterized protein OS=Gallus gallus GN=XRN1 PE=4 SV=1 - [E1C8R7_CHICK]	2.76	1	2	4	6	catalytic activity	cytoplasm; Golgi; membrane; cytoskeleton	metabolic process	Pf03159	424778	1.0726e+07										2.65726	1.15	2	2	1.79858	0.75	1	1	6.8436	0.86	2	3	1736	197.019	7.81104
E1C8S9	Uncharacterized protein OS=Gallus gallus GN=DNAJC9 PE=4 SV=1 - [E1C8S9_CHICK]	2.69	1	1	1	1	protein binding		response to stimulus	Pf00226	423640	377593																		2.05717	2.69	1	1	260	29.8262	6.25244
E1C8T5	Uncharacterized protein (Fragment) OS=Gallus gallus GN=LSM6 PE=4 SV=2 - [E1C8T5_CHICK]	22.09	1	2	2	13				Pf01423		1.52606e+06	1.39437	2;1;1	4.75459	1.08394	3;1;2	18.8958	1.28233	2;1;1	14.3081	13.2778	22.09	2	5	8.14046	9.3	1	4	8.24235	9.3	1	4	86	9.85728	9.93506	0.552977	0.0213642	0.0694784	0.0384567	0.75362	0.813312	0.535809	0.0170605	0.0388539
E1C8U1	Nucleoporin NUP53 OS=Gallus gallus GN=NUP35 PE=3 SV=2 - [E1C8U1_CHICK]	4	1	1	1	2		nucleus; membrane; cytoskeleton	transport	Pf05172; Pf13893; Pf14605	423998	740120	0.758993	-;1;-		0.687616	-;1;-		1.10684	-;1;-						6.68117	4	1	2					325	34.4692	9.0708
E1C8U4	Uncharacterized protein (Fragment) OS=Gallus gallus GN=EPS8L2 PE=4 SV=2 - [E1C8U4_CHICK]	1.45	1	1	1	1	protein binding			Pf00018; Pf07653; Pf08416; Pf14604		851945										1.92067	1.45	1	1									691	79.2787	7.59131
E1C8U6	Uncharacterized protein OS=Gallus gallus PE=4 SV=2 - [E1C8U6_CHICK]	0.91	1	1	1	9			cell organization and biogenesis			2.07788e+06	0.872608	-;1;2	10.0236	0.779739	-;1;2	4.97001	1.14846	-;1;2	17.3888	4.35751	0.91	1	2	4.71004	0.91	1	2	8.43736	0.91	2	5	660	76.8176	7.45947	-0.108082	0.543923	0.651405	-0.416426	0.00657311	0.0227907	0.377691	0.170964	0.254284
E1C8U8	Uncharacterized protein OS=Gallus gallus GN=BRD3 PE=4 SV=1 - [E1C8U8_CHICK]	1.25	2	1	1	1	protein binding		regulation of biological process	Pf00439	427757	0										1.87727	1.25	1	1									722	79.6961	9.29053
E1C8V6	Uncharacterized protein OS=Gallus gallus GN=CWC15 PE=4 SV=1 - [E1C8V6_CHICK]	9.13	1	2	2	9		spliceosomal complex	metabolic process	Pf04889	418996	581243	2.02345	1;2;2	70.6884	1.68535	1;2;2	70.9145	1.21728	1;2;2	7.64261	5.22013	4.78	1	2	11.3329	9.13	2	4	9.16667	9.13	2	3	230	26.6304	5.57959	0.919257	0.253356	0.383292	0.588547	0.418444	0.515954	0.386913	0.00526432	0.0151492
E1C8V9	Uncharacterized protein OS=Gallus gallus GN=FAM136A PE=4 SV=1 - [E1C8V9_CHICK]	15.79	1	1	1	6		spliceosomal complex		Pf01423	771344	2.22998e+06	0.606614	1;1;-	17.0269	0.386875	1;1;-	5.35566	1.58235	1;1;-	22.2173	5.60856	15.79	1	2	6.41781	15.79	1	2	7.52914	15.79	1	2	76	8.45642	8.88037	-0.67368	0.161394	0.281665	-1.41079	0.0246537	0.0623493	0.773593	0.182873	0.26712
E1C8W4	Ubiquitin carboxyl-terminal hydrolase OS=Gallus gallus GN=USP5 PE=3 SV=2 - [E1C8W4_CHICK]	4.09	1	3	3	8	protein binding; catalytic activity; metal ion binding		metabolic process; regulation of biological process	Pf00443; Pf00627; Pf02148; Pf13423		1.58419e+06	1.74311	-;1;1	19.8737	0.963339	1;1;1	2.1304	1.54154	-;1;2	4.85237	8.17597	3.15	2	3	6.44402	1.17	1	2	8.66213	2.1	2	3	856	95.73	5.10986	0.845275	0.150824	0.267893	-0.093793	0.0340563	0.0787552	0.73657	0.1251	0.196267
E1C8Y3	Uncharacterized protein (Fragment) OS=Gallus gallus GN=ARPC3 PE=4 SV=2 - [E1C8Y3_CHICK]	29.57	1	6	6	81		cytoskeleton	cell organization and biogenesis; regulation of biological process	Pf04062		7.34286e+06	1.06472	10;6;9	4.71566	1.25611	11;7;9	5.90404	0.77675	10;6;10	2.73958	57.3421	29.57	11	35	40.4146	25.81	8	19	47.2955	29.57	10	27	186	21.2748	8.48486	0.136725	0.0777549	0.172024	0.181339	0.0783715	0.147794	-0.0664374	0.428323	0.520177
E1C8Y9	Uncharacterized protein OS=Gallus gallus GN=SRSF3 PE=4 SV=1 - [E1C8Y9_CHICK]	26.22	2	3	4	51	nucleotide binding			Pf00076; Pf13893; Pf14259	419815	9.26423e+06	1.50626	5;2;2	13.5882	1.40296	5;3;2	1.49229	1.04046	5;2;3	13.7613	45.6778	26.22	6	19	38.1272	26.22	7	16	44.2558	26.22	6	16	164	19.3179	11.6489	0.489871	0.018449	0.0619095	0.405342	0.000188149	0.0011478	0.132048	0.27975	0.372056
E1C8Z0	Dolichyl-diphosphooligosaccharide--protein glycosyltransferase subunit 2 OS=Gallus gallus GN=RPN2 PE=4 SV=2 - [E1C8Z0_CHICK]	3.33	1	2	2	6	catalytic activity	nucleus; endoplasmic reticulum; membrane	metabolic process	Pf05817		1.44691e+06				0.739492	-;-;1					3.94277	1.27	1	2	4.1458	1.27	1	2	1.7121	3.33	2	2	631	68.8109	6.31592
E1C8Z2	Uncharacterized protein OS=Gallus gallus GN=IL1R2 PE=4 SV=1 - [E1C8Z2_CHICK]	2.29	1	1	1	1	receptor activity; signal transducer activity; protein binding		regulation of biological process; response to stimulus	Pf00047; Pf07679; Pf13895		152932																		2.15428	2.29	1	1	393	45.1426	7.26904
E1C8Z5	Uncharacterized protein OS=Gallus gallus GN=SH3BGRL3 PE=4 SV=1 - [E1C8Z5_CHICK]	24.73	1	2	2	75	catalytic activity	cytoplasm	cellular homeostasis; regulation of biological process; metabolic process	Pf00462; Pf04908	768795	5.86488e+06	1.09586	6;4;4	36.4193	1.72133	3;3;2	63.2923	0.59103	3;3;2	36.2027	76.9157	24.73	5	24	89.0385	24.73	4	26	80.7956	24.73	5	25	93	10.4563	5.17334	0.490333	0.267933	0.401698	0.197933	0.696545	0.761271	-0.594146	0.285152	0.376529
E1C903	Uncharacterized protein OS=Gallus gallus GN=PABPC4 PE=4 SV=2 - [E1C903_CHICK]	5.69	1	1	3	27	nucleotide binding; RNA binding	nucleus; cytoplasm		Pf00076; Pf00658; Pf13893; Pf14259		2.87555e+06										31.47	3	2	10	34.9318	3	2	12	14.2177	3.95	2	5	633	70.0949	9.56885
E1C947	Uncharacterized protein OS=Gallus gallus GN=GOLGA5 PE=4 SV=1 - [E1C947_CHICK]	1.5	1	1	1	2	catalytic activity; motor activity; nucleotide binding; protein binding; transporter activity	membrane; cytoplasm; Golgi; cytoskeleton	cell organization and biogenesis; transport; regulation of biological process	Pf00038; Pf00769; Pf01496; Pf01576; Pf02463; Pf02841; Pf04012; Pf04111; Pf04156; Pf05478; Pf05483; Pf05557; Pf05622; Pf05701; Pf06160; Pf07888; Pf08317; Pf09726; Pf09730; Pf09787; Pf10174; Pf10186; Pf10234; Pf10473; Pf11559; Pf12128; Pf13166; Pf13514	423419	284466																		5.5342	1.5	1	2	735	82.843	5.97314
E1C951	Uncharacterized protein OS=Gallus gallus PE=4 SV=2 - [E1C951_CHICK]	0.97	1	1	1	1				Pf02463; Pf02841; Pf03938; Pf13868	417419	748569										0	0.97	1	1									826	95.6637	7.85498
E1C9A8	Uncharacterized protein OS=Gallus gallus GN=LOC100859909 PE=4 SV=1 - [E1C9A8_CHICK]	0.61	1	1	1	1				Pf11229; Pf12530	427233	1.11265e+06										0	0.61	1	1									1800	200.184	6.48096
E1C9D7	Uncharacterized protein OS=Gallus gallus GN=CCDC40 PE=4 SV=2 - [E1C9D7_CHICK]	2.41	1	1	2	2	catalytic activity; receptor activity; signal transducer activity	cytoplasm; membrane	regulation of biological process; response to stimulus; cellular component movement; metabolic process; cell organization and biogenesis	Pf13166	422083	1.86554e+06										1.9526	1.05	1	1					2.68431	1.36	1	1	956	110.828	6.771
E1C9E5	Uncharacterized protein OS=Gallus gallus GN=BUB3 PE=2 SV=2 - [E1C9E5_CHICK]	8.42	1	3	3	20	protein binding	chromosome; nucleus	cell organization and biogenesis; regulation of biological process	Pf00400		2.83382e+06	1.13779	1;2;2	2.81835	1.08152	2;2;2	7.17476	1.10264	1;2;2	4.82842	29.2672	8.42	5	9	17.9699	8.42	3	5	21.6259	6.63	3	6	392	43.9724	7.6792	0.24465	0.0213485	0.0694784	0.0709585	0.387876	0.485959	0.279305	0.00241154	0.00808171
E1C9F0	Uncharacterized protein OS=Gallus gallus GN=DYNC2H1 PE=4 SV=2 - [E1C9F0_CHICK]	0.51	1	2	2	2	nucleotide binding; catalytic activity; motor activity	Golgi	metabolic process; cellular component movement; cell organization and biogenesis; cell differentiation	Pf03028; Pf07728; Pf08385; Pf08393; Pf12774; Pf12775; Pf12777; Pf12780; Pf12781; Pf13401	418979	0										1.9463	0.51	2	2									4301	491.688	6.43018
E1C9F6	Neurofibromin OS=Gallus gallus GN=NF1 PE=2 SV=1 - [E1C9F6_CHICK]	0.32	1	1	1	1	enzyme regulator activity	cytoplasm	metabolic process; regulation of biological process; response to stimulus; cell differentiation; cell communication; cell organization and biogenesis	Pf00616; Pf13716		1.1319e+06										0	0.32	1	1									2835	319.584	7.50342
E1C9G0	Uncharacterized protein OS=Gallus gallus GN=DHX57 PE=4 SV=2 - [E1C9G0_CHICK]	1.23	1	1	2	2	nucleotide binding; catalytic activity; protein binding; metal ion binding		metabolic process	Pf00270; Pf00271; Pf00642; Pf04408; Pf05773; Pf07717		2.90107e+06														1.96787	1.23	2	2					1378	154.76	7.66455
E1C9G2	Uncharacterized protein OS=Gallus gallus GN=TFAP2E PE=4 SV=1 - [E1C9G2_CHICK]	2.55	1	1	1	1	DNA binding; protein binding	nucleus	regulation of biological process	Pf03299	419631	1.48193e+06										1.70807	2.55	1	1									432	46.3648	8.36768
E1C9I9	Uncharacterized protein (Fragment) OS=Gallus gallus GN=MRVI1 PE=4 SV=2 - [E1C9I9_CHICK]	3.57	1	1	1	1				Pf05781		7.14567e+06										0	3.57	1	1									840	93.5516	7.37158
E1C9J1	Uncharacterized protein OS=Gallus gallus GN=Gga.40202 PE=4 SV=2 - [E1C9J1_CHICK]	0.47	1	1	1	1	catalytic activity		regulation of biological process; metabolic process; response to stimulus; cell differentiation	Pf00617; Pf00618		302794										0	0.47	1	1									1920	215.079	5.56689
E1C9J2	Uncharacterized protein (Fragment) OS=Gallus gallus PE=4 SV=2 - [E1C9J2_CHICK]	44.31	1	7	7	104				Pf10208		1.04285e+07	2.17262	6;5;6	24.9924	0.981429	9;9;7	19.2617	2.22558	7;6;6	10.1027	114.213	44.31	10	38	110.069	44.31	11	37	86.3889	26.95	7	29	167	18.7537	8.44092	0.980376	0.00145461	0.00799234	-0.0678254	0.498734	0.59412	1.13947	4.55074e-05	0.00028682
E1C9J4	Uncharacterized protein OS=Gallus gallus GN=CDO1 PE=4 SV=2 - [E1C9J4_CHICK]	4.41	1	1	1	1	metal ion binding; catalytic activity	cytosol	metabolic process	Pf05995	427391	5.49006e+06														1.66619	4.41	1	1					204	23.8634	6.16357
E1C9K0	Uncharacterized protein OS=Gallus gallus GN=CTR9 PE=4 SV=1 - [E1C9K0_CHICK]	0.6	1	1	1	2	protein binding	nucleus	regulation of biological process; response to stimulus; cell organization and biogenesis; metabolic process	Pf08424; Pf13414; Pf13424; Pf13432; Pf14559	423035	1.52784e+06	2.99799	-;1;-		0.842531	-;1;-		3.56811	-;1;-		2.22846	0.6	1	1	0	0.6	1	1					1167	132.727	6.85889
E3VVM5	Elongation of very long chain fatty acids family member protein 1 OS=Gallus gallus GN=ELOVL1 PE=2 SV=1 - [E3VVM5_CHICK]	3.79	1	1	1	6	catalytic activity	endoplasmic reticulum; membrane	metabolic process	Pf01151	424564	2.62039e+06	4.00992	-;1;1	63.8489	1.63576	-;1;1	82.2123	2.79554	-;1;1	27.2789	6.28998	3.79	1	2	5.50147	3.79	1	2	6.21127	3.79	1	2	290	33.8674	9.61279	1.89715	0.225608	0.358108	0.372787	0.763889	0.821143	1.58532	0.111998	0.180828
F1N803	Uncharacterized protein OS=Gallus gallus GN=C1S PE=3 SV=2 - [F1N803_CHICK]	1.59	1	1	1	1	catalytic activity; metal ion binding; protein binding	extracellular	metabolic process; regulation of biological process; response to stimulus	Pf00084; Pf00089; Pf00431; Pf07645; Pf14670		0										2.36761	1.59	1	1									690	77.2901	5.46533
F1N823	Uncharacterized protein (Fragment) OS=Gallus gallus GN=PDHB PE=4 SV=1 - [F1N823_CHICK]	7.5	1	2	2	9	catalytic activity	mitochondrion	metabolic process	Pf02779; Pf02780		1.7884e+06	0.258975	-;-;1		0.551304	-;1;1	1.11262	1.90419	-;-;2		4.75663	3.06	1	2	7.67115	7.5	2	3	12.7541	7.5	2	4	360	38.9801	6.55127				-0.898815	0.00803902	0.0264729	1.05873	0.68383	0.756715
F1N830	Uncharacterized protein (Fragment) OS=Gallus gallus GN=CYTH1 PE=2 SV=2 - [F1N830_CHICK]	4.6	2	2	2	6		cytoplasm; membrane	regulation of biological process	Pf00169; Pf01369; Pf15413		815668	1.0103	1;1;-	11.7018	0.755461	1;1;-	25.1843	1.40615	1;1;-	36.4115	2.45118	3.07	1	1	6.31264	4.6	2	3	5.26602	3.07	1	2	391	45.472	5.85889	0.0678273	0.671684	0.757254	-0.467506	0.322785	0.418228	0.571822	0.373396	0.465208
F1N838	Uncharacterized protein (Fragment) OS=Gallus gallus GN=Gga.19764 PE=4 SV=1 - [F1N838_CHICK]	0.14	1	1	1	1	transporter activity; protein binding	nucleus; cytoplasm; membrane	transport; metabolic process; regulation of biological process; response to stimulus	Pf00059; Pf00801; Pf01477; Pf01822; Pf01825; Pf02010; Pf08016; Pf12799; Pf13855		174886										0	0.14	1	1									4277	474.228	5.71924
F1N842	Uncharacterized protein (Fragment) OS=Gallus gallus GN=DUSP12 PE=4 SV=2 - [F1N842_CHICK]	4.19	1	1	1	2	catalytic activity	nucleus	metabolic process; regulation of biological process	Pf00782		0										1.69032	4.19	1	1	2.2707	4.19	1	1					334	36.0502	8.30908
F1N843	Tyrosine-protein phosphatase non-receptor type OS=Gallus gallus GN=PTPN6 PE=3 SV=1 - [F1N843_CHICK]	34.6	2	17	18	251	protein binding; catalytic activity; receptor activity; signal transducer activity	nucleus; cytoplasm	regulation of biological process; metabolic process; cell proliferation; cell differentiation; response to stimulus; defense response	Pf00017; Pf00102; Pf00782; Pf13350		9.7095e+06	0.677703	18;17;18	8.48998	1.00997	20;18;19	2.61294	0.722474	20;19;20	10.5182	254.395	31.46	29	83	286.319	28.48	26	90	229.488	28.97	28	78	604	68.3246	7.84033	-0.456042	8.87082e-06	0.000105605	-0.128063	0.0996516	0.176887	-0.26764	7.53611e-05	0.000431391
F1N865	Uncharacterized protein OS=Gallus gallus GN=C15H12orf51 PE=4 SV=2 - [F1N865_CHICK]	0.2	1	1	1	2	catalytic activity		metabolic process	Pf00622; Pf00632		8.17523e+06										1.82875	0.2	1	1					0	0.2	1	1	4006	440.632	6.26514
F1N872	Uncharacterized protein (Fragment) OS=Gallus gallus GN=Gga.30681 PE=4 SV=2 - [F1N872_CHICK]	11.39	1	3	3	18				Pf11721		2.34072e+06	1.15369	1;3;2	6.24064	0.753908	1;3;2	9.96972	1.55619	1;3;2	2.41192	20.1319	7.12	2	6	28.574	11.39	3	8	15.4208	7.12	2	4	281	31.066	5.99854	0.278345	0.0103457	0.0391883	-0.48245	0.00967215	0.0303141	0.813601	2.01647e-05	0.000137771
F1N876	Uncharacterized protein OS=Gallus gallus GN=SEPHS1 PE=4 SV=2 - [F1N876_CHICK]	2.55	1	1	1	4	catalytic activity; nucleotide binding; protein binding		metabolic process	Pf00586; Pf02769	426612	372785							1.78157	-;-;1						3.75612	2.55	1	2	4.51056	2.55	1	2	392	42.8947	5.97314
F1N897	Uncharacterized protein OS=Gallus gallus GN=PTPRF PE=4 SV=2 - [F1N897_CHICK]	0.84	1	1	1	2	catalytic activity; protein binding		metabolic process	Pf00041; Pf00047; Pf00102; Pf07679; Pf13895; Pf13927; Pf14566	424568	4.58219e+06														3.35949	0.84	1	1	3.85084	0.84	1	1	1895	211.859	6.45557
F1N8C9	Uncharacterized protein OS=Gallus gallus GN=LOC429167 PE=3 SV=2 - [F1N8C9_CHICK]	0.47	2	1	1	1	transporter activity; protein binding	membrane	transport; regulation of biological process; response to stimulus	Pf00520; Pf08016; Pf08763		867315										2.22113	0.47	1	1									2126	241.837	6.80029
F1N8D3	Uncharacterized protein OS=Gallus gallus GN=SLMAP PE=4 SV=2 - [F1N8D3_CHICK]	1.36	2	1	1	1	catalytic activity; motor activity; protein binding; transporter activity		metabolic process; transport	Pf00498; Pf01496; Pf01920; Pf03961; Pf04111; Pf05701; Pf08317; Pf09726; Pf12128; Pf13166; Pf15066	396360	661218										2.00994	1.36	1	1									809	92.5668	5.10986
F1N8D4	Uncharacterized protein OS=Gallus gallus GN=FLNB PE=4 SV=2 - [F1N8D4_CHICK]	1.74	1	4	4	9	protein binding	cytoplasm; membrane		Pf00307; Pf00630; Pf13584		806691	0.981523	-;-;1		0.460151	-;-;1		3.32914	-;1;2	2.74736	0	0.47	1	1	13.8002	0.81	2	4	10.7313	0.81	2	4	2580	276.967	5.8208							1.85508	0.0291192	0.0601115
F1N8D6	Uncharacterized protein OS=Gallus gallus GN=TNKS2 PE=4 SV=2 - [F1N8D6_CHICK]	0.69	1	1	1	4	catalytic activity; protein binding	nucleus; cytoplasm	metabolic process; regulation of biological process	Pf00023; Pf00536; Pf00644; Pf07647; Pf12796; Pf13606; Pf13637; Pf13857		560832										0	0.69	1	1	0	0.69	1	2	0	0.69	1	1	1167	126.857	7.1665
F1N8E4	Switch-associated protein 70 OS=Gallus gallus GN=SWAP70 PE=4 SV=2 - [F1N8E4_CHICK]	2.93	2	2	2	5	DNA binding; nucleotide binding	nucleus; cytoplasm; membrane	metabolic process	Pf00169; Pf03962; Pf05262; Pf07793; Pf07888; Pf09731; Pf12128; Pf13868		1.10563e+06	0.671682	1;1;-	19.0812	0.773698	1;1;-	25.2203	0.877882	1;1;-	6.22518	4.99502	1.72	1	2	4.99929	2.93	2	2	2.0729	1.72	1	1	580	67.8414	6.58057	-0.529399	0.225576	0.358108	-0.43316	0.344221	0.441413	-0.0597504	0.519594	0.607088
F1N8G9	Uncharacterized protein OS=Gallus gallus GN=EIF4G3 PE=4 SV=2 - [F1N8G9_CHICK]	0.75	1	1	1	1	RNA binding; protein binding		regulation of biological process	Pf02020; Pf02847; Pf02854		3.62522e+06	2.86038	-;1;-		0.812567	-;1;-		3.52986	-;1;-						1.87044	0.75	1	1					1600	176.138	5.19873
F1N8H4	Uncharacterized protein OS=Gallus gallus GN=PSTPIP1 PE=4 SV=2 - [F1N8H4_CHICK]	4.68	1	2	2	7	protein binding			Pf00018; Pf00611; Pf01576; Pf07653; Pf08239; Pf14604		1.09483e+06	0.99315	1;-;-		0.68669	2;-;1	27.2088	0.954311	1;-;-		11.1379	4.68	2	4	4.3951	1.97	1	2	2.42081	1.97	1	1	406	47.0359	5.71924				-0.515477	0.202885	0.296839
F1N8H6	Heterochromatin protein 1-binding protein 3 OS=Gallus gallus GN=HP1BP3 PE=3 SV=1 - [F1N8H6_CHICK]	18.96	2	10	10	104	DNA binding	chromosome; nucleus	cell organization and biogenesis	Pf00538		5.77181e+06	0.621409	8;10;7	17.2123	1.02832	11;12;9	1.84978	0.64526	9;10;7	13.1565	111.164	16.28	17	35	115.14	15.74	14	40	90.5404	11.27	13	29	559	61.8143	9.33447	-0.562491	0.000854425	0.00530699	-0.103895	0.317253	0.413149	-0.443472	0.000371054	0.00168647
F1N8I3	Uncharacterized protein (Fragment) OS=Gallus gallus GN=LOC100859747 PE=4 SV=2 - [F1N8I3_CHICK]	19.49	1	4	5	15			transport	Pf02121		1.14186e+06	1.2737	1;-;2	36.8309	1.21967	2;-;2	18.7274	1.17876	1;-;3	12.6725	10.1893	9.56	3	4	2.53653	3.31	1	1	29.0095	16.18	4	10	272	31.7639	6.12549	0.228165	0.601001	0.699652	0.234034	0.233682	0.329087	0.188515	0.287998	0.379341
F1N8J0	Uncharacterized protein OS=Gallus gallus GN=ACAA2 PE=3 SV=1 - [F1N8J0_CHICK]	13.6	1	5	5	28	catalytic activity	mitochondrion; membrane	metabolic process; regulation of biological process	Pf00108; Pf02801; Pf02803		4.19732e+06	0.947171	-;1;2	41.8194	0.39699	-;2;3	26.0744	1.03446	1;2;2	82.0167	12.449	9.32	3	5	34.1337	13.6	5	13	28.6484	11.59	4	10	397	41.6277	7.88428	-0.23289	0.565755	0.671121	-1.35022	0.00134961	0.00607881	-0.0457516	0.95596	0.972087
F1N8J7	Uncharacterized protein OS=Gallus gallus GN=CRIP2 PE=4 SV=2 - [F1N8J7_CHICK]	9.09	1	1	1	22	DNA binding; metal ion binding	cytoplasm	regulation of biological process; response to stimulus	Pf00412	101747696	8.31014e+06	1.83979	2;2;1	21.8453	1.45392	2;3;1	10.5581	1.41658	3;2;1	6.58712	19.0926	9.09	3	9	17.4549	9.09	3	9	6.36228	9.09	2	4	77	8.59408	8.76318	0.854124	0.0157572	0.054979	0.576179	0.00970927	0.0303141	0.617401	0.0389733	0.0767152
F1N8K6	Uncharacterized protein (Fragment) OS=Gallus gallus GN=FAM46D PE=4 SV=2 - [F1N8K6_CHICK]	3.05	1	1	1	1				Pf07984		2.23496e+06																		2.82475	3.05	1	1	393	45.3773	6.46826
F1N8M0	Bcl-2-related ovarian killer protein OS=Gallus gallus GN=BOK PE=4 SV=1 - [F1N8M0_CHICK]	3.29	2	1	1	9	protein binding	nucleus; cytoplasm; mitochondrion; membrane	cell death; metabolic process; regulation of biological process; cell proliferation; response to stimulus	Pf00452		4.05804e+06	0.565971	1;-;2	19.0416	0.858085	-;-;3		0.816866	-;-;2		2.24958	3.29	1	1	1.98545	3.29	1	1	14.2624	3.29	3	7	213	23.5514	8.48486	-0.711249	0.168735	0.290923	0.224673	0.726532	0.78798	-0.16228	0.78622	0.833854
F1N8N3	Uncharacterized protein (Fragment) OS=Gallus gallus GN=PKD2L1 PE=4 SV=2 - [F1N8N3_CHICK]	0.92	1	1	1	1	transporter activity; metal ion binding; protein binding; receptor activity; signal transducer activity	endoplasmic reticulum; membrane; cell surface	response to stimulus; transport	Pf00520; Pf08016		766139										0	0.92	1	1									763	88.466	5.50342
F1N8N7	Integrin beta OS=Gallus gallus GN=ITGB1 PE=2 SV=1 - [F1N8N7_CHICK]	4.98	2	3	4	6	receptor activity; protein binding; metal ion binding	cytoplasm; membrane; cell surface	cellular component movement; regulation of biological process; response to stimulus; development; cell organization and biogenesis; cell differentiation	Pf00362; Pf07965; Pf08725	374058	1.36358e+06	0.936813	2;-;1	10.3502	1.32545	2;-;1	15.9502	0.725388	2;-;1	8.04028	12.7497	3.61	3	4	2.62136	1.37	1	1	3.53253	1.37	1	1	803	88.56	5.24951	-0.00477871	0.95242	0.967963	0.412025	0.105695	0.183744	-0.363331	0.0913123	0.155095
F1N8P0	Uncharacterized protein OS=Gallus gallus GN=LRRK1 PE=4 SV=2 - [F1N8P0_CHICK]	0.9	1	2	2	4	catalytic activity; protein binding; nucleotide binding	cytoplasm; mitochondrion	metabolic process; regulation of biological process; response to stimulus	Pf00025; Pf00069; Pf07714; Pf08477; Pf12796; Pf12799; Pf13855	415520	5.46602e+06										0	0.9	2	3	1.90842	0.5	1	1					1998	223.264	6.52197
F1N8P3	Uncharacterized protein OS=Gallus gallus GN=ACTBL2 PE=3 SV=2 - [F1N8P3_CHICK]	38.99	1	1	10	1954	nucleotide binding	cytoplasm; cytoskeleton		Pf00022	426652	1.14395e+09										2091.05	32.89	22	712	2031.7	25.46	21	669	1702.91	31.56	21	573	377	41.9867	5.31299
F1N8Q1	Superoxide dismutase [Cu-Zn] OS=Gallus gallus GN=SOD1 PE=3 SV=2 - [F1N8Q1_CHICK]	26.62	2	3	3	43	antioxidant activity; catalytic activity; metal ion binding; protein binding	nucleus; cytoplasm; mitochondrion; cytosol; membrane	regulation of biological process; response to stimulus; metabolic process; cellular homeostasis; cellular component movement; transport; cell organization and biogenesis	Pf00080		3.69177e+06	0.6653	-;1;1	19.0323	0.775571	2;2;2	25.0782	1.38813	-;3;1	46.9045	32.7278	13.64	4	13	34.9693	13.64	4	15	38.6894	26.62	5	15	154	15.6797	6.59521	-0.543104	0.219804	0.353333	-0.440721	0.155404	0.246566	0.768791	0.268245	0.358677
F1N8Q2	Microtubule-associated protein RP/EB family member 2 (Fragment) OS=Gallus gallus GN=MAPRE2 PE=4 SV=2 - [F1N8Q2_CHICK]	17.17	3	3	5	38	protein binding	cytoskeleton		Pf00307; Pf03271		3.25105e+06	0.897946	1;-;-		0.982573	1;1;-	31.1796	1.22547	2;-;-		31.6944	14.48	6	13	36.3335	7.74	5	15	23.2794	5.05	5	10	297	33.6096	6.23975				-0.100998	0.807284	0.85431	0.42289	0.0877294	0.149848
F1N8S8	Uncharacterized protein OS=Gallus gallus GN=RG9MTD2 PE=4 SV=2 - [F1N8S8_CHICK]	6.45	1	1	1	1	catalytic activity		metabolic process	Pf01746		2.13552e+06				0.750086	1;-;-					0	6.45	1	1									310	35.9224	9.01221
F1N8T0	Uncharacterized protein OS=Gallus gallus GN=NEMF PE=2 SV=1 - [F1N8T0_CHICK]	0.84	1	1	1	1		nucleus; cytoplasm	transport	Pf05670; Pf05833; Pf11923	428926	114014										0	0.84	1	1									1071	121.644	6.69775
F1N8U9	Uncharacterized protein OS=Gallus gallus GN=C13H5orf41 PE=2 SV=1 - [F1N8U9_CHICK]	1.42	1	1	1	1	DNA binding	cytoplasm	regulation of biological process; response to stimulus		416206	391474	0.779588	-;1;-		3.42298	-;1;-		0.228378	-;1;-						0	1.42	1	1					636	71.7512	4.89404
F1N8X2	Uncharacterized protein OS=Gallus gallus GN=LOC415464 PE=3 SV=2 - [F1N8X2_CHICK]	1.72	1	1	1	4	structural molecule activity	membrane		Pf00038; Pf00932; Pf12128		303510							1.44613	-;1;1	5.72359					3.66779	1.72	1	2	4.07513	1.72	1	2	583	66.0876	5.96045							0.660564	0.0561567	0.103969
F1N8Y3	Uncharacterized protein OS=Gallus gallus GN=CBR1 PE=3 SV=1 - [F1N8Y3_CHICK]	7.25	1	2	2	7	catalytic activity		metabolic process	Pf00106; Pf08659; Pf13561		2.27099e+06	0.683292	-;1;-		1.16378	-;1;-		0.588061	-;1;1	0.164763	4.86076	2.9	1	2	6.2112	4.35	1	2	8.3595	4.35	2	3	276	30.3068	8.04541							-0.636414	0.00168135	0.00599513
F1N8Y9	Uncharacterized protein OS=Gallus gallus GN=CEP85L PE=4 SV=2 - [F1N8Y9_CHICK]	1.16	1	1	1	5				Pf01576; Pf02463; Pf04111; Pf05557; Pf07888; Pf09726; Pf11932; Pf12128; Pf13166; Pf14662; Pf14915; Pf15254; Pf15619	100857774	3.72874e+06	2.30339	1;1;-	49.3966	0.903713	1;1;1	10.4314	2.42861	1;1;-	37.9806	2.14054	1.16	1	1	4.30772	1.16	1	2	4.8641	1.16	1	2	778	88.1092	7.02002	1.16791	0.269421	0.402722	-0.190804	0.152722	0.243163	1.35568	0.181443	0.266133
F1N8Z4	Uncharacterized protein OS=Gallus gallus GN=RUVBL1 PE=4 SV=1 - [F1N8Z4_CHICK]	10.96	1	4	4	18	nucleotide binding; catalytic activity	cytoplasm; Golgi	metabolic process; response to stimulus; cell organization and biogenesis	Pf00004; Pf01078; Pf01695; Pf05496; Pf06068; Pf06414; Pf07726; Pf13191; Pf13238; Pf13245; Pf13481		1.09588e+06	1.20386	2;3;3	17.5777	0.640217	2;3;3	8.75954	1.9443	2;3;3	5.07416	14.7342	6.14	2	4	8.69655	8.77	3	5	21.8333	10.96	4	9	456	50.1483	6.41748	0.134473	0.555073	0.660801	-0.6585	5.23303e-05	0.000385405	0.847985	0.006216	0.0173687
F1N8Z9	Uncharacterized protein OS=Gallus gallus GN=MAST4 PE=4 SV=2 - [F1N8Z9_CHICK]	0.4	1	1	1	1	nucleotide binding; metal ion binding; catalytic activity; protein binding		metabolic process	Pf00069; Pf00595; Pf07714; Pf08926; Pf13180; Pf14531		161928																		1.78706	0.4	1	1	2762	301.282	8.80713
F1N900	Uncharacterized protein OS=Gallus gallus PE=4 SV=2 - [F1N900_CHICK]	0.42	1	1	1	1		nucleus; cytoplasm		Pf14874		1.49345e+07	0.281891	1;-;-		1.5364	1;-;-		0.18415	1;-;-		0	0.42	1	1									2151	240.412	5.36377
F1N903	Uncharacterized protein OS=Gallus gallus GN=PSMD6 PE=4 SV=2 - [F1N903_CHICK]	5.14	1	2	2	21	protein binding			Pf01399; Pf10602	416079	1.08274e+06	1.32423	1;2;2	29.9325	1.32229	2;3;3	14.264	0.878194	1;2;2	5.74819	15.8287	5.14	3	6	17.7324	5.14	4	8	16.3129	5.14	3	7	389	45.5485	6.17627	0.524767	0.279494	0.412859	0.541812	0.0583896	0.119408	-0.0415678	0.358564	0.451509
F1N926	Uncharacterized protein OS=Gallus gallus GN=USPL1 PE=4 SV=1 - [F1N926_CHICK]	1.6	2	1	1	1	protein binding; catalytic activity		metabolic process; cell proliferation; cell organization and biogenesis	Pf15499; Pf15509		1725217										0	1.6	1	1									752	83.0958	6.53662
F1N954	Proteasome subunit alpha type (Fragment) OS=Gallus gallus GN=PSMA1 PE=3 SV=2 - [F1N954_CHICK]	17.24	2	4	4	35	catalytic activity	proteasome; nucleus; cytoplasm	regulation of biological process; metabolic process	Pf00227; Pf10584		4.42112e+06	1.15385	1;4;3	3.3566	0.891077	2;4;3	22.6615	1.19007	1;4;3	8.55581	39.7017	17.24	4	11	47.7358	13.79	6	14	33.2259	13.79	5	10	261	29.3038	6.53662	0.433658	0.0322566	0.0897784	-0.0763924	0.699473	0.763189	0.433454	0.00151379	0.00550894
F1N961	Uncharacterized protein OS=Gallus gallus GN=FAM184A PE=4 SV=2 - [F1N961_CHICK]	0.74	1	1	1	5				Pf03961		2.57598e+06	0.108893	-;1;-		0.536606	-;2;-		0.159585	-;1;-						7.89142	0.74	1	4	1.84219	0.74	1	1	1086	127.225	5.79541				-0.937755	0.227778	0.325397
F1N965	Frizzled-7 OS=Gallus gallus GN=FZD7 PE=2 SV=1 - [F1N965_CHICK]	2.29	1	1	1	1	receptor activity; signal transducer activity; protein binding	membrane	regulation of biological process; response to stimulus; development; cell differentiation; cell organization and biogenesis; cell division	Pf01392; Pf01534		12705.1														0	2.29	1	1					567	62.6886	7.98682
F1N9B7	Uncharacterized protein OS=Gallus gallus GN=RAD23B PE=4 SV=2 - [F1N9B7_CHICK]	8.68	1	4	4	31	DNA binding; protein binding	nucleus; cytoplasm	cell organization and biogenesis; metabolic process; response to stimulus; regulation of biological process	Pf00240; Pf00627; Pf09280; Pf11976; Pf13881	431623	2.86181e+06	1.00641	4;2;3	18.254	0.942483	5;5;6	7.4829	1.15109	4;2;3	9.92694	22.0629	8.68	5	9	23.246	8.68	5	11	22.0873	8.68	5	11	403	43.0916	4.75439	2.07421e-06	0.999992	0.999992	-0.153999	0.0828262	0.154855	0.403207	0.039283	0.0771813
F1N9D8	Cathepsin B OS=Gallus gallus GN=CTSB PE=3 SV=2 - [F1N9D8_CHICK]	9.12	2	3	3	23	catalytic activity	mitochondrion; vacuole	metabolic process; regulation of biological process; response to stimulus	Pf00112; Pf08127		1.13896e+06	2.19587	1;-;-		0.390062	2;-;-		4.86579	1;-;-		26.6048	9.12	3	11	17.1995	9.12	3	7	11.4397	5.88	2	5	340	37.5597	5.85889				-1.39791	0.0974359	0.173822
F1N9E2	Uncharacterized protein OS=Gallus gallus GN=CD3D PE=4 SV=1 - [F1N9E2_CHICK]	6.82	1	1	1	2	receptor activity; signal transducer activity	membrane	regulation of biological process; response to stimulus	Pf02189; Pf13927		0										4.11666	6.82	1	2									176	19.5258	7.98682
F1N9F8	Alcohol dehydrogenase [NADP(+)] OS=Gallus gallus GN=AKR1A1 PE=2 SV=1 - [F1N9F8_CHICK]	14.68	2	6	6	24	catalytic activity	cytosol; membrane	metabolic process	Pf00248		2.15945e+06	1.19554	2;2;2	31.3735	0.880341	2;3;3	0.550156	1.00395	3;2;3	28.0551	13.6951	7.34	3	6	26.445	14.68	6	11	16.2242	9.79	4	7	327	37.069	7.79639	0.268396	0.549953	0.656268	0.229503	0.592602	0.678505	0.102431	0.59444	0.676895
F1N9G0	Uncharacterized protein OS=Gallus gallus GN=MPDZ PE=4 SV=2 - [F1N9G0_CHICK]	0.3	2	1	1	2	protein binding			Pf00595; Pf09045; Pf09058; Pf13180	427360	1.61716e+06	0.920209	1;-;1	21.1471	1.44068	1;-;1	10.6317	0.649308	1;-;1	13.0175	0	0.3	1	1					0	0.3	1	1	2006	214.123	5.05908	-0.0782764	0.779943	0.847187	0.482969	0.140887	0.230928	-0.499614	0.165838	0.249463
F1N9H2	Uncharacterized protein OS=Gallus gallus GN=CASKIN1 PE=4 SV=2 - [F1N9H2_CHICK]	1.5	1	1	1	1	protein binding			Pf00018; Pf00023; Pf00536; Pf07647; Pf07653; Pf12796; Pf13606; Pf13637; Pf13857; Pf14604		2.14537e+06							0.081897	1;-;-		2.02314	1.5	1	1									1404	148.081	8.88037
F1N9H3	Protein disulfide-isomerase OS=Gallus gallus GN=P4HB PE=3 SV=2 - [F1N9H3_CHICK]	40.32	3	20	20	576	catalytic activity	endoplasmic reticulum	metabolic process; response to stimulus; cellular homeostasis; regulation of biological process	Pf00085; Pf13098; Pf13848; Pf13899; Pf13905		2.93321e+07	1.08418	35;34;32	4.51639	0.757265	39;37;35	0.914343	1.58874	35;36;35	0.845333	559.022	40.32	38	195	554.69	38.72	37	197	506.877	40.32	40	184	501	55.7523	4.88135	0.287011	0.00285996	0.0135543	-0.558239	4.19974e-21	1.99031e-19	0.86072	4.68057e-16	1.65224e-14
F1N9I2	Uncharacterized protein OS=Gallus gallus GN=FAM178A PE=4 SV=2 - [F1N9I2_CHICK]	0.5	1	1	1	1				Pf14816		1.02306e+06																		0	0.5	1	1	1189	133.58	7.26904
F1N9I8	Uncharacterized protein OS=Gallus gallus GN=LOC428322 PE=4 SV=2 - [F1N9I8_CHICK]	2.2	1	1	1	1	transporter activity	membrane	transport	Pf00375	428322	421358														2.18541	2.2	1	1					545	59.1935	6.25244
F1N9J1	Uncharacterized protein OS=Gallus gallus GN=GYG1 PE=4 SV=1 - [F1N9J1_CHICK]	4.82	1	1	1	10	catalytic activity		metabolic process	Pf01501		2.26514e+06	1.45542	1;-;1	21.3151	1.02371	2;1;2	6.09899	1.70646	1;-;1	31.668	18.4531	4.82	1	4	16.2278	4.82	1	4	8.28006	4.82	1	2	332	37.1773	4.77979	0.58286	0.228918	0.360501	-0.0269303	0.7869	0.838437	0.86345	0.231518	0.319242
F1N9J3	Uncharacterized protein OS=Gallus gallus GN=GBP7 PE=4 SV=2 - [F1N9J3_CHICK]	1.87	1	1	1	2	catalytic activity; nucleotide binding		metabolic process	Pf02263; Pf02841		9.65244e+06										4.77428	1.87	1	2									697	79.3004	5.99854
F1N9J4	60S ribosomal protein L22 (Fragment) OS=Gallus gallus GN=RPL22 PE=2 SV=1 - [F1N9J4_CHICK]	30.71	2	3	3	48	structural molecule activity	cytoplasm; ribosome	metabolic process; cell differentiation	Pf01776		1.18536e+07	2.80874	2;4;4	45.1389	0.974427	2;3;3	2.90213	2.19493	2;3;3	5.62774	49.0784	30.71	4	15	51.7052	30.71	3	16	54.8753	30.71	4	17	127	14.6457	9.18799	1.33894	0.0220716	0.0705163	-0.197675	0.134475	0.221752	1.76979	0.0060826	0.0170409
F1N9J7	Uncharacterized protein OS=Gallus gallus GN=LOC100859737 PE=3 SV=1 - [F1N9J7_CHICK]	35.33	4	1	12	398	nucleotide binding; catalytic activity; structural molecule activity	cytoplasm; cytoskeleton	metabolic process; cell organization and biogenesis	Pf00091; Pf03953	425049	2.39435e+07	1.29524	2;4;4	56.8168	0.592296	3;4;3	15.9961	2.00306	3;3;2	23.3614	486.607	33.56	21	142	495.01	33.56	20	138	393.082	35.33	23	118	450	50.0277	5.05908	0.131042	0.80139	0.858651	-0.938446	0.0116335	0.0349326	1.36629	0.00175835	0.00622774
F1N9K4	Uncharacterized protein (Fragment) OS=Gallus gallus GN=DOCK11 PE=4 SV=2 - [F1N9K4_CHICK]	0.54	1	1	1	3	protein binding		regulation of biological process; response to stimulus	Pf00169; Pf06920; Pf11878; Pf14429		7.50334e+06							0.143256	-;-;1		2.16038	0.54	1	1	2.26973	0.54	1	1	2.12296	0.54	1	1	2034	232.681	7.7085
F1N9L1	Protein kinase C OS=Gallus gallus GN=PRKCB PE=3 SV=2 - [F1N9L1_CHICK]	7.4	6	4	5	31	nucleotide binding; catalytic activity; protein binding; metal ion binding	nucleus; cytoplasm; membrane	regulation of biological process; metabolic process; transport; cellular homeostasis; cell organization and biogenesis; response to stimulus	Pf00069; Pf00130; Pf00168; Pf00433; Pf07714		2.23177e+06	0.514937	3;2;2	12.553	0.951218	3;3;3	11.5301	0.53021	4;2;2	17.0646	29.7126	7.4	5	11	24.8774	5.86	4	10	19.44	5.86	4	10	649	73.5755	6.96143	-0.90634	0.00193018	0.00989836	0.0494578	0.690673	0.757911	-0.696415	0.00561496	0.0160276
F1N9L3	Uncharacterized protein OS=Gallus gallus PE=4 SV=2 - [F1N9L3_CHICK]	1.32	1	1	1	1	protein binding					2.88108e+06	0.90713	-;1;-		0.917937	-;1;-		0.990946	-;1;-						0	1.32	1	1					1291	140.783	5.71924
F1N9N4	Stathmin-3 OS=Gallus gallus GN=NPC2 PE=2 SV=1 - [F1N9N4_CHICK]	45.27	1	5	5	99	protein binding	vacuole	response to stimulus; transport	Pf02221		1.55292e+07	1.25552	7;5;5	2.26074	1.0949	7;5;5	0.348606	1.12512	7;6;6	2.21602	109.599	39.19	8	33	108.519	45.27	10	34	107.299	40.54	9	32	148	16.1953	6.50732	0.537124	0.00147099	0.00800011	0.0338644	0.64494	0.72101	0.55559	0.00288234	0.00927779
F1N9N7	Uncharacterized protein (Fragment) OS=Gallus gallus GN=SHISA9 PE=4 SV=2 - [F1N9N7_CHICK]	10.83	1	1	1	1						863779										0	10.83	1	1									120	13.6479	9.49561
F1N9R2	Uncharacterized protein OS=Gallus gallus GN=RCN2 PE=4 SV=2 - [F1N9R2_CHICK]	10.23	1	3	3	15	metal ion binding			Pf13499	415350	1.27007e+06	0.549226	1;2;-	58.3978	0.241955	1;2;-	64.9551	1.97103	1;3;1	22.0851	18.0109	10.23	3	6	17.2854	7.59	2	5	14.9101	3.96	1	4	303	35.6893	4.56396	-0.730198	0.228648	0.360501	-2.01906	0.0564194	0.115814	-0.599526	0.75928	0.808932
F1N9R3	Uncharacterized protein OS=Gallus gallus GN=RILP PE=4 SV=2 - [F1N9R3_CHICK]	2.25	1	1	1	3		mitochondrion; vacuole	transport	Pf11461	417558	2.40397e+07										1.73716	2.25	1	2	0	2.25	1	1					400	45.1429	5.12256
F1N9R7	Uncharacterized protein OS=Gallus gallus GN=RAB7L1 PE=3 SV=2 - [F1N9R7_CHICK]	20	1	4	4	13	nucleotide binding		regulation of biological process; response to stimulus; transport	Pf00025; Pf00071; Pf08477	419836	1.39066e+06	0.676406	-;1;4	24.374	1.5713	-;1;4	86.4553	0.973	-;2;4	54.5356	6.40257	8.29	2	3	8.70164	11.71	2	4	16.1901	16.59	3	6	205	23.0793	7.03467	-0.464072	0.0440479	0.112081	0.0276888	0.959761	0.971843	-0.210066	0.736898	0.791804
F1N9R8	Uncharacterized protein (Fragment) OS=Gallus gallus GN=NUCKS1 PE=4 SV=2 - [F1N9R8_CHICK]	3.14	1	1	1	11		nucleus				4.19379e+06	2.27369	1;1;1	9.40099	1.79888	1;1;1	4.05446	1.28146	1;1;1	6.51883	13.1089	3.14	3	5	5.37707	3.14	1	2	10.7388	3.14	2	4	287	32.0353	5.22412	1.23891	0.00379726	0.0171048	0.806603	0.00179025	0.00764785	0.485338	0.011888	0.0288087
F1N9S3	Uncharacterized protein OS=Gallus gallus GN=FAM98A PE=2 SV=1 - [F1N9S3_CHICK]	2.36	1	1	1	1				Pf10239		3.26047e+06	0.691658	1;-;-		5.42962	1;-;-		0.127855	1;-;-		1.63646	2.36	1	1									551	58.6007	9.01221
F1N9S4	Uncharacterized protein OS=Gallus gallus GN=COIL PE=4 SV=2 - [F1N9S4_CHICK]	1.72	1	1	1	1	protein binding; catalytic activity	nucleus	metabolic process			2.61439e+06														0	1.72	1	1					583	62.4748	9.62744
F1N9S7	Annexin OS=Gallus gallus GN=ANXA1 PE=3 SV=1 - [F1N9S7_CHICK]	57.31	2	18	20	957	enzyme regulator activity; structural molecule activity; metal ion binding; protein binding	cytoskeleton; cytoplasm; membrane	regulation of biological process; response to stimulus; metabolic process; cell differentiation; transport	Pf00191		8.12008e+07	0.889375	46;51;41	1.49925	1.25103	44;53;41	1.40688	0.725048	50;53;43	2.28556	1153.66	55.56	43	344	1141.97	57.31	44	350	918.214	49.71	41	263	342	38.5319	7.44482	-0.05666	0.235557	0.365772	0.276245	4.61044e-11	1.2257e-09	-0.233593	2.00425e-06	1.73976e-05
F1N9U1	Serine/threonine-protein kinase TAO3 OS=Gallus gallus GN=TAOK3 PE=4 SV=1 - [F1N9U1_CHICK]	2.78	2	1	2	3	nucleotide binding; catalytic activity	mitochondrion	metabolic process; regulation of biological process; response to stimulus	Pf00069; Pf07714; Pf09731; Pf14531		0										1.95747	1.34	1	1					0	1.45	1	2	898	105.314	7.62061
F1N9U8	Uncharacterized protein OS=Gallus gallus GN=ETFA PE=4 SV=2 - [F1N9U8_CHICK]	23.77	1	5	5	15	catalytic activity; nucleotide binding	mitochondrion	metabolic process	Pf00766; Pf01012		1.34935e+06	0.97717	1;2;1	8.5765	0.655815	1;2;1	24.0546	1.4229	3;2;1	22.4819	15.4536	19.13	4	6	12.3813	8.99	2	6	11.8127	9.86	2	3	345	36.5573	8.49951	0.00138272	0.988617	0.992793	-0.753223	0.0551525	0.114073	0.0115132	0.988514	0.994146
F1N9V0	Uncharacterized protein (Fragment) OS=Gallus gallus GN=DBH PE=4 SV=2 - [F1N9V0_CHICK]	1.29	1	1	1	2	catalytic activity; metal ion binding		response to stimulus; regulation of biological process; metabolic process; cellular component movement	Pf01082; Pf03351; Pf03712		516777														3.4379	1.29	1	2					622	70.5092	6.94678
F1N9V1	Uncharacterized protein (Fragment) OS=Gallus gallus GN=SNX29 PE=4 SV=2 - [F1N9V1_CHICK]	1.09	1	1	1	2				Pf00787; Pf02759		994131										2.17753	1.09	1	1	2.33236	1.09	1	1					822	93.6323	6.31592
F1N9W9	Uncharacterized protein (Fragment) OS=Gallus gallus GN=RPS11 PE=3 SV=2 - [F1N9W9_CHICK]	38.85	1	7	7	57	structural molecule activity	ribosome	metabolic process	Pf00366		8.57252e+06	2.0229	5;4;6	13.1929	0.775335	8;7;7	5.05085	2.51615	5;4;6	12.991	38.2649	31.85	9	19	43.1601	34.39	9	20	43.392	27.39	7	18	157	18.1979	10.3745	1.03945	7.65916e-08	1.56309e-06	-0.441031	8.49113e-08	1.26785e-06	1.45097	7.34358e-12	1.72819e-10
F1N9Y5	Tyrosine-protein kinase SYK OS=Gallus gallus GN=SYK PE=1 SV=2 - [KSYK_CHICK]	6.53	1	4	4	12	nucleotide binding; catalytic activity; signal transducer activity; protein binding	cytoplasm; cytosol; membrane	response to stimulus; transport; metabolic process; defense response; regulation of biological process; cellular component movement	Pf00017; Pf00069; Pf07714	427272	1.07631e+06	0.788862	-;1;1	1.80455	0.807395	1;1;1	9.82682	0.93114	1;1;2	12.184	19.7788	5.22	3	6	4.17239	1.31	1	2	6.24997	2.94	2	4	613	69.8562	7.13721	-0.284269	0.0411716	0.107218	-0.353151	0.0521705	0.109357	0.0672542	0.519952	0.607088
F1N9Z0	Uncharacterized protein OS=Gallus gallus GN=LOC395824 PE=4 SV=2 - [F1N9Z0_CHICK]	2.16	2	1	1	2	catalytic activity		metabolic process	Pf01425		3.34173e+06										0	2.16	1	2									464	50.7866	8.39697
F1N9Z7	Succinyl-CoA:3-ketoacid-coenzyme A transferase OS=Gallus gallus GN=OXCT1 PE=3 SV=2 - [F1N9Z7_CHICK]	22.82	1	9	9	53	catalytic activity	mitochondrion	metabolic process	Pf01144		3.42202e+06	0.441342	4;3;3	6.85577	0.585499	5;3;4	5.77386	0.68827	4;4;3	1.9076	68.1222	15.67	7	19	65.8531	19.92	8	18	56.3322	11.22	6	16	517	56.1382	7.91357	-0.737212	0.127059	0.238658	-0.473556	0.327702	0.422217	-0.428398	0.00344213	0.0104748
F1NA35	Uncharacterized protein OS=Gallus gallus GN=KANK1 PE=4 SV=2 - [F1NA35_CHICK]	0.89	1	1	2	4	protein binding		regulation of biological process; cell organization and biogenesis	Pf00023; Pf02463; Pf05557; Pf12075; Pf12796; Pf13606; Pf13637; Pf13857	395475	173661				2.88601	1;-;-					3.43163	0.89	3	4									1344	146.721	5.94775
F1NA36	Uncharacterized protein OS=Gallus gallus GN=SEC24B PE=4 SV=2 - [F1NA36_CHICK]	0.7	2	1	1	1	metal ion binding		transport	Pf00626; Pf04810; Pf04811; Pf04815; Pf08033		1.02333e+06														0	0.7	1	1					1135	124.323	6.75635
F1NA42	Phosphodiesterase 6b subunit OS=Gallus gallus GN=PDE6B PE=2 SV=1 - [F1NA42_CHICK]	1.2	1	1	1	1	catalytic activity; protein binding; metal ion binding		regulation of biological process; response to stimulus; metabolic process; cellular homeostasis	Pf00233; Pf01590; Pf13185; Pf13492	395092	411370														1.76708	1.2	1	1					836	96.5895	5.37646
F1NA55	Eukaryotic translation initiation factor 2A OS=Gallus gallus GN=EIF2A PE=2 SV=2 - [F1NA55_CHICK]	5.27	2	2	2	5	RNA binding; protein binding	cytoplasm	metabolic process; regulation of biological process; response to stimulus; cell organization and biogenesis	Pf08662		1.16044e+06	4.15356	-;-;1		1.02216	-;-;1		1.6027	1;1;1	141.63	4.23186	2.11	1	2	1.88682	2.11	1	1	9.951	3.16	1	2	569	62.7298	8.79248							-0.463985	0.771142	0.819919
F1NA61	Uncharacterized protein OS=Gallus gallus GN=RBP3 PE=4 SV=1 - [F1NA61_CHICK]	0.89	1	1	1	1	catalytic activity		metabolic process	Pf03572; Pf11918		1.75114e+06										2.62424	0.89	1	1									1236	136.39	5.65576
F1NA76	Uncharacterized protein OS=Gallus gallus GN=TMED10 PE=3 SV=1 - [F1NA76_CHICK]	32.42	1	5	5	68	protein binding	membrane; endoplasmic reticulum; Golgi	transport; cell organization and biogenesis; metabolic process	Pf01105		4.23473e+06	1.96269	4;5;5	9.80088	0.892581	5;9;6	4.47522	2.27766	5;5;5	6.10702	67.1363	32.42	6	22	66.3225	32.42	6	24	60.8224	32.42	6	22	219	24.7869	7.78174	1.20965	0.000187265	0.00148623	-0.205836	0.00526692	0.0191365	1.507	1.41659e-05	0.000100683
F1NA86	Uncharacterized protein OS=Gallus gallus GN=SQSTM1 PE=4 SV=2 - [F1NA86_CHICK]	1.55	1	1	1	3	protein binding; metal ion binding	vacuole	metabolic process; regulation of biological process	Pf00564; Pf00569		1.4058e+07										1.82155	1.55	1	3									452	49.6808	4.95752
F1NAA5	Uncharacterized protein OS=Gallus gallus GN=PGM2L1 PE=4 SV=2 - [F1NAA5_CHICK]	2.25	1	1	1	2	catalytic activity	cytosol	metabolic process	Pf00408; Pf02878; Pf02879; Pf02880	419052	2.07868e+06										0	2.25	1	1					1.71719	2.25	1	1	621	70.2601	6.41748
F1NAC6	Uncharacterized protein OS=Gallus gallus GN=UQCRC1 PE=2 SV=2 - [F1NAC6_CHICK]	7.95	1	4	4	27	catalytic activity; metal ion binding	mitochondrion; membrane	metabolic process	Pf00675; Pf05193	416013	2.83466e+06	1.28611	2;1;2	16.3973	0.891885	2;1;2	1.97673	1.34661	2;3;3	6.49794	27.2274	7.95	7	11	17.3946	7.95	4	7	19.0054	7.95	4	9	478	52.7254	7.03467	0.357407	0.180708	0.305766	-0.205623	0.108836	0.18741	0.364408	0.110764	0.179631
F1NAC8	Uncharacterized protein OS=Gallus gallus GN=SNRPA1 PE=4 SV=1 - [F1NAC8_CHICK]	14.51	1	3	3	14	protein binding	spliceosomal complex		Pf12799; Pf13855; Pf14580		1.77947e+06	1.41044	1;2;1	45.413	0.830253	1;2;2	13.5379	1.62503	1;2;1	38.5718	10.6647	4.31	1	3	18.9392	9.02	2	6	17.033	14.51	3	5	255	28.3972	8.74854	0.638323	0.304091	0.434518	-0.330797	0.0424855	0.0929903	0.911059	0.171547	0.254437
F1NAD8	Uncharacterized protein (Fragment) OS=Gallus gallus GN=Gga.37547 PE=4 SV=2 - [F1NAD8_CHICK]	2.27	1	1	2	2	protein binding	cytoplasm		Pf00168; Pf09457		3.14139e+06										2.33013	1.14	1	1					2.41565	1.14	1	1	1233	131.615	7.10791
F1NAD9	Phosphorylase OS=Gallus gallus GN=PYGL PE=3 SV=2 - [F1NAD9_CHICK]	11.88	1	8	10	39	catalytic activity; nucleotide binding	cytoplasm; membrane	metabolic process	Pf00343		2.3591e+06	1.17847	2;5;4	9.84438	1.13012	2;8;6	5.35581	1.01528	2;6;4	12.2392	13.767	5.74	5	8	39.9331	10.84	9	18	31.6863	7.7	6	13	766	87.4476	5.87158	0.10319	0.608104	0.705457	0.0208106	0.890835	0.918648	-0.000847268	0.995604	0.999326
F1NAE5	Uncharacterized protein OS=Gallus gallus GN=CNTNAP1 PE=4 SV=2 - [F1NAE5_CHICK]	0.8	1	1	1	1	protein binding	membrane	cell organization and biogenesis; cellular component movement; transport	Pf00008; Pf00054; Pf00147; Pf00754; Pf02210		2.85354e+06																		0	0.8	1	1	1371	153.971	7.37158
F1NAG2	Uncharacterized protein OS=Gallus gallus GN=HECW1 PE=4 SV=2 - [F1NAG2_CHICK]	0.5	1	1	1	1	catalytic activity; protein binding	nucleus; cytoplasm	metabolic process	Pf00168; Pf00397; Pf00632		332095														0	0.5	1	1					1607	181.497	5.40186
F1NAH6	Uncharacterized protein OS=Gallus gallus PE=4 SV=2 - [F1NAH6_CHICK]	2.43	1	1	1	1	nucleotide binding; catalytic activity; metal ion binding		metabolic process	Pf00270; Pf00271; Pf13307		1.91009e+06																		3.01638	2.43	1	1	617	69.2298	7.45947
F1NAK6	Uncharacterized protein OS=Gallus gallus GN=DENND5A PE=4 SV=2 - [F1NAK6_CHICK]	2.04	1	1	1	2	transporter activity; protein binding	Golgi; membrane	response to stimulus	Pf01477; Pf02141; Pf02759; Pf03455; Pf03456		2.61968e+07																		0	2.04	1	2	1275	145.961	7.25439
F1NAK8	Uncharacterized protein OS=Gallus gallus PE=4 SV=2 - [F1NAK8_CHICK]	4.4	2	2	2	2	DNA binding	nucleus; cytoplasm; membrane	regulation of biological process	Pf01388		561196										1.80197	2.2	1	1	2.05919	2.2	1	1					409	44.6538	6.1001
F1NAL0	Uncharacterized protein OS=Gallus gallus PE=4 SV=2 - [F1NAL0_CHICK]	1.11	1	1	1	1	transporter activity; nucleotide binding	membrane	transport; regulation of biological process	Pf00654		1.23709e+06										1.9481	1.11	1	1									995	110.787	5.60498
F1NAM2	Lamin-B1 OS=Gallus gallus GN=LMNB1 PE=3 SV=2 - [F1NAM2_CHICK]	28.77	2	17	18	139	structural molecule activity; protein binding	nucleus; membrane		Pf00038; Pf00932; Pf01576; Pf05622; Pf05911; Pf09731; Pf12128		5.98274e+06	0.701655	13;12;12	9.58035	1.06274	13;14;12	4.01398	0.702273	13;12;11	6.56039	149.888	20.77	21	49	173.983	21.23	18	50	138.139	18.92	16	40	650	73.5935	5.63037	-0.444527	3.16442e-07	5.75348e-06	0.00977179	0.84555	0.882806	-0.405678	6.89227e-06	5.21351e-05
F1NAM4	Uncharacterized protein OS=Gallus gallus GN=RGS14 PE=4 SV=2 - [F1NAM4_CHICK]	4.8	1	2	2	4	signal transducer activity; enzyme regulator activity; protein binding	nucleus; cytoskeleton	transport; cell organization and biogenesis; regulation of biological process; response to stimulus; cell division	Pf00615; Pf02188; Pf02196; Pf02650	769193	1.3406e+06										7.12942	4.8	2	3	2.27294	1.6	1	1					562	61.1299	7.37158
F1NAM7	Uncharacterized protein OS=Gallus gallus GN=BDH2 PE=4 SV=2 - [F1NAM7_CHICK]	4.08	1	1	1	1	catalytic activity; nucleotide binding	cytoplasm	metabolic process	Pf00106; Pf08659; Pf13561	422715	675143	0.737019	-;-;1		1.49082	-;-;1		0.513316	-;-;1										2.3765	4.08	1	1	245	26.8469	7.23975
F1NAP2	Uncharacterized protein OS=Gallus gallus GN=DCTN6 PE=4 SV=2 - [F1NAP2_CHICK]	5.26	1	1	1	2	protein binding				771257	760631	0.935089	-;1;-		1.18374	-;1;-		0.792119	-;1;-		1.97152	5.26	1	1	1.72522	5.26	1	1					190	20.6587	6.31592
F1NAQ9	Uncharacterized protein OS=Gallus gallus GN=SUGP1 PE=4 SV=2 - [F1NAQ9_CHICK]	2.63	1	1	1	1	RNA binding	nucleus	metabolic process	Pf01585; Pf01805; Pf12656		39620978										0	2.63	1	1									646	73.2037	6.39209
F1NAR0	Uncharacterized protein OS=Gallus gallus GN=WRN PE=4 SV=2 - [F1NAR0_CHICK]	0.8	1	1	1	2	nucleotide binding; metal ion binding; DNA binding; catalytic activity; protein binding	nucleus	cell organization and biogenesis; metabolic process; response to stimulus; cell communication; transport; regulation of biological process	Pf00270; Pf00271; Pf00570; Pf01612; Pf09382; Pf14493		262039	1.61774	-;-;1		1.06376	-;-;1		1.57906	-;-;1										6.44981	0.8	1	2	1497	166.767	6.60986
F1NAS0	Uncharacterized protein OS=Gallus gallus GN=SUGT1 PE=4 SV=2 - [F1NAS0_CHICK]	5.81	2	2	2	12	protein binding			Pf00515; Pf04969; Pf05002; Pf07719; Pf13414; Pf13431; Pf13432		1.73176e+06	0.867632	2;1;2	21.3667	0.621379	2;1;2	28.4654	1.40679	2;2;2	11.1125	10.5102	5.81	2	4	11.5145	5.81	2	4	10.4082	5.81	2	4	327	37.2058	5.66846	-0.235078	0.5807	0.683177	-0.851334	0.0845002	0.157445	0.615761	0.00136233	0.00507995
F1NAT2	Uncharacterized protein OS=Gallus gallus GN=FTSJD2 PE=4 SV=2 - [F1NAT2_CHICK]	1.08	1	1	1	1	catalytic activity; protein binding	nucleus; cytoplasm	metabolic process	Pf01585; Pf01728	421434	183694				10.4729	-;1;-									2.48305	1.08	1	1					831	95.4088	6.60986
F1NAU6	Heparan-sulfate 6-O-sulfotransferase 2 (Fragment) OS=Gallus gallus GN=HS6ST2 PE=4 SV=2 - [F1NAU6_CHICK]	1.5	5	1	1	2	catalytic activity		metabolic process	Pf03567		488008														0	1.5	1	1	0	1.5	1	1	401	46.8795	8.74854	0.329958	0.109139	0.218715	2.69408	0.00132932	0.00603732	-2.30316	0.0242839	0.0525902
F1NAV2	Uncharacterized protein (Fragment) OS=Gallus gallus GN=ERCC4 PE=4 SV=2 - [F1NAV2_CHICK]	0.98	1	1	1	2	catalytic activity; protein binding; DNA binding	nucleus	cell organization and biogenesis; metabolic process; response to stimulus; regulation of biological process	Pf02732		1.94843e+06	0.13429	1;-;-		0.489267	1;-;-		0.275482	1;-;-		3.7743	0.98	1	2									914	104.268	7.73779
F1NAY8	Uncharacterized protein (Fragment) OS=Gallus gallus GN=MVD PE=4 SV=2 - [F1NAY8_CHICK]	1.49	1	1	1	2	catalytic activity; nucleotide binding; protein binding	cytosol	regulation of biological process; metabolic process			550666										3.52353	1.49	1	2									402	43.8883	7.03467
F1NAZ9	Uncharacterized protein (Fragment) OS=Gallus gallus GN=SEC11C PE=4 SV=2 - [F1NAZ9_CHICK]	8.12	1	2	2	34	catalytic activity	membrane	metabolic process	Pf00717		6.42453e+06	1.81672	1;2;1	26.9824	0.927573	3;3;1	9.57855	2.15936	1;2;1	35.2422	37.4277	8.12	4	14	31.2412	8.12	4	12	20.3347	8.12	3	8	197	22.1185	7.97217	0.847014	0.0123664	0.0449688	-0.152826	0.091665	0.166459	1.10857	0.0133583	0.0315768
F1NB02	40S ribosomal protein S8 OS=Gallus gallus GN=RPS8 PE=3 SV=2 - [F1NB02_CHICK]	36.06	1	6	6	143	structural molecule activity	cytoplasm; ribosome	metabolic process	Pf01201	424584	1.04049e+07	2.05612	3;2;2	46.7898	0.781833	7;7;7	7.27617	2.91179	3;2;3	44.797	169.715	36.06	9	48	175.865	36.06	7	50	155.909	36.06	8	45	208	24.1702	10.3159	0.704428	0.228656	0.360501	-0.565675	0.0017067	0.00741155	1.52286	0.000386432	0.00173403
F1NB03	Uncharacterized protein OS=Gallus gallus GN=KIF2C PE=3 SV=2 - [F1NB03_CHICK]	3.13	1	1	1	1	nucleotide binding; catalytic activity; motor activity; protein binding	chromosome; cytoskeleton	cellular component movement; cell organization and biogenesis; metabolic process; regulation of biological process	Pf00225		4.65684e+07	1.60479	-;-;1																2.13539	3.13	1	1	672	76.1874	7.50342
F1NB04	Uncharacterized protein OS=Gallus gallus GN=SYT4 PE=4 SV=2 - [F1NB04_CHICK]	1.65	1	1	1	1	transporter activity; metal ion binding; protein binding	membrane	transport	Pf00168; Pf10409	422960	180017																		0	1.65	1	1	425	47.9457	8.73389
F1NB10	Uncharacterized protein OS=Gallus gallus GN=GPS1 PE=2 SV=1 - [F1NB10_CHICK]	5.34	1	1	2	5	protein binding		metabolic process	Pf01399; Pf10602		821848	0.840169	-;1;1	10.6254	1.04659	-;1;1	3.38382	0.817517	-;1;1	4.79437	3.02006	2.26	1	1	9.34838	3.08	1	2	9.27293	3.08	1	2	487	55.215	6.60986	-0.197329	0.320287	0.449841	0.0255957	0.593878	0.679252	-0.161959	0.186773	0.271321
F1NB12	Calcitonin OS=Gallus gallus GN=CALCA PE=2 SV=1 - [F1NB12_CHICK]	8.8	2	1	1	1	protein binding	extracellular		Pf00214	396256	0																		0	8.8	1	1	125	13.7341	9.37842
F1NB26	Uncharacterized protein OS=Gallus gallus GN=IRF2BPL PE=4 SV=2 - [F1NB26_CHICK]	6.02	1	3	3	4				Pf00097; Pf11261		437058	0.621737	1;-;-		0.159252	1;-;-		3.91846	1;-;-		5.72351	4.01	2	2					2.35009	3.7	2	2	648	67.7335	8.6167
F1NB45	Uncharacterized protein (Fragment) OS=Gallus gallus GN=SOGA3 PE=4 SV=2 - [F1NB45_CHICK]	1.29	1	1	1	1			regulation of biological process	Pf04111; Pf11365		498504										0	1.29	1	1									700	79.2369	5.32568
F1NB52	Coatomer subunit gamma OS=Gallus gallus GN=COPG PE=3 SV=1 - [F1NB52_CHICK]	1.14	1	1	1	1	structural molecule activity	membrane; nucleus; cytoplasm; Golgi	transport	Pf01602; Pf08752		643910				0.512157	-;1;-									2.11585	1.14	1	1					874	97.5495	5.45264
F1NB55	DEP domain-containing protein 1B OS=Gallus gallus GN=DEPDC1B PE=4 SV=2 - [F1NB55_CHICK]	1.42	1	1	1	1			regulation of biological process; response to stimulus	Pf00610; Pf00620		1.28052e+06																		1.74129	1.42	1	1	563	64.6035	8.92432
F1NB64	Uncharacterized protein OS=Gallus gallus GN=ACAA1 PE=3 SV=2 - [F1NB64_CHICK]	2.55	1	1	1	4	catalytic activity		metabolic process	Pf00108; Pf02803; Pf08541	770094	865600							0.997034	-;-;1						6.13327	2.55	1	2	6.33998	2.55	1	2	432	44.5792	9.08545
F1NB65	Uncharacterized protein OS=Gallus gallus GN=ALOX5 PE=3 SV=2 - [F1NB65_CHICK]	5.19	1	3	3	9	catalytic activity; metal ion binding; protein binding	nucleus; cytoplasm; cytosol; membrane	metabolic process; defense response; response to stimulus	Pf00305; Pf01477	423769	972136	0.549884	1;-;-		0.300535	1;-;-		1.83642	1;-;-		10.7795	3.41	2	5	7.54493	3.41	2	3	2.85878	1.78	1	1	674	78.4142	5.99854
F1NB67	Uncharacterized protein (Fragment) OS=Gallus gallus PE=4 SV=2 - [F1NB67_CHICK]	11.2	1	6	6	19				Pf00169; Pf15410; Pf15413		1.78748e+06	0.623385	3;2;2	49.2812	0.756833	3;3;2	21.2659	0.752889	3;3;3	30.5675	16.4175	5.3	3	7	12.4283	11.2	6	7	9.878	5.3	3	5	509	56.1349	5.69385	-0.758809	0.0895447	0.187954	-0.59059	0.0401392	0.0890025	-0.21697	0.305595	0.395629
F1NB68	Paxillin (Fragment) OS=Gallus gallus GN=PXN PE=4 SV=2 - [F1NB68_CHICK]	3.24	2	1	1	6	protein binding; metal ion binding	cytoskeleton; membrane	regulation of biological process; cellular component movement; cell organization and biogenesis; response to stimulus; metabolic process	Pf00412; Pf03535		1.29351e+06	4.19561	-;1;-		0.34775	-;1;-		13.2368	1;1;-	12.164	9.59761	3.24	1	2	8.55127	3.24	1	2	8.44256	3.24	1	2	555	60.7612	6.7124							3.85067	0.020559	0.0455482
F1NB79	Uncharacterized protein (Fragment) OS=Gallus gallus GN=MNT PE=4 SV=1 - [F1NB79_CHICK]	2.5	1	1	1	2	DNA binding; protein binding		regulation of biological process	Pf00010; Pf06424		2.38822e+06	0.789932	1;1;-	18.9522	2.70039	1;1;-	6.24554	0.295755	1;1;-	24.9862	2.48057	2.5	1	1	2.4391	2.5	1	1					561	60.71	9.21729	-0.295268	0.370834	0.496625	1.39207	0.0291358	0.0695211	-1.65085	0.0985429	0.164601
F1NB86	Uncharacterized protein OS=Gallus gallus GN=Gga.18502 PE=4 SV=2 - [F1NB86_CHICK]	0.34	1	1	1	1	protein binding		regulation of biological process	Pf00094; Pf01826; Pf08742; Pf12714		731943										1.68488	0.34	1	1									1767	193.79	4.98291
F1NB88	Uncharacterized protein OS=Gallus gallus GN=EPHA1 PE=4 SV=2 - [F1NB88_CHICK]	2.06	1	1	1	2	nucleotide binding; catalytic activity; receptor activity; signal transducer activity; protein binding	membrane	regulation of biological process; metabolic process; response to stimulus; cell organization and biogenesis	Pf00041; Pf00069; Pf00536; Pf01404; Pf07647; Pf07699; Pf07714; Pf09294; Pf09423; Pf14575		2.93982e+06														2.30483	2.06	1	1	0	2.06	1	1	969	108.562	6.354
F1NB92	Uncharacterized protein OS=Gallus gallus GN=ERAP1 PE=2 SV=2 - [F1NB92_CHICK]	8.41	1	7	7	30	catalytic activity; protein binding; metal ion binding	extracellular; cytoplasm	metabolic process; response to stimulus; regulation of biological process	Pf01433; Pf11838; Pf13485		1.45793e+06	0.885866	2;2;1	7.66202	0.415337	2;2;1	9.59235	2.77516	4;3;3	10.7256	45.6908	6.17	5	14	31.1263	5.16	4	10	19.0103	5.38	4	6	892	102.387	6.11279	-0.0936237	0.407755	0.53024	-1.29739	0.000209704	0.00126035	1.61375	4.1361e-06	3.26875e-05
F1NBA0	Syntaxin-binding protein 1 (Fragment) OS=Gallus gallus GN=STXBP1 PE=4 SV=2 - [F1NBA0_CHICK]	22.17	2	13	13	105	protein binding	mitochondrion; membrane	transport; cell communication; cell organization and biogenesis; regulation of biological process	Pf00995		3.88858e+06	0.603433	12;12;9	8.09907	1.02754	12;12;10	7.62405	0.566892	14;13;10	2.88143	109.368	19.97	14	35	122.317	18.44	15	39	99.0764	16.41	12	31	591	67.3763	6.59521	-0.621706	4.49521e-07	7.3692e-06	0.0242829	0.840058	0.877913	-0.611167	1.0106e-09	1.69878e-08
F1NBA4	Glutaredoxin-1 OS=Gallus gallus GN=GLRX PE=4 SV=2 - [F1NBA4_CHICK]	16.83	2	2	2	44	catalytic activity; protein binding	nucleus; cytoplasm; mitochondrion	cellular homeostasis; regulation of biological process; metabolic process	Pf00462; Pf05768		1.27895e+07	1.14509	3;3;2	21.92	1.56928	4;3;2	6.32885	0.71694	3;3;2	16.572	38.8214	16.83	5	15	38.6346	9.9	3	14	40.9077	16.83	4	15	101	11.3618	8.1626	0.240147	0.282582	0.416173	0.744152	0.000413802	0.002211	-0.418613	0.00806106	0.0214489
F1NBA6	Uncharacterized protein OS=Gallus gallus PE=4 SV=2 - [F1NBA6_CHICK]	0.41	1	1	1	1	enzyme regulator activity; protein binding		regulation of biological process	Pf00014; Pf00041; Pf00092; Pf01391; Pf13519		1.73244e+06																		1.92174	0.41	1	1	2921	294.026	6.52197
F1NBD0	Uncharacterized protein OS=Gallus gallus GN=ERLIN2 PE=4 SV=2 - [F1NBD0_CHICK]	6.43	1	2	2	5		cytoplasm; endoplasmic reticulum; membrane	metabolic process	Pf01145	426769	723052	0.79756	-;-;1		0.933343	-;-;1		0.759912	-;1;1	23.7009					10.1861	6.43	2	3	5.85341	2.92	1	2	342	38.1927	5.71924							-0.287096	0.448563	0.541652
F1NBD1	Uncharacterized protein OS=Gallus gallus GN=NARS PE=3 SV=2 - [F1NBD1_CHICK]	6.8	1	3	4	9	nucleotide binding; catalytic activity	cytoplasm; mitochondrion	metabolic process	Pf00152; Pf01336		1.94061e+06	0.215083	1;-;-		0.476275	1;-;1	22.4394	2.20418	2;1;-	61.9125	13.2594	5.37	3	6	2.45961	1.97	1	1	4.84579	3.4	2	2	559	64.0742	6.03662				-1.12822	0.128496	0.214488	0.890535	0.394586	0.485327
F1NBD7	Cyclin-dependent kinase 1 OS=Gallus gallus GN=CDK1 PE=4 SV=1 - [F1NBD7_CHICK]	9.24	26	2	3	7	nucleotide binding; catalytic activity		metabolic process	Pf00069; Pf01636; Pf07714; Pf14531		746927	0.512684	1;1;1	6.18294	0.84233	1;1;1	3.66289	0.618962	1;1;1	9.48616	3.84041	6.6	2	3	1.75456	3.63	1	1	6.67007	6.27	2	3	303	34.7093	7.97217	-0.907657	0.00311182	0.0145412	-0.28787	0.0108852	0.0336114	-0.566758	0.0182768	0.0412157
F1NBG2	Uncharacterized protein (Fragment) OS=Gallus gallus GN=EMILIN2 PE=4 SV=2 - [F1NBG2_CHICK]	1.33	1	1	1	1	protein binding	extracellular		Pf00386; Pf07546; Pf10359		346670										1.70459	1.33	1	1									1055	118.051	6.82959
F1NBG7	Diamine acetyltransferase 1 (Fragment) OS=Gallus gallus GN=SAT1 PE=2 SV=2 - [F1NBG7_CHICK]	5	2	1	1	4	catalytic activity		metabolic process; regulation of biological process	Pf00583; Pf13508; Pf13673		2.76487e+06										4.33046	5	1	2	2.49003	5	1	1	2.29015	5	1	1	160	18.7642	4.84326
F1NBI1	Uncharacterized protein OS=Gallus gallus GN=ZSWIM5 PE=4 SV=2 - [F1NBI1_CHICK]	1.39	2	1	1	2	metal ion binding				424591	1.04233e+06										3.66451	1.39	1	2									1007	113.009	7.53271
F1NBJ2	Serine/threonine-protein phosphatase 2A 55 kDa regulatory subunit B OS=Gallus gallus GN=PPP2R2A PE=3 SV=2 - [F1NBJ2_CHICK]	2.42	1	1	1	4	catalytic activity; protein binding; enzyme regulator activity		metabolic process; regulation of biological process; response to stimulus			2.13226e+06	3.76632	1;1;-	101.722	1.11657	1;1;-	5.60755	3.29155	1;1;-	98.9026	6.07417	2.42	1	2	6.37022	2.42	1	2					454	52.634	6.20166	1.44566	0.468033	0.585281	0.118252	0.28697	0.380913	1.36389	0.472127	0.564952
F1NBL3	Uncharacterized protein (Fragment) OS=Gallus gallus GN=RAB32 PE=3 SV=2 - [F1NBL3_CHICK]	44.69	1	9	9	58	nucleotide binding	nucleus; cytoplasm; mitochondrion	regulation of biological process; response to stimulus; transport; cell organization and biogenesis	Pf00025; Pf00071; Pf04670; Pf08477; Pf13401		3.53641e+06	1.13307	7;8;6	17.5651	1.24092	8;8;6	8.70594	0.955505	8;8;6	21.0623	68.927	44.69	12	25	48.758	36.73	7	18	45.1069	36.73	7	15	226	25.0148	7.35693	-0.185415	0.581879	0.683759	0.167202	0.077716	0.147067	-0.231316	0.510179	0.598979
F1NBL8	Chemokine OS=Gallus gallus GN=CXCL13L2 PE=2 SV=2 - [F1NBL8_CHICK]	9	1	1	1	3	protein binding	extracellular	response to stimulus; cellular component movement	Pf00048	422510	1.57039e+07										0	9	1	1	3.40148	9	1	2					100	11.0282	9.68604
F1NBM0	Uncharacterized protein (Fragment) OS=Gallus gallus GN=OGFOD1 PE=4 SV=2 - [F1NBM0_CHICK]	2.26	1	1	1	2	metal ion binding; catalytic activity		metabolic process	Pf10637; Pf13640		2.71993e+06										3.72299	2.26	1	2									486	55.5293	4.84326
F1NBM7	Uncharacterized protein OS=Gallus gallus GN=LOC414835 PE=3 SV=2 - [F1NBM7_CHICK]	0.48	1	1	1	2	metal ion binding; protein binding	membrane		Pf00008; Pf00028; Pf00054; Pf01049; Pf02210; Pf07974		1.6952e+06										1.85837	0.48	1	1	0	0.48	1	1					2729	300.066	5.26221
F1NBN0	Uncharacterized protein (Fragment) OS=Gallus gallus PE=4 SV=2 - [F1NBN0_CHICK]	13.49	1	6	6	39	protein binding; RNA binding	nucleus; cytoplasm; endoplasmic reticulum; membrane	regulation of biological process; response to stimulus			2.80571e+06	1.12989	3;3;3	27.6469	0.491317	4;5;4	7.32109	2.28684	3;4;4	19.3792	32.8441	11	5	12	32.8748	13.49	7	14	34.2863	11.2	6	13	482	53.2881	7.35693	-0.332983	0.513377	0.623788	-0.990435	1.3166e-06	1.57702e-05	0.955795	0.019535	0.0436446
F1NBN1	Uncharacterized protein OS=Gallus gallus GN=SEC61A1 PE=3 SV=2 - [F1NBN1_CHICK]	8.4	2	4	4	14		membrane	cell organization and biogenesis; transport; cell growth	Pf00344; Pf10559	416023	1.65301e+06	0.897228	1;1;1	55.9618	0.614892	2;1;1	12.438	1.50501	1;1;1	43.3587	12.8133	6.51	3	5	6.69562	2.31	1	3	14.8293	4.2	2	6	476	52.2445	8.06006	-0.303961	0.655686	0.743999	-0.767286	0.0134093	0.0389764	0.600418	0.306379	0.39616
F1NBN7	B-cell lymphoma 6 protein homolog OS=Gallus gallus GN=BCL6 PE=4 SV=1 - [F1NBN7_CHICK]	2.68	2	1	1	1	DNA binding; protein binding; metal ion binding	nucleus	transport; regulation of biological process; cell organization and biogenesis; response to stimulus; cell differentiation	Pf00096; Pf00651; Pf13465		567273														3.38415	2.68	1	1					708	79.5385	8.01611
F1NBN9	Uncharacterized protein OS=Gallus gallus GN=NAA50 PE=4 SV=1 - [F1NBN9_CHICK]	7.06	1	1	1	3	catalytic activity	cytoplasm	metabolic process	Pf00583; Pf13420; Pf13508; Pf13527; Pf13673		1.05966e+06				0.490081	1;-;-					5.32519	7.06	1	2					2.41873	7.06	1	1	170	19.4871	8.68994
F1NBQ7	Uncharacterized protein OS=Gallus gallus GN=NEDD4L PE=4 SV=2 - [F1NBQ7_CHICK]	0.72	1	1	1	1	catalytic activity; protein binding	membrane	regulation of biological process; response to stimulus; metabolic process	Pf00168; Pf00397; Pf00632	374119	1.13322e+06														0	0.72	1	1					975	112.24	5.8335
F1NBT0	Serine/threonine-protein kinase 10 OS=Gallus gallus GN=STK10 PE=3 SV=2 - [STK10_CHICK]	7.02	2	6	7	30	nucleotide binding; catalytic activity; protein binding	membrane	metabolic process; regulation of biological process	Pf07596	416204	2.86355e+06	1.67067	2;1;1	48.1993	2.38523	2;1;1	60.4134	0.744628	3;1;2	11.2454	28.1823	4.95	6	11	17.8926	5.06	5	8	26.5438	5.68	6	11	969	112.434	7.41553	0.421248	0.421699	0.54483	0.610764	0.376418	0.47488	-0.121124	0.545667	0.630853
F1NBV0	Peroxiredoxin-6 OS=Gallus gallus GN=PRDX6 PE=2 SV=1 - [F1NBV0_CHICK]	38.84	2	9	9	87	catalytic activity; antioxidant activity	cytoplasm	response to stimulus; metabolic process	Pf00578; Pf08534; Pf10417		4.9219e+06	0.953573	5;7;2	1.7531	0.963841	7;8;2	8.61846	0.916511	7;10;6	2.48376	90.6549	35.71	11	34	78.6749	35.27	12	31	59.7596	23.21	9	22	224	25.06	6.37939	-0.0360668	0.774404	0.845227	-0.226998	0.0147592	0.0416776	0.257419	0.137354	0.212658
F1NBV2	Uncharacterized protein OS=Gallus gallus PE=4 SV=2 - [F1NBV2_CHICK]	4.65	1	2	2	8	metal ion binding		cell organization and biogenesis; regulation of biological process	Pf01412		1.29764e+06	0.617495	2;2;-	7.85021	0.976667	3;2;-	2.7515	0.657066	2;2;-	9.98467	9.84982	4.65	2	5	3.11742	4.65	2	3					516	53.0777	8.35303	-0.639724	0.0249735	0.0764966	-0.107824	0.539704	0.630522	-0.479944	0.168798	0.252482
F1NBW2	Uncharacterized protein OS=Gallus gallus GN=LOC100859311 PE=2 SV=1 - [F1NBW2_CHICK]	10.05	3	5	6	24	nucleotide binding; catalytic activity; transporter activity	mitochondrion; membrane; cytosol	transport; metabolic process	Pf00006; Pf00306; Pf02874		2.06674e+06	1.59467	1;-;-		0.893496	1;-;-		1.56484	2;1;1	4.88404	33.1194	7.62	5	12	19.4499	4.21	3	7	11.8827	5.35	3	5	617	68.3297	5.66846							0.753989	0.00792609	0.0212499
F1NBW8	Uncharacterized protein (Fragment) OS=Gallus gallus GN=Gga.4827 PE=3 SV=2 - [F1NBW8_CHICK]	36.88	1	3	10	133	transporter activity	membrane	transport	Pf00153		1.56249e+07				0.709077	-;1;1	21.5015	7.48698	1;1;-	103.185	127.744	30.8	11	43	131.892	36.88	14	45	124.315	28.14	11	45	263	29.1311	9.71533				-0.552547	0.242278	0.338554	2.48568	0.314508	0.404695
F1NBX4	Uncharacterized protein OS=Gallus gallus GN=RPL27A PE=3 SV=2 - [F1NBX4_CHICK]	21.62	1	3	3	50	structural molecule activity	ribosome	metabolic process	Pf00828	770018	1.08604e+07	1.23478	3;-;3	66.0773	0.870955	5;4;4	5.94184	3.38446	3;1;3	88.9598	48.5663	21.62	4	18	38.6154	21.62	3	16	37.8044	21.62	4	16	148	16.7981	10.8579	0.0449157	0.927649	0.951435	-0.584171	0.0645289	0.129533	1.37077	0.00986127	0.0248881
F1NBY2	Uncharacterized protein (Fragment) OS=Gallus gallus GN=REEP3 PE=4 SV=1 - [F1NBY2_CHICK]	3.92	1	1	1	1			cell organization and biogenesis	Pf03134		420149														2.27235	3.92	1	1					255	29.6354	9.65674
F1NBZ6	Hypoxanthine-guanine phosphoribosyltransferase (Fragment) OS=Gallus gallus GN=HPRT1 PE=4 SV=1 - [F1NBZ6_CHICK]	11.96	2	2	2	15	metal ion binding; catalytic activity; protein binding	cytoplasm	response to stimulus; metabolic process; cell differentiation; regulation of biological process; cell proliferation; cell organization and biogenesis	Pf00156; Pf15610		2.49406e+06	0.945888	1;3;1	22.2522	0.948978	1;3;1	19.856	0.982213	1;3;1	9.90362	15.6942	5.74	1	4	28.0914	11.96	4	9	8.62393	5.74	1	2	209	23.7133	8.104	-0.0857604	0.756641	0.828741	-0.130668	0.466363	0.559963	0.0910531	0.518353	0.606559
F1NBZ9	Uncharacterized protein OS=Gallus gallus PE=4 SV=2 - [F1NBZ9_CHICK]	0.98	2	1	1	1	protein binding; structural molecule activity		regulation of biological process; cell organization and biogenesis	Pf00041; Pf07679; Pf13895		5.42058e+06																		0	0.98	1	1	921	102.802	5.52881
F1NC02	Proteasome subunit alpha type OS=Gallus gallus GN=PSMA4 PE=3 SV=2 - [F1NC02_CHICK]	31.03	1	7	7	66	catalytic activity	proteasome; nucleus; cytoplasm	metabolic process	Pf00227; Pf10584	415357	4.0625e+06	1.12395	8;7;8	10.124	0.944254	9;8;9	1.33323	1.20156	9;8;8	8.09648	56.2928	31.03	7	22	56.9834	22.61	6	23	50.7531	22.61	6	21	261	29.4792	7.32764	0.340247	0.00955191	0.036759	-0.18959	0.0210125	0.0550569	0.654473	0.00114924	0.00438457
F1NC26	Uncharacterized protein OS=Gallus gallus GN=HSPA4L PE=3 SV=1 - [F1NC26_CHICK]	8.07	1	6	6	20	nucleotide binding		cell organization and biogenesis	Pf00012; Pf06723		4.08688e+06	0.580678	2;2;-	48.0423	0.539008	2;3;-	41.1897	1.1588	2;2;1	25.1991	12.8155	5.69	4	5	17.821	7	5	8	18.402	5.58	4	7	843	94.6914	5.51611	-0.814641	0.167912	0.290505	-1.07206	0.0151184	0.0423626	0.237399	0.329775	0.421777
F1NC27	Uncharacterized protein (Fragment) OS=Gallus gallus GN=RAB21 PE=3 SV=1 - [F1NC27_CHICK]	14.91	1	3	3	25	nucleotide binding; catalytic activity	endosome	metabolic process; regulation of biological process; response to stimulus; transport	Pf00025; Pf00071; Pf08477		1.24207e+06	0.488426	1;2;2	38.8932	0.538913	1;2;2	48.8168	1.32931	1;3;3	22.3726	15.7981	14.91	3	6	27.7926	14.91	3	9	29.7572	14.91	3	10	228	24.7185	8.1626	-0.931252	0.287138	0.421641	-0.90468	0.145852	0.236886	0.241067	0.41117	0.502805
F1NC38	Uncharacterized protein OS=Gallus gallus GN=ACADL PE=2 SV=1 - [F1NC38_CHICK]	6.26	1	2	2	4	catalytic activity; nucleotide binding	cytoplasm; mitochondrion	metabolic process; regulation of biological process	Pf00441; Pf02770; Pf02771; Pf08028		1.2707e+06	1.96267	-;-;1		0.687369	-;-;1		2.96475	-;-;1						6.87043	3.25	1	2	4.35874	3.02	1	2	431	47.8433	8.14795
F1NC46	Uncharacterized protein OS=Gallus gallus GN=SCAPER PE=4 SV=2 - [F1NC46_CHICK]	1.06	1	1	1	1				Pf00836; Pf02841; Pf06098; Pf10186; Pf11600; Pf12874; Pf13868; Pf15346		2.02078e+07																		2.28719	1.06	1	1	1416	159.271	6.91748
F1NC55	Uncharacterized protein OS=Gallus gallus PE=4 SV=2 - [F1NC55_CHICK]	1.13	1	1	1	1	catalytic activity	cytoskeleton; membrane	metabolic process; cell organization and biogenesis	Pf00373; Pf09379; Pf09380		3.34962e+06														0	1.13	1	1					884	100.192	8.51416
F1NC58	Uncharacterized protein (Fragment) OS=Gallus gallus GN=LOC771207 PE=4 SV=2 - [F1NC58_CHICK]	4.22	1	1	1	1	catalytic activity; protein binding	cytosol; membrane; cytoskeleton	metabolic process; regulation of biological process; cell organization and biogenesis; response to stimulus	Pf00702; Pf08645; Pf13242; Pf13344; Pf13419		43855.5														1.72733	4.22	1	1					308	32.4944	5.5415
F1NC84	Uncharacterized protein OS=Gallus gallus GN=LY75 PE=2 SV=1 - [F1NC84_CHICK]	5.14	1	8	9	30				Pf00040; Pf00059		1.21812e+06	0.66115	2;3;3	53.9812	1.14192	3;4;3	18.5835	0.718616	2;4;3	73.2424	16.3975	2.14	4	7	30.077	3.52	6	11	31.8543	3.7	6	12	1732	199.46	6.80029	-0.580382	0.291374	0.423922	0.0729353	0.797687	0.845796	-0.519478	0.478878	0.571094
F1NCA3	Uncharacterized protein OS=Gallus gallus GN=RASD2 PE=4 SV=2 - [F1NCA3_CHICK]	3.01	1	1	1	5	nucleotide binding; protein binding	membrane	cell communication; metabolic process; regulation of biological process; response to stimulus	Pf00071; Pf08477	418057	1.47567e+06										3.56599	3.01	2	2	3.65545	3.01	1	2	1.83268	3.01	1	1	266	30.6864	9.24658
F1NCC9	Uncharacterized protein OS=Gallus gallus GN=SMARCE1 PE=4 SV=1 - [F1NCC9_CHICK]	3.16	1	1	1	2	RNA binding; protein binding; catalytic activity	nucleus	cell organization and biogenesis; metabolic process; regulation of biological process	Pf00505	420047	562609																		5.3979	3.16	1	2	412	46.7125	4.88135
F1NCD7	Uncharacterized protein OS=Gallus gallus GN=PIN4 PE=4 SV=2 - [F1NCD7_CHICK]	17.6	1	2	2	7	DNA binding; catalytic activity	nucleus; cytoplasm	metabolic process	Pf00639; Pf13145; Pf13616	422134	510777										5.10997	8	1	2	2.22717	8	1	1	11.2315	17.6	2	4	125	13.1737	9.70068
F1NCE1	Uncharacterized protein OS=Gallus gallus GN=EIF3D PE=4 SV=2 - [F1NCE1_CHICK]	4.07	1	1	1	10	RNA binding	cytoplasm	cell organization and biogenesis	Pf05091		4.43322e+06	2.29952	-;1;-		0.668397	-;1;-		3.44982	-;1;-		5.8991	4.07	1	2	14.4765	4.07	1	5	7.28432	4.07	1	3	295	34.6824	9.46631
F1NCF1	Uncharacterized protein OS=Gallus gallus GN=STAU2 PE=2 SV=2 - [F1NCF1_CHICK]	1.18	1	1	1	1	RNA binding			Pf00035; Pf14709		1.31379e+07										2.46854	1.18	1	1									680	73.9408	9.29053
F1NCG5	Uncharacterized protein (Fragment) OS=Gallus gallus GN=LRRFIP1 PE=4 SV=2 - [F1NCG5_CHICK]	6.85	2	4	4	43	DNA binding; protein binding			Pf04111; Pf09738		4.85361e+06	0.78214	5;3;3	11.1772	0.944683	5;3;3	12.3976	0.859285	5;3;3	13.8058	73.351	6.85	8	22	40.6121	3.75	4	10	42.1418	3.75	4	11	613	69.8894	5.98584	-0.08361	0.716361	0.79951	-0.205025	0.262687	0.35613	0.171558	0.348713	0.441204
F1NCH8	Uncharacterized protein (Fragment) OS=Gallus gallus GN=LAMC3 PE=4 SV=2 - [F1NCH8_CHICK]	0.89	1	1	1	2			cell organization and biogenesis	Pf00052; Pf00053; Pf00055; Pf01963; Pf08614; Pf10234; Pf11180; Pf12128		1.87482e+06	1.38393	-;-;1		1.14448	-;-;1		1.25557	-;-;1		2.51384	0.89	1	1					2.47455	0.89	1	1	1581	171.383	6.7124
F1NCI0	Uncharacterized protein OS=Gallus gallus GN=WDFY4 PE=4 SV=2 - [F1NCI0_CHICK]	0.44	1	1	1	4	protein binding			Pf00400; Pf02138; Pf14844		4.00554e+07														1.60828	0.44	1	1	3.66115	0.44	1	3	3200	358.267	6.43018
F1NCI5	Uncharacterized protein (Fragment) OS=Gallus gallus GN=HNRNPA0 PE=4 SV=1 - [F1NCI5_CHICK]	8.23	1	1	2	53	nucleotide binding; RNA binding; protein binding	nucleus	defense response; response to stimulus; regulation of biological process	Pf00076; Pf13893; Pf14259		8.67428e+06	0.343635	-;-;1		0.186716	-;-;1		1.91094	-;-;1		17.3548	8.23	4	16	20.6191	2.13	3	17	29.76	8.23	4	20	328	32.966	9.61279
F1NCI6	60S ribosomal protein L7 (Fragment) OS=Gallus gallus GN=RPL7 PE=3 SV=1 - [F1NCI6_CHICK]	32.24	2	8	8	79	DNA binding; RNA binding; structural molecule activity; protein binding	ribosome	metabolic process	Pf00327; Pf08079		9.48824e+06	1.94574	8;8;7	5.92527	0.750566	8;8;8	4.62639	2.6516	8;9;8	7.01004	66.044	24.9	9	24	83.1785	29.39	9	30	73.6408	27.76	9	25	245	28.6731	10.8286	1.31801	7.5082e-08	1.56309e-06	-0.337396	0.0426854	0.0930542	1.67621	1.73875e-14	5.26096e-13
F1NCJ9	Uncharacterized protein OS=Gallus gallus GN=PUS7 PE=4 SV=2 - [F1NCJ9_CHICK]	1.69	1	1	1	3	RNA binding; catalytic activity		metabolic process	Pf01142	417709	5.66276e+06										0	1.69	1	1					4.31278	1.69	1	2	650	73.9458	6.63916
F1NCK8	Glycophorin C OS=Gallus gallus GN=GYPC PE=2 SV=2 - [F1NCK8_CHICK]	13.98	1	1	1	5		membrane; cytoskeleton			424230	1.90295e+06	0.655838	1;1;1	48.5412	1.87631	1;1;1	46.3722	0.350749	1;1;1	2.14149	4.81688	13.98	2	2	5.45553	13.98	1	2	0	13.98	1	1	93	10.065	5.33838	-0.70722	0.301045	0.431296	0.727969	0.270096	0.363912	-1.38216	0.000165078	0.000874086
F1NCM5	Uncharacterized protein OS=Gallus gallus GN=PTGR1 PE=4 SV=1 - [F1NCM5_CHICK]	11.25	1	3	3	7	metal ion binding; catalytic activity		metabolic process	Pf00107		3.87732e+06	0.202263	1;-;-		0.356748	1;-;-		0.425454	1;1;-	47.7317	8.82914	6.99	2	3	2.6953	3.04	1	1	7.09862	7.29	2	3	329	35.9145	8.60205							-1.19062	0.256194	0.344738
F1NCR3	Cytosolic purine 5'-nucleotidase OS=Gallus gallus GN=NT5C2 PE=3 SV=1 - [F1NCR3_CHICK]	10.37	3	6	6	27	catalytic activity; metal ion binding		metabolic process	Pf05761		1.3479e+06	1.02188	2;2;3	60.2538	0.72983	2;2;4	19.1926	1.28979	3;3;4	44.4324	15.541	4.57	3	7	18.817	8.79	5	10	21.3519	6.15	4	10	569	65.8825	5.49072	-0.444622	0.502394	0.615679	-0.838661	0.0519147	0.109031	0.352128	0.162491	0.245126
F1NCR4	Ubiquitin carboxyl-terminal hydrolase OS=Gallus gallus PE=3 SV=2 - [F1NCR4_CHICK]	0.7	1	1	1	1	catalytic activity; protein binding		metabolic process	Pf00443; Pf13423	418471	1.13768e+06																		1.86622	0.7	1	1	1135	130.206	5.21143
F1NCR5	Uncharacterized protein OS=Gallus gallus GN=POLN PE=3 SV=2 - [F1NCR5_CHICK]	0.82	1	1	1	1	DNA binding; catalytic activity		metabolic process	Pf00476		1.43587e+06	1.99454	1;-;-		0.602855	1;-;-		3.32067	1;-;-		0	0.82	1	1									858	97.3958	8.86572
F1NCS2	Uncharacterized protein OS=Gallus gallus GN=EWSR1 PE=4 SV=2 - [F1NCS2_CHICK]	9.9	1	4	4	21	nucleotide binding; metal ion binding; protein binding	nucleus		Pf00076; Pf00641; Pf14259		2.71995e+06	1.14419	1;-;2	19.3165	1.23598	1;1;2	26.749	1.24555	2;-;2	17.4577	27.7018	9.9	4	7	31.119	6.84	4	7	26.2303	6.84	4	7	687	71.7431	9.30518	0.304838	0.246076	0.378434	0.151911	0.516226	0.608309	0.43526	0.0828792	0.143811
F1NCS8	Uncharacterized protein OS=Gallus gallus GN=PSMC6 PE=2 SV=2 - [F1NCS8_CHICK]	18.16	2	6	6	23	nucleotide binding; catalytic activity	proteasome; nucleus; cytoplasm; membrane	metabolic process	Pf00004; Pf00910; Pf01078; Pf05496; Pf07724; Pf07726; Pf07728; Pf13191; Pf13207; Pf13401		1.41956e+06	0.748038	2;3;-	1.74878	0.677886	3;3;1	16.1955	1.10546	3;4;-	3.39595	26.1592	11.92	4	10	18.609	11.92	4	7	10.6863	8.94	3	6	369	41.5865	8.55811	-0.433506	0.015779	0.054979	-0.63484	0.000556413	0.00276936	0.147614	0.483586	0.574122
F1NCU2	Uncharacterized protein (Fragment) OS=Gallus gallus GN=LOC424943 PE=3 SV=1 - [F1NCU2_CHICK]	2.04	1	1	1	1	catalytic activity; metal ion binding		metabolic process	Pf00067		1.701e+07														2.38701	2.04	1	1					490	55.3778	8.26514
F1NCV7	Uncharacterized protein OS=Gallus gallus GN=MTAP PE=3 SV=2 - [F1NCV7_CHICK]	9.29	1	2	2	4	catalytic activity	nucleus; cytoplasm	metabolic process	Pf01048	431261	856343							1.13912	1;-;-		5.12268	3.21	1	2					4.78814	9.29	2	2	280	30.8286	6.60986
F1NCV8	Uncharacterized protein (Fragment) OS=Gallus gallus PE=4 SV=1 - [F1NCV8_CHICK]	2.69	1	1	1	4	protein binding	organelle lumen	metabolic process	Pf07915; Pf13015		474294	2.60561	-;1;-		0.786034	1;1;-	2.96131	3.25583	-;1;-		6.10158	2.69	1	2	4.52189	2.69	1	2					483	54.8031	6.56592				-0.387343	0.049558	0.104282
F1NCX7	Uncharacterized protein (Fragment) OS=Gallus gallus GN=PLK1 PE=4 SV=2 - [F1NCX7_CHICK]	1.92	1	1	1	1	catalytic activity; protein binding; nucleotide binding	chromosome; nucleus	cell organization and biogenesis; regulation of biological process; metabolic process; response to stimulus	Pf00069; Pf00659; Pf07714		465085																		0	1.92	1	1	469	53.1523	8.1333
F1NCY5	Uncharacterized protein OS=Gallus gallus GN=KIAA0776 PE=4 SV=1 - [F1NCY5_CHICK]	1.39	2	1	1	1	catalytic activity	nucleus; cytoplasm; endoplasmic reticulum	regulation of biological process; response to stimulus; metabolic process	Pf01399; Pf09743	421804	309883																		2.46617	1.39	1	1	789	89.2062	6.52197
F1NCY7	Uncharacterized protein OS=Gallus gallus GN=MAPKAPK2 PE=4 SV=2 - [F1NCY7_CHICK]	15.86	3	5	5	22	catalytic activity; nucleotide binding	nucleus; cytoplasm	regulation of biological process; response to stimulus; metabolic process; defense response; transport	Pf00069; Pf07714; Pf14531		2.12949e+06	0.590746	2;4;3	6.85968	1.40879	2;4;3	3.96725	0.42611	2;4;3	2.81365	25.7301	15.86	7	10	16.0815	13.59	4	7	12.2424	9.71	3	5	309	35.7059	7.21045	-0.545392	0.00680334	0.0278826	0.533678	6.13261e-05	0.000445636	-1.02619	3.38987e-06	2.76144e-05
F1NCY9	Uncharacterized protein OS=Gallus gallus GN=GPATCH3 PE=4 SV=2 - [F1NCY9_CHICK]	2.43	1	1	1	1				Pf01585	419577	348703																		0	2.43	1	1	493	55.2118	5.13525
F1NCZ2	Uncharacterized protein OS=Gallus gallus GN=GDI2 PE=4 SV=2 - [F1NCZ2_CHICK]	41.07	1	15	15	201	enzyme regulator activity	Golgi	regulation of biological process; response to stimulus; transport	Pf00996		1.12902e+07	0.843949	12;13;14	5.81271	0.876571	12;16;12	5.42378	0.986602	14;14;16	2.93463	236.173	29.46	16	70	213.746	34.15	15	63	225.329	32.81	16	68	448	50.6816	5.43994	-0.153677	0.1815	0.306587	-0.234978	0.0131204	0.0382385	0.180748	0.120412	0.191178
F1ND07	Uncharacterized protein OS=Gallus gallus GN=PSME4 PE=4 SV=2 - [F1ND07_CHICK]	4.55	2	1	1	4	protein binding; enzyme regulator activity	nucleus; cytosol; proteasome	metabolic process; response to stimulus; regulation of biological process; cell organization and biogenesis	Pf11919		3.4145e+07										4.87815	4.55	1	2	5.48228	4.55	1	2					220	25.367	6.85889
F1ND13	Uncharacterized protein OS=Gallus gallus GN=HARS PE=3 SV=2 - [F1ND13_CHICK]	3.19	2	1	2	8	catalytic activity; nucleotide binding	cytoplasm	metabolic process	Pf00458; Pf00587; Pf03129; Pf12745; Pf13393		2.94354e+06										6.67539	3.19	3	4	3.12873	2	1	1	6.17797	2	2	3	501	56.6487	6.07471
F1ND15	Uncharacterized protein (Fragment) OS=Gallus gallus GN=DNAJC8 PE=4 SV=2 - [F1ND15_CHICK]	3.56	1	1	1	5				Pf00226		1.42951e+06				1.24557	1;1;-	5.6752				8.1346	3.56	1	3	3.91338	3.56	1	2					253	29.7915	9.23193				0.275952	0.131722	0.218868
F1ND23	Uncharacterized protein (Fragment) OS=Gallus gallus GN=NDUFS3 PE=3 SV=2 - [F1ND23_CHICK]	5.45	1	1	1	1	catalytic activity	mitochondrion; membrane	regulation of biological process; metabolic process	Pf00329		1.59993e+06	0.798572	-;-;1		2.49858	-;-;1		0.331858	-;-;1										2.076	5.45	1	1	257	29.1711	6.41748
F1ND51	Uncharacterized protein OS=Gallus gallus GN=SPTBN1 PE=4 SV=2 - [F1ND51_CHICK]	0.89	2	2	2	3	protein binding; structural molecule activity	nucleus; cytoplasm; membrane; cytoskeleton	cell organization and biogenesis; metabolic process; transport	Pf00169; Pf00307; Pf00435; Pf11971; Pf12128; Pf15410		886063				1.21448	1;-;-					4.27721	0.47	1	2	3.07781	0.43	1	1					2349	272.218	5.60498
F1ND59	Uncharacterized protein OS=Gallus gallus GN=HSPA13 PE=3 SV=1 - [F1ND59_CHICK]	4.45	1	2	2	2	nucleotide binding		cell organization and biogenesis	Pf00012; Pf06723	418469	334109	1.73728	-;-;1		0.228861	-;-;1		7.88188	-;-;1						4.15057	2.54	1	1	1.66144	1.91	1	1	472	52.0854	6.771
F1NDA0	Glycylpeptide N-tetradecanoyltransferase OS=Gallus gallus GN=NMT1 PE=3 SV=2 - [F1NDA0_CHICK]	2.63	1	1	1	2	catalytic activity	cytoplasm; membrane; cytoskeleton	metabolic process	Pf01233; Pf02799	419966	308220	3.17282	-;1;-		0.952577	-;1;-		3.33994	-;1;-						6.38047	2.63	1	2					495	56.8292	8.57275
F1NDA1	Uncharacterized protein OS=Gallus gallus GN=EIF2D PE=4 SV=2 - [F1NDA1_CHICK]	1.84	1	1	1	1	RNA binding; protein binding	cytoplasm	metabolic process	Pf01253	419845	3.91539e+06														2.70184	1.84	1	1					599	66.3871	6.7124
F1NDB4	Uncharacterized protein OS=Gallus gallus GN=LRRC32 PE=4 SV=2 - [F1NDB4_CHICK]	1.22	1	1	1	3	receptor activity; signal transducer activity; protein binding		regulation of biological process; response to stimulus; defense response	Pf13855		1.27753e+07														3.59174	1.22	1	2	1.88818	1.22	1	1	656	74.538	5.51611
F1NDC2	Uncharacterized protein OS=Gallus gallus GN=RPS23 PE=3 SV=2 - [F1NDC2_CHICK]	7.69	1	1	1	5	structural molecule activity	ribosome	metabolic process	Pf00164	427323	6.27755e+06				0.417981	-;-;1					1.94943	7.69	1	1	2.85045	7.69	1	2	4.9881	7.69	1	2	143	15.7977	10.4917
F1NDD6	Uncharacterized protein OS=Gallus gallus GN=LRPAP1 PE=2 SV=1 - [F1NDD6_CHICK]	12.07	1	5	5	19	protein binding	extracellular; endoplasmic reticulum; membrane	regulation of biological process	Pf06400; Pf06401		1.2345e+06				0.840693	2;1;-	16.2665				15.4702	9.77	4	10	16.1592	7.76	3	8	2.00067	2.59	1	1	348	40.7582	8.17725				-0.355205	0.365074	0.464016
F1NDF6	Uncharacterized protein (Fragment) OS=Gallus gallus GN=COL4A5 PE=4 SV=2 - [F1NDF6_CHICK]	0.91	1	1	1	2			cell organization and biogenesis	Pf01391		700165														0	0.91	1	2					1320	126.547	8.95361
F1NDG1	Uncharacterized protein (Fragment) OS=Gallus gallus GN=MAPK14 PE=4 SV=2 - [F1NDG1_CHICK]	8.82	11	2	3	6	nucleotide binding; catalytic activity; signal transducer activity; protein binding	nucleus; cytoplasm; mitochondrion; cytosol	response to stimulus; metabolic process; regulation of biological process; cell organization and biogenesis; cell differentiation	Pf00069; Pf01636; Pf07714		626710	0.62218	2;-;1	35.1675	0.902008	2;-;1	36.1754	0.70554	2;-;1	1.32298	6.01914	8.82	3	3	0	2.2	1	1	3.7661	5.23	2	2	363	41.7031	5.49072	-0.794785	0.156752	0.275486	-0.363099	0.440197	0.537306	-0.378213	0.00417191	0.0124338
F1NDH6	Uncharacterized protein OS=Gallus gallus GN=KCNAB2 PE=2 SV=2 - [F1NDH6_CHICK]	9.28	2	4	4	24	transporter activity	cytoplasm	transport	Pf00248		3.85393e+06	0.617427	4;3;1	31.1085	0.950589	4;3;1	26.4626	0.693709	4;3;2	8.45504	25.4883	9.28	5	12	17.678	7.54	3	7	10.8092	7.54	3	5	345	38.6239	8.88037	-0.640688	0.0218311	0.0701963	-0.110693	0.449191	0.546449	-0.451795	0.00386899	0.01164
F1NDK1	Uncharacterized protein OS=Gallus gallus GN=VRK1 PE=4 SV=1 - [F1NDK1_CHICK]	11.38	2	5	5	17	nucleotide binding; catalytic activity	nucleus; cytoplasm	metabolic process; cell organization and biogenesis	Pf00069; Pf07714		2.22591e+06	0.726019	1;1;2	19.4125	1.12205	2;2;2	9.50809	0.653672	1;1;2	7.93315	15.4435	7.26	4	7	12.487	6.54	3	5	13.427	4.84	2	5	413	46.9724	9.46631	-0.502853	0.0482911	0.12164	0.121933	0.171464	0.263605	-0.51917	0.00285873	0.00925808
F1NDK7	Uncharacterized protein OS=Gallus gallus GN=DPP4 PE=4 SV=2 - [F1NDK7_CHICK]	1.31	1	1	1	1	protein binding; catalytic activity	membrane; cell surface	response to stimulus; metabolic process; regulation of biological process; cellular component movement	Pf00326; Pf00930; Pf12695; Pf12697		453210																		0	1.31	1	1	762	86.5416	5.63037
F1NDL1	Uncharacterized protein OS=Gallus gallus PE=4 SV=2 - [F1NDL1_CHICK]	2.35	1	4	4	23	protein binding			Pf00880		1.58319e+07							0.174921	1;-;1	135.358	10.0867	2.35	5	12	14.4048	0.53	2	6	9.02132	0.53	2	5	2637	306.58	9.01221							-4.17315	0.371592	0.463865
F1NDM7	Guanylate cyclase OS=Gallus gallus GN=NPR1 PE=3 SV=2 - [F1NDM7_CHICK]	1.03	1	1	1	2	nucleotide binding; catalytic activity	membrane	metabolic process; regulation of biological process; response to stimulus	Pf00069; Pf00211; Pf07701; Pf07714		779430																		4.07517	1.03	1	2	876	97.5113	6.63916
F1NDN5	Uncharacterized protein OS=Gallus gallus GN=KRT15 PE=3 SV=2 - [F1NDN5_CHICK]	5.12	10	1	3	23	structural molecule activity			Pf00038; Pf02994; Pf12128; Pf13514		4.60683e+06										22.5922	5.12	5	11	10.7844	3.26	4	6	11.4502	1.63	3	6	430	47.9168	5.10986
F1NDP4	Uncharacterized protein (Fragment) OS=Gallus gallus GN=KLHL28 PE=4 SV=2 - [F1NDP4_CHICK]	2.94	1	1	1	1	protein binding			Pf00651; Pf01344; Pf07646; Pf07707; Pf13415; Pf13418; Pf13964		2.35531e+06																		1.83445	2.94	1	1	578	65.1171	6.01123
F1NDS5	Uncharacterized protein OS=Gallus gallus GN=PFDN1 PE=4 SV=2 - [F1NDS5_CHICK]	21.31	1	3	3	10	protein binding		metabolic process; cell organization and biogenesis	Pf01920	416142	1.5085e+06	1.0879	-;3;-		1.23695	-;3;-		2.19766	1;3;-	41.0065	4.58505	14.75	2	3	10.3648	21.31	3	5	3.92834	5.74	1	2	122	14.2136	8.33838	0.426243	0.27851	0.412607	-0.0284097	0.937848	0.956271	0.776066	0.116616	0.186832
F1NDV3	Uncharacterized protein OS=Gallus gallus GN=NUP133 PE=4 SV=2 - [F1NDV3_CHICK]	0.93	1	1	1	1	transporter activity; protein binding		transport; cell organization and biogenesis	Pf03177; Pf08801	421535	1.97659e+06										0	0.93	1	1									1181	131.425	5.24951
F1NDW6	Uncharacterized protein OS=Gallus gallus GN=KCNH7 PE=4 SV=2 - [F1NDW6_CHICK]	2.24	1	1	1	2	signal transducer activity; transporter activity	membrane	transport; regulation of biological process; response to stimulus	Pf00027; Pf00520; Pf00989; Pf07885; Pf08447; Pf13426		0										0	2.24	1	2									1205	135.959	6.93213
F1NDX6	Uncharacterized protein OS=Gallus gallus GN=Gga.54843 PE=4 SV=2 - [F1NDX6_CHICK]	2.18	2	1	1	2			transport	Pf02883; Pf03127		289943														3.53949	2.18	1	1	2.98151	2.18	1	1	551	60.0341	5.18604
F1NDY9	Uncharacterized protein OS=Gallus gallus GN=PDIA4 PE=3 SV=1 - [F1NDY9_CHICK]	36.2	1	21	21	257	catalytic activity; metal ion binding	endoplasmic reticulum; organelle lumen; cell surface	metabolic process; response to stimulus; cellular homeostasis; regulation of biological process	Pf00085; Pf01216; Pf13098; Pf13848; Pf13905		1.89264e+07	1.85748	18;13;14	4.27025	0.625523	27;21;20	3.35681	2.92804	18;13;15	4.74257	257.898	35.09	27	94	243.726	33.49	23	85	212.391	32.22	22	78	627	70.985	5.09717	0.627974	0.000538426	0.00356574	-0.728867	1.04155e-20	4.73036e-19	1.39564	1.90592e-10	3.73772e-09
F1NDZ6	Uncharacterized protein OS=Gallus gallus GN=FBXW8 PE=4 SV=2 - [F1NDZ6_CHICK]	1.76	1	1	1	2	protein binding	Golgi		Pf00400; Pf00646; Pf12937		842299				4.39132	-;1;-									0	1.76	1	2					510	57.2357	6.43018
F1NDZ7	Uncharacterized protein (Fragment) OS=Gallus gallus GN=FBXO21 PE=4 SV=1 - [F1NDZ7_CHICK]	1.8	1	1	1	1	DNA binding; protein binding			Pf08755; Pf12937; Pf13369		7.69529e+06										0	1.8	1	1									612	70.7197	7.03467
F1NDZ9	Uncharacterized protein OS=Gallus gallus GN=CHERP PE=2 SV=2 - [F1NDZ9_CHICK]	2.01	1	1	1	3	RNA binding; protein binding	cytoplasm	metabolic process; cellular homeostasis; regulation of biological process; transport	Pf01805; Pf04818		575476										2.12823	2.01	1	1	4.02907	2.01	1	2					398	44.5145	4.94482
F1NE03	Uncharacterized protein OS=Gallus gallus GN=Gga.50035 PE=4 SV=2 - [F1NE03_CHICK]	0.41	1	1	1	1	nucleotide binding; DNA binding; catalytic activity		metabolic process; response to stimulus	Pf00270; Pf00271; Pf02732; Pf04851		1.83568e+06																		0	0.41	1	1	1971	216.48	6.354
F1NE09	Uncharacterized protein OS=Gallus gallus GN=CYFIP2 PE=4 SV=2 - [F1NE09_CHICK]	0.8	1	1	1	1		cytoplasm		Pf05994; Pf07159	416246	329844										0	0.8	1	1									1253	145.607	7.04932
F1NE11	Uncharacterized protein (Fragment) OS=Gallus gallus GN=NT5C1A PE=4 SV=2 - [F1NE11_CHICK]	4.63	1	1	1	1	nucleotide binding; metal ion binding; catalytic activity	cytoplasm	metabolic process	Pf06189		3.30396e+06														1.90608	4.63	1	1					367	40.7668	6.91748
F1NE19	Uncharacterized protein OS=Gallus gallus GN=Gga.14180 PE=4 SV=2 - [F1NE19_CHICK]	1.07	1	1	2	2	protein binding; metal ion binding		regulation of biological process; cellular component movement; response to stimulus	Pf00017; Pf00130; Pf08416; Pf10409		6.76954e+06														0	1.07	2	2					1587	173.899	6.62451
F1NE49	Uncharacterized protein OS=Gallus gallus GN=Gga.49055 PE=4 SV=2 - [F1NE49_CHICK]	0.92	1	1	1	1	nucleotide binding; DNA binding; catalytic activity	nucleus	cell organization and biogenesis; metabolic process	Pf06733; Pf13307; Pf13923	419262	601141																		0	0.92	1	1	1307	148.148	8.00146
F1NE72	Lysine--tRNA ligase OS=Gallus gallus GN=KARS PE=3 SV=1 - [F1NE72_CHICK]	8.64	1	4	4	24	nucleotide binding; catalytic activity	cytoplasm; mitochondrion; cytoskeleton	metabolic process	Pf00152; Pf01336		2.0112e+06	0.73855	2;3;3	14.8436	0.965064	2;3;3	12.1529	0.776302	2;3;3	1.676	26.8656	6.44	3	8	37.0748	8.64	4	10	20.121	3.73	2	6	590	67.8212	6.22705	-0.344457	0.0793565	0.173268	-0.0348123	0.835567	0.874898	-0.254632	0.000395201	0.00175112
F1NE97	Nuclear migration protein nudC OS=Gallus gallus GN=NUDC PE=4 SV=1 - [F1NE97_CHICK]	15.84	2	5	5	14		cytoplasm		Pf04969; Pf14050		2.34749e+06	4.02958	-;1;-		0.826729	1;4;-	13.6101	3.6151	-;1;-		10.1852	9.38	3	5	18.9853	11.44	4	7	5.30055	2.64	1	2	341	39.1717	5.40186				-0.23338	0.0998033	0.176887
F1NEA4	Uncharacterized protein OS=Gallus gallus GN=LOC429030 PE=4 SV=2 - [F1NEA4_CHICK]	1.75	1	3	3	7	nucleotide binding; catalytic activity; motor activity; protein binding	cytoskeleton	metabolic process	Pf00063; Pf00169; Pf00373; Pf00612; Pf00784; Pf15409; Pf15413		2.72392e+06	1.5515	1;-;1	5.636	0.272743	1;-;2	3.62178	5.79822	1;-;1	4.20099	6.55571	1.1	2	3	2.02313	0.65	1	1	3.83026	0.4	1	3	2001	229.726	6.49365	0.690521	0.052913	0.130007	-1.90223	0.000169449	0.00106212	2.66452	0.0102415	0.02564
F1NEE3	Uncharacterized protein OS=Gallus gallus GN=PCID2 PE=4 SV=2 - [F1NEE3_CHICK]	2.16	1	1	1	1	protein binding		regulation of biological process	Pf01399		1.56042e+06														0	2.16	1	1					464	53.4618	8.48486
F1NEF6	Uncharacterized protein (Fragment) OS=Gallus gallus GN=ACAD9 PE=3 SV=2 - [F1NEF6_CHICK]	2.11	1	1	1	1	catalytic activity; nucleotide binding	nucleus; mitochondrion	metabolic process	Pf00441; Pf02770; Pf02771; Pf08028		680107							1.74647	-;-;1										4.75699	2.11	1	1	616	67.761	7.45947
F1NEF7	Uncharacterized protein OS=Gallus gallus GN=LECT2 PE=4 SV=2 - [F1NEF7_CHICK]	63.04	2	17	17	1968	protein binding		regulation of biological process	Pf01551		2.30529e+09	0.619095	74;76;63	2.53887	1.80661	75;80;70	4.80974	0.370493	73;75;63	10.7705	2101.06	63.04	45	643	2160.9	59.32	42	635	2350.35	63.04	44	690	322	35.1936	8.83643	-0.56789	1.00623e-08	2.61296e-07	0.760603	6.5431e-44	1.4264e-41	-1.18239	2.97205e-30	2.24814e-28
F1NEG6	Uncharacterized protein OS=Gallus gallus GN=HNRNPH1 PE=4 SV=2 - [F1NEG6_CHICK]	27.94	1	10	12	124	nucleotide binding			Pf00076; Pf08080; Pf14259		1.08672e+07	1.07143	8;9;6	3.29508	1.08442	11;10;6	4.74883	1.01519	8;9;6	4.73094	190.7	25.82	13	49	184.593	25.05	10	45	120.847	21	8	30	519	56.5297	5.74463	0.078219	0.77586	0.845227	-0.269463	0.0783562	0.147794	0.288262	0.17528	0.258166
F1NEG9	Uncharacterized protein OS=Gallus gallus GN=ETV5 PE=3 SV=1 - [F1NEG9_CHICK]	1.97	1	1	1	2	DNA binding	nucleus	regulation of biological process; metabolic process; cell communication; response to stimulus; cell differentiation; cell organization and biogenesis	Pf00178; Pf04621	395749	1.75151e+06										0	1.97	1	1	2.09343	1.97	1	1					507	56.9155	5.89697
F1NEK5	Uncharacterized protein (Fragment) OS=Gallus gallus PE=4 SV=2 - [F1NEK5_CHICK]	4.5	1	1	1	1	catalytic activity; metal ion binding	cytoplasm	metabolic process	Pf00194; Pf03501		657357														2.0928	4.5	1	1					200	22.5541	6.04932
F1NEM2	Uncharacterized protein OS=Gallus gallus GN=LSM14A PE=2 SV=1 - [F1NEM2_CHICK]	2.81	1	1	1	2	DNA binding; RNA binding	cytoplasm	cell organization and biogenesis; regulation of biological process; response to stimulus; defense response	Pf09532; Pf12701; Pf14438		684024																		7.97088	2.81	1	2	463	50.4631	9.53955
F1NEQ3	Uncharacterized protein OS=Gallus gallus GN=DDX18 PE=4 SV=2 - [F1NEQ3_CHICK]	3.63	1	1	2	4	nucleotide binding; DNA binding; RNA binding; catalytic activity		metabolic process	Pf00270; Pf00271; Pf04851; Pf13959	424278	21144872														1.94826	1.81	1	1	4.61044	3.63	2	3	662	73.7917	9.18799
F1NEQ4	Uncharacterized protein OS=Gallus gallus PE=4 SV=2 - [F1NEQ4_CHICK]	0.9	1	1	1	3	enzyme regulator activity	extracellular	regulation of biological process	Pf00207; Pf01835; Pf05326; Pf07677; Pf07678; Pf07703; Pf10569; Pf13249		9037290										0	0.9	1	2					0	0.9	1	1	1330	149.956	6.06201
F1NEQ6	Proteasome subunit alpha type (Fragment) OS=Gallus gallus GN=PSMA6 PE=3 SV=1 - [F1NEQ6_CHICK]	24.9	1	6	6	92	RNA binding; catalytic activity; protein binding	proteasome; nucleus; cytoplasm; mitochondrion	metabolic process; regulation of biological process	Pf00227; Pf10584		8.93583e+06	1.04396	7;5;5	13.1205	0.930621	8;6;6	4.3453	1.21255	10;8;8	16.3501	81.365	24.9	9	29	94.3749	24.9	10	34	80.6119	22.09	8	29	249	27.6959	6.55127	0.248935	0.205675	0.337172	-0.307117	0.00325183	0.01275	0.626814	0.00139127	0.00515159
F1NER2	Uncharacterized protein (Fragment) OS=Gallus gallus GN=PCDH19 PE=4 SV=2 - [F1NER2_CHICK]	0.74	1	1	1	1	metal ion binding	membrane		Pf00028; Pf08266		1.99889e+06										0	0.74	1	1									1080	117.51	5.14795
F1NER5	Uncharacterized protein OS=Gallus gallus GN=CHID1 PE=3 SV=2 - [F1NER5_CHICK]	2.8	1	1	1	1	catalytic activity		metabolic process	Pf00704	423103	1.95632e+06										1.614	2.8	1	1									393	44.9984	8.23584
F1NES9	Uncharacterized protein OS=Gallus gallus GN=OCA2 PE=4 SV=2 - [F1NES9_CHICK]	1.18	1	1	1	1		membrane	cell proliferation; cell differentiation; metabolic process; transport	Pf00939; Pf02040; Pf03600	428009	1.82593e+06										0	1.18	1	1									851	95.3887	6.68311
F1NEV3	Uncharacterized protein OS=Gallus gallus GN=Gga.53739 PE=4 SV=2 - [F1NEV3_CHICK]	0.84	1	1	1	1	protein binding		cell organization and biogenesis	Pf04130	100858683	0										1.67484	0.84	1	1									1069	123.417	6.12549
F1NEW0	Uncharacterized protein OS=Gallus gallus GN=LMAN1 PE=4 SV=1 - [F1NEW0_CHICK]	10.14	1	4	4	24		Golgi; membrane	cell organization and biogenesis; regulation of biological process	Pf00139; Pf03388		2.94351e+06	0.74889	2;3;4	100.416	0.835356	3;3;4	4.37697	0.902606	2;3;4	108.403	25.9206	10.14	4	8	24.804	6.36	3	8	27.637	10.14	4	8	503	56.4834	5.85889	-1.20599	0.158453	0.2775	-0.317808	0.000505161	0.00254919	-0.819782	0.302275	0.392806
F1NEX5	Beta-hexosaminidase OS=Gallus gallus GN=HEXA PE=3 SV=1 - [F1NEX5_CHICK]	11.98	1	4	6	23	catalytic activity; protein binding	vacuole; membrane	metabolic process; cell organization and biogenesis; response to stimulus; reproduction	Pf00728; Pf09364; Pf14845		1.87886e+06	0.550779	1;1;-	38.5019	1.39232	1;2;1	33.6027	0.788059	2;1;-	37.6812	23.3751	6.46	4	10	22.2447	8.94	4	8	10.6429	3.42	2	5	526	58.9106	6.53662	-0.858004	0.279506	0.412859	0.512179	0.242055	0.338554	-0.135893	0.880631	0.914303
F1NEY5	Uncharacterized protein OS=Gallus gallus GN=TNFRSF21 PE=4 SV=2 - [F1NEY5_CHICK]	1.09	1	1	1	1	protein binding	cytoplasm	regulation of biological process; response to stimulus; cell death	Pf00531; Pf00619		47843										0	1.09	1	1									550	60.1349	6.3667
F1NF16	Uncharacterized protein (Fragment) OS=Gallus gallus PE=4 SV=2 - [F1NF16_CHICK]	7.96	1	3	3	8	catalytic activity; nucleotide binding; protein binding	nucleus	metabolic process; regulation of biological process	Pf12773; Pf13240; Pf13248		1.18774e+06	0.786932	1;1;2	25.6374	1.27125	1;1;1	11.2966	0.444792	1;2;1	58.6956	5.26687	2.21	1	2	5.37742	4.87	2	3	7.4623	5.31	2	3	452	50.0934	8.73389	-0.216508	0.365139	0.494769	0.300204	0.0897768	0.164465	-1.57707	0.189381	0.274356
F1NF19	Uncharacterized protein OS=Gallus gallus PE=4 SV=2 - [F1NF19_CHICK]	1.14	1	1	1	2	RNA binding	nucleus		Pf00013; Pf05641; Pf12235; Pf13014		233195																		1.72356	1.14	1	2	615	70.0277	8.80713
F1NF27	Uncharacterized protein OS=Gallus gallus PE=4 SV=2 - [F1NF27_CHICK]	2.25	1	1	3	7	DNA binding		metabolic process	Pf00249; Pf13709; Pf13837; Pf13921		1.29656e+08										1.60098	0.58	1	2	4.25142	1.67	2	2	6.58996	0.87	1	3	1378	152.553	7.2251
F1NF70	Uncharacterized protein OS=Gallus gallus GN=CACNA1I PE=4 SV=2 - [F1NF70_CHICK]	0.44	1	1	1	1	transporter activity	membrane	transport; cellular component movement; regulation of biological process	Pf00520; Pf08016		635175														0	0.44	1	1					2050	229.357	6.7124
F1NF80	Uncharacterized protein (Fragment) OS=Gallus gallus GN=LOC100859789 PE=4 SV=2 - [F1NF80_CHICK]	6.67	1	2	2	6	catalytic activity		metabolic process	Pf04127		617867	1.16457	-;1;-		0.993388	1;1;-	2.81103	1.15264	-;1;-		12.3675	6.67	2	4	2.20744	3.33	1	2					330	35.1766	6.94678				-0.0495457	0.334056	0.429388
F1NF81	Acyl-CoA-binding protein (Fragment) OS=Gallus gallus GN=DBI PE=4 SV=1 - [F1NF81_CHICK]	48.84	2	3	3	88		mitochondrion	metabolic process	Pf00887		7.84975e+06	2.24359	5;4;4	1.90829	1.20147	5;6;4	13.0956	1.8357	6;3;4	7.4377	97.5087	48.84	4	29	75.9652	48.84	6	27	101.658	48.84	6	32	86	9.63683	8.30908	1.09945	0.0035641	0.0161271	0.196284	0.114767	0.195462	1.06382	6.80974e-05	0.000394072
F1NF86	Uncharacterized protein OS=Gallus gallus GN=SCTR PE=3 SV=2 - [F1NF86_CHICK]	2.21	1	1	1	1	signal transducer activity; receptor activity	membrane	regulation of biological process; response to stimulus	Pf00002; Pf02793		0														1.65103	2.21	1	1					498	56.4756	8.70459
F1NF89	40S ribosomal protein S24 OS=Gallus gallus GN=RPS24 PE=3 SV=2 - [F1NF89_CHICK]	19.26	1	2	2	18	nucleotide binding; structural molecule activity	nucleus; cytoplasm; ribosome	metabolic process	Pf01282		3.48474e+06	1.96174	1;-;1	9.86043	0.363444	1;1;1	11.9199	5.1736	1;-;1	11.5458	27.3158	19.26	2	6	25.11	19.26	2	7	18.9798	19.26	2	5	135	15.6336	10.7847	1.02662	0.062279	0.147225	-1.50699	0.00457062	0.0170616	2.4959	0.0300871	0.0617486
F1NF94	Uncharacterized protein (Fragment) OS=Gallus gallus GN=AOAH PE=4 SV=1 - [F1NF94_CHICK]	13.94	3	8	8	52	catalytic activity		metabolic process; regulation of biological process	Pf00657		3.40095e+06	1.84096	4;4;4	38.0603	1.09575	6;5;5	2.5547	1.267	4;4;4	20.407	44.3502	12.54	9	17	53.5513	12.54	9	19	37.5726	13.94	9	16	574	65.3898	7.45947	0.936084	0.0298856	0.0851441	0.426564	0.100614	0.177172	0.470766	0.00848306	0.0222365
F1NFA6	Uncharacterized protein OS=Gallus gallus GN=FAM62C PE=4 SV=2 - [F1NFA6_CHICK]	1.53	1	1	1	1	protein binding			Pf00168	424271	828207	1.0849	-;-;1		1.12785	-;-;1		0.998787	-;-;1										2.43974	1.53	1	1	847	95.4961	8.60205
F1NFB8	Uncharacterized protein (Fragment) OS=Gallus gallus GN=LOC100859635 PE=4 SV=1 - [F1NFB8_CHICK]	1.88	1	1	1	4	catalytic activity; protein binding; metal ion binding	nucleus; cytoplasm	metabolic process; response to stimulus; cell organization and biogenesis	Pf00097; Pf11789; Pf12678; Pf13445; Pf13639; Pf13920; Pf13923; Pf14634; Pf15227		303000	0.774338	-;1;1	18.0104	0.532068	-;1;1	19.1467	1.48666	-;1;1	1.30846					8.59835	1.88	1	2	9.30842	1.88	1	2	743	83.8848	7.69385	-0.322756	0.330947	0.462217	-0.963352	0.128116	0.214182	0.701561	0.0121114	0.0292164
F1NFC0	Nuclease-sensitive element-binding protein 1 (Fragment) OS=Gallus gallus GN=YBX1 PE=2 SV=2 - [F1NFC0_CHICK]	33.46	4	6	6	61	DNA binding	nucleus; spliceosomal complex; cytoplasm	regulation of biological process	Pf00313		5.99111e+06	1.62963	6;4;3	2.29347	0.885205	6;5;5	10.5587	1.90279	6;5;3	2.89473	103.251	33.46	10	24	83.869	26.39	9	19	79.6465	30.48	8	18	269	31.0874	9.979	0.754102	1.50474e-07	2.95048e-06	-0.194615	0.00808779	0.0265533	1.11208	1.19274e-08	1.52182e-07
F1NFC6	Uncharacterized protein (Fragment) OS=Gallus gallus GN=RPS4X PE=2 SV=2 - [F1NFC6_CHICK]	36.26	5	10	10	143	RNA binding; structural molecule activity	ribosome	metabolic process; development; regulation of biological process	Pf00900; Pf08071		1.04011e+07	1.76505	5;6;6	46.5021	0.592573	8;10;8	11.0593	3.43763	8;6;7	44.5177	154.035	31.3	9	51	146.854	36.26	10	49	119.257	36.26	11	43	262	29.445	10.1548	0.677188	0.0261503	0.0787659	-0.944009	3.52783e-06	3.57681e-05	1.92755	4.90701e-10	8.95953e-09
F1NFE0	Collagen alpha-1(VI) chain OS=Gallus gallus GN=COL6A1 PE=4 SV=2 - [F1NFE0_CHICK]	0.88	2	1	1	24	protein binding	extracellular; membrane	cell organization and biogenesis; response to stimulus	Pf00092; Pf01391; Pf13519		2.82583e+06										11.6348	0.88	1	6	15.7896	0.88	1	11	15.5279	0.88	1	7	1019	107.901	5.89697
F1NFH0	Uncharacterized protein (Fragment) OS=Gallus gallus GN=LOC770168 PE=4 SV=2 - [F1NFH0_CHICK]	2.58	1	1	1	3		membrane	regulation of biological process; cellular component movement; cell death; response to stimulus	Pf02351		2.38646e+06										4.35306	2.58	1	2	1.76656	2.58	1	1					310	32.3852	4.95752
F1NFJ6	Uncharacterized protein OS=Gallus gallus PE=3 SV=2 - [F1NFJ6_CHICK]	0.26	1	1	1	8	nucleotide binding; catalytic activity; motor activity; protein binding	nucleus; cytoplasm	cellular component movement; metabolic process; cell organization and biogenesis	Pf00225; Pf00498; Pf01852; Pf13868		7.61298e+06				3.91691	3;-;-					9.13109	0.26	2	4	4.1	0.26	1	2	4.04539	0.26	1	2	4551	507.99	5.8208				1.93281	4.1975e-06	4.12187e-05
F1NFP6	Uncharacterized protein OS=Gallus gallus GN=LOC100857369 PE=4 SV=2 - [F1NFP6_CHICK]	2.48	4	1	1	2		membrane	regulation of biological process	Pf03285		1.09357e+06	0.916088	1;-;-		1.88894	1;-;-		0.486757	1;-;-		5.1084	2.48	1	2									363	39.4076	5.05908
F1NFQ7	Uncharacterized protein OS=Gallus gallus GN=PRSSL1 PE=3 SV=2 - [F1NFQ7_CHICK]	12	1	4	4	71	catalytic activity		metabolic process	Pf00089; Pf09342	420096	6.56155e+06	0.367425	4;5;5	5.41022	2.68723	3;5;5	12.62	0.14878	3;5;5	4.81856	54.7928	12	6	22	46.9965	9.67	9	24	58.4054	9.67	7	25	300	32.6268	9.90576	-1.06996	0.000138538	0.00114495	1.42957	5.77081e-11	1.49766e-09	-2.40907	2.02217e-08	2.40615e-07
F1NFQ8	Uncharacterized protein OS=Gallus gallus GN=ROGDI PE=4 SV=2 - [F1NFQ8_CHICK]	2.45	1	1	1	1			regulation of biological process	Pf10259	426990	412523										0	2.45	1	1									286	32.3477	8.14795
F1NFS0	Elongation factor 2 (Fragment) OS=Gallus gallus GN=EEF2 PE=4 SV=2 - [F1NFS0_CHICK]	24.27	3	20	21	218	nucleotide binding; catalytic activity		metabolic process	Pf00009; Pf00679; Pf03144; Pf03764; Pf14492		1.0833e+07	1.19929	12;14;14	2.98476	0.579907	14;20;19	5.2451	2.22727	14;17;17	1.58794	173.417	19.6	20	59	229.329	24.27	23	81	202.756	22.87	22	78	857	95.1679	6.82959	0.394115	0.00103558	0.00616419	-0.81326	6.72869e-13	2.0373e-11	1.19965	3.13437e-15	9.76264e-14
F1NFS3	Putative oxidoreductase GLYR1 (Fragment) OS=Gallus gallus GN=GLYR1 PE=4 SV=2 - [F1NFS3_CHICK]	7.79	2	4	4	11	DNA binding; catalytic activity; protein binding; nucleotide binding		metabolic process	Pf00855; Pf02737; Pf03446; Pf03807; Pf14833		1.09543e+06	0.933349	2;1;1	6.7546	1.24755	2;1;2	16.2203	0.80392	2;1;1	6.53223	17.3332	5.8	3	6	4.8588	1.45	1	2	6.33588	3.44	2	3	552	60.4442	9.24658	-0.0631144	0.796585	0.858389	0.306054	0.0586941	0.119661	-0.214157	0.331179	0.423062
F1NFT6	Uncharacterized protein (Fragment) OS=Gallus gallus GN=UBE2N PE=2 SV=1 - [F1NFT6_CHICK]	30.28	1	4	4	93	catalytic activity; protein binding	nucleus	metabolic process; response to stimulus; cell organization and biogenesis; regulation of biological process	Pf00179; Pf05743; Pf05773		5.52609e+06	1.32414	9;7;9	10.6987	1.12672	11;8;9	3.40549	1.25234	9;8;9	9.03896	81.5291	30.28	8	31	82.6776	30.28	7	31	75.1469	30.28	9	31	142	15.9913	5.30029	0.54067	0.000391988	0.00270337	0.196887	0.0527402	0.109917	0.384841	2.38619e-05	0.000157936
F1NFT8	WD repeat-containing protein 61 OS=Gallus gallus GN=WDR61 PE=4 SV=1 - [F1NFT8_CHICK]	5.9	2	2	2	5	protein binding	nucleus; cytoplasm	regulation of biological process; cell organization and biogenesis; metabolic process	Pf00400; Pf07433; Pf13360		283288										2.07388	2.62	1	1	0	2.62	1	1	3.82175	5.9	2	3	305	33.2546	5.46533
F1NFV8	Uncharacterized protein OS=Gallus gallus GN=BAZ1A PE=4 SV=2 - [F1NFV8_CHICK]	0.9	1	1	1	6	protein binding; metal ion binding	chromosome	metabolic process	Pf00439; Pf00628; Pf02791; Pf15612; Pf15614		555830	1.18628	1;-;-		0.62025	1;-;-		1.91963	1;-;-		6.01004	0.9	1	2	8.08234	0.9	1	2	7.70717	0.9	1	2	1440	165.131	7.00537
F1NFV9	Uncharacterized protein (Fragment) OS=Gallus gallus GN=UAP1 PE=4 SV=2 - [F1NFV9_CHICK]	1.53	1	1	1	1	catalytic activity	nucleus; cytoplasm; membrane	metabolic process	Pf01704; Pf14661		248403	1.67217	-;1;-		3.56547	-;1;-		0.470281	-;1;-						0	1.53	1	1					457	50.6189	6.88818
F1NFW0	Uncharacterized protein OS=Gallus gallus GN=SNX6 PE=4 SV=2 - [F1NFW0_CHICK]	5.19	1	2	2	3	protein binding	cytoplasm; membrane	transport; regulation of biological process	Pf00787; Pf03114; Pf09325		1.7558e+06										5.51078	2.47	1	2					4.19458	2.72	1	1	405	46.4497	6.16357
F1NFW5	Uncharacterized protein OS=Gallus gallus GN=XPO6 PE=4 SV=2 - [F1NFW5_CHICK]	0.62	1	1	1	2	protein binding; transporter activity	nucleus; cytoplasm; membrane	transport	Pf03810; Pf08389		1.13279e+06																		3.67205	0.62	1	2	1127	129.079	6.40479
F1NFX3	Uncharacterized protein OS=Gallus gallus GN=Gga.39592 PE=4 SV=2 - [F1NFX3_CHICK]	1.92	1	1	1	3	catalytic activity	nucleus	metabolic process	Pf03770		982282										0	1.92	1	2	1.86762	1.92	1	1					364	41.3	8.32373
F1NFY3	Oxysterol-binding protein (Fragment) OS=Gallus gallus GN=OSBPL11 PE=3 SV=2 - [F1NFY3_CHICK]	1.87	1	1	1	1			transport; regulation of biological process; cell differentiation	Pf00169; Pf01237; Pf15409		832675							0.620502	1;-;-		3.47706	1.87	1	1									696	78.6643	6.66846
F1NFZ0	Uncharacterized protein OS=Gallus gallus GN=TRANK1 PE=2 SV=2 - [F1NFZ0_CHICK]	0.24	1	1	1	1	protein binding; nucleotide binding; catalytic activity		metabolic process	Pf12796; Pf13857		0										0	0.24	1	1									2935	335.659	6.771
F1NG00	Uncharacterized protein OS=Gallus gallus GN=FAM129A PE=4 SV=2 - [F1NG00_CHICK]	2.64	1	1	2	4		nucleus; cytoplasm; membrane	regulation of biological process; response to stimulus			1.05633e+06	0.547437	2;-;-		1.20343	2;-;-		0.456572	2;-;-		8.70358	1.26	1	3					2.66021	1.38	1	1	795	90.6686	5.05908	-0.811233	0.175561	0.300618	0.227459	0.278015	0.372319	-1.00154	0.0780411	0.136604
F1NG02	Uncharacterized protein OS=Gallus gallus GN=SYNE1 PE=4 SV=2 - [F1NG02_CHICK]	0.14	1	2	2	5	protein binding	nucleus; cytoplasm; Golgi; membrane	cell organization and biogenesis; cell differentiation	Pf00307; Pf00435; Pf10541		2.91835e+06										6.07653	0.14	2	4	0	0.07	1	1					8805	1012.26	5.49072
F1NG03	Uncharacterized protein OS=Gallus gallus GN=FAM149A PE=4 SV=2 - [F1NG03_CHICK]	1.96	1	1	1	2				Pf12516		948987										2.37963	1.96	1	1	1.7983	1.96	1	1					613	68.0455	9.17334
F1NG04	Uncharacterized protein OS=Gallus gallus GN=GCC1 PE=4 SV=2 - [F1NG04_CHICK]	1.66	2	1	2	19	protein binding	cytoplasm; Golgi; membrane	transport	Pf01465; Pf05622; Pf09726; Pf09731; Pf13654; Pf15450		8.82202e+06	1.22272	1;1;2	27.9628	4.44159	2;2;2	2.42599	0.284335	1;1;2	28.5067	10.985	1.66	3	6	5.28989	1.66	3	5	10.9661	1.66	3	8	784	87.9642	5.41455	0.252864	0.235449	0.365772	2.1111	7.72534e-09	1.34935e-07	-1.7711	0.00179511	0.00633672
F1NG06	Uncharacterized protein OS=Gallus gallus GN=SIGLEC15 PE=4 SV=2 - [F1NG06_CHICK]	3.64	1	1	1	2	protein binding	membrane	regulation of biological process; response to stimulus	Pf07679; Pf13895		2.78006e+06																		1.79416	3.64	1	2	302	33.9263	9.0415
F1NG13	Uncharacterized protein (Fragment) OS=Gallus gallus GN=TGM3 PE=3 SV=2 - [F1NG13_CHICK]	32.95	1	18	18	1382	metal ion binding; catalytic activity; nucleotide binding	cytoplasm	metabolic process; cell differentiation; cell organization and biogenesis	Pf00868; Pf00927; Pf01841		8.08021e+07	0.650891	58;49;42	3.0691	1.20782	58;52;48	1.02743	0.546336	56;53;49	3.89002	1431.87	32.95	44	491	1428.88	30.36	43	482	1228.51	29.06	40	409	695	77.466	6.3667	-0.47347	1.1109e-15	7.93503e-14	0.213098	7.00458e-06	6.47033e-05	-0.672902	2.83314e-29	2.0002e-27
F1NG21	Uncharacterized protein OS=Gallus gallus GN=RNMTL1 PE=4 SV=2 - [F1NG21_CHICK]	2.46	1	1	1	2	RNA binding; catalytic activity	mitochondrion	metabolic process	Pf00588; Pf08032	417620	3.39343e+06														2.2337	2.46	1	1	2.23694	2.46	1	1	407	43.534	9.62744
F1NG30	Uncharacterized protein OS=Gallus gallus GN=NAA25 PE=4 SV=2 - [F1NG30_CHICK]	0.72	1	1	1	1	protein binding			Pf09797		7.15597e+06										0	0.72	1	1									972	112.138	6.52197
F1NG38	Uncharacterized protein OS=Gallus gallus PE=4 SV=2 - [F1NG38_CHICK]	0.42	1	1	1	1	metal ion binding	membrane	response to stimulus; cell differentiation; cell organization and biogenesis	Pf00028		10250276										0	0.42	1	1									3069	338.466	4.76709
F1NG49	Uncharacterized protein OS=Gallus gallus GN=AKAP6 PE=4 SV=2 - [F1NG49_CHICK]	0.51	1	1	1	3	protein binding	endoplasmic reticulum	regulation of biological process; response to stimulus			1.15171e+06										2.53819	0.51	1	1	5.46876	0.51	1	2					2342	260.769	4.97021
F1NG83	Uncharacterized protein OS=Gallus gallus GN=BST1 PE=2 SV=2 - [F1NG83_CHICK]	7.97	2	2	2	19	catalytic activity		metabolic process	Pf02267		3.05045e+06	2.59239	3;4;2	43.6968	1.34958	4;4;2	12.9697	1.83435	3;4;2	52.5893	23.1059	7.97	3	8	26.2838	4.98	2	7	12.6457	4.98	1	4	301	34.0303	5.78271	0.94166	0.0290525	0.0833035	0.556949	0.0246092	0.0623493	0.373342	0.447828	0.541381
F1NG93	Uncharacterized protein (Fragment) OS=Gallus gallus GN=LOC417691 PE=4 SV=2 - [F1NG93_CHICK]	1.67	1	1	1	1	catalytic activity		metabolic process	Pf00088; Pf01055		582748																		1.62164	1.67	1	1	778	87.7317	5.84619
F1NGA2	ATP synthase subunit alpha OS=Gallus gallus GN=ATP5A1W PE=2 SV=2 - [F1NGA2_CHICK]	29.29	3	16	16	184	nucleotide binding; catalytic activity; transporter activity		metabolic process; transport	Pf00006; Pf00306; Pf02663; Pf02874; Pf05943	431564	9.42985e+06	0.820896	10;12;12	4.34699	0.705332	14;15;16	5.12603	1.34026	11;14;12	9.00399	157.647	27.85	19	57	190.263	26.58	18	70	137.783	27.12	18	57	553	59.9906	8.96826	-0.323357	0.0138937	0.0501578	-0.552575	7.05027e-05	0.000491063	0.714079	0.000162412	0.000864292
F1NGA7	Uncharacterized protein OS=Gallus gallus GN=PSTPIP2 PE=4 SV=2 - [F1NGA7_CHICK]	22.16	1	7	7	60		cytosol; cytoskeleton; membrane		Pf00611	770399	4.92561e+06	1.14066	3;5;3	3.50743	1.23073	6;6;6	1.68055	0.952441	3;5;3	4.67438	60.6334	16.47	8	22	63.5744	16.77	8	21	57.1371	14.67	5	17	334	39.1438	8.1333	0.203364	0.016971	0.0579216	0.273881	0.00019839	0.00120136	0.0715626	0.118876	0.189024
F1NGB1	Uncharacterized protein OS=Gallus gallus GN=NUCB2 PE=4 SV=1 - [F1NGB1_CHICK]	27.47	1	11	11	147	metal ion binding	nucleus; membrane; cytoplasm; endoplasmic reticulum; Golgi		Pf13499		1.10934e+07	1.89863	7;8;9	12.3952	1.03387	13;10;11	12.2882	2.03231	8;9;9	3.72165	158.941	23.96	15	54	154.683	27.47	17	53	120.333	25.05	16	40	455	53.804	5.14795	1.11662	1.56885e-06	2.24122e-05	-0.0121857	0.839625	0.877913	1.18543	2.42736e-08	2.8248e-07
F1NGG2	Uncharacterized protein OS=Gallus gallus GN=SNX12 PE=4 SV=1 - [F1NGG2_CHICK]	4.94	1	1	1	3	protein binding	endosome	transport; cell communication	Pf00787		580710	1.37912	-;1;-		0.850224	-;1;-		1.62653	-;1;-		0	4.94	1	2	1.76009	4.94	1	1					162	18.9187	8.42627
F1NGH1	Uncharacterized protein (Fragment) OS=Gallus gallus GN=PITPNB PE=4 SV=1 - [F1NGH1_CHICK]	13.58	1	3	4	23			transport	Pf02121		1.35616e+06	1.10925	-;1;2	14.4253	1.04521	1;1;2	9.43421	1.09525	-;2;2	23.133	22.2659	10.19	3	9	21.362	11.32	4	8	13.7521	5.66	3	6	265	30.8444	6.06201	0.249261	0.126972	0.238658	0.00357492	0.975457	0.97905	0.241243	0.265255	0.355127
F1NGH5	Uncharacterized protein OS=Gallus gallus GN=Gga.54878 PE=4 SV=2 - [F1NGH5_CHICK]	0.82	1	1	1	1						0														1.63181	0.82	1	1					1098	122.532	6.0874
F1NGI2	Uncharacterized protein (Fragment) OS=Gallus gallus GN=GIMAP1 PE=4 SV=2 - [F1NGI2_CHICK]	3.8	1	1	1	3	nucleotide binding			Pf04548		3.71139e+06				0.667268	-;1;1	18.9986								3.04687	3.8	1	1	5.13544	3.8	2	2	263	29.5691	7.47412				-0.636488	0.189252	0.283357
F1NGI8	Uncharacterized protein (Fragment) OS=Gallus gallus PE=4 SV=2 - [F1NGI8_CHICK]	0.79	1	1	1	1				Pf04111; Pf05622		5.14852e+06										0	0.79	1	1									1013	118.875	9.12939
F1NGJ7	Catalase OS=Gallus gallus GN=Gga.1183 PE=3 SV=2 - [F1NGJ7_CHICK]	1.85	1	1	1	1	catalytic activity; antioxidant activity; protein binding; metal ion binding; nucleotide binding	mitochondrion; membrane	response to stimulus; metabolic process; regulation of biological process; cell organization and biogenesis	Pf00199; Pf06628		218793										2.53922	1.85	1	1									487	55.4016	7.62061
F1NGM0	Uncharacterized protein OS=Gallus gallus GN=EHD3 PE=4 SV=1 - [F1NGM0_CHICK]	9.72	2	4	5	27	catalytic activity; metal ion binding; protein binding; nucleotide binding	cytoplasm; membrane	metabolic process; transport; cell organization and biogenesis	Pf00350; Pf01926; Pf12763		1.40718e+06	0.11834	2;-;1	110.589	1.48149	2;-;1	49.4367	0.175166	2;-;2	55.9543	31.588	7.48	4	12	26.4248	6.54	3	9	15.9471	4.11	2	6	535	60.8577	6.50732	-3.19783	0.221128	0.354371	0.608849	0.503957	0.59773	-2.50646	0.183696	0.267691
F1NGM2	Uncharacterized protein OS=Gallus gallus GN=ADCK3 PE=4 SV=2 - [F1NGM2_CHICK]	1.23	1	1	1	1	catalytic activity	mitochondrion	metabolic process	Pf03109	416745	302032																		1.9262	1.23	1	1	648	72.4438	6.81494
F1NGM5	Uncharacterized protein OS=Gallus gallus GN=CUX1 PE=3 SV=2 - [F1NGM5_CHICK]	1.93	1	1	2	5	DNA binding	nucleus; cytoplasm	regulation of biological process; metabolic process; cell differentiation	Pf00046; Pf02376; Pf05622; Pf05920; Pf10174		619750	0.377453	-;1;1	10.1392	0.736704	-;1;1	15.3025	0.525302	-;1;1	7.66323					6.22982	1.26	1	2	6.10409	1.93	2	3	1345	146.717	6.23975	-1.35135	0.0487164	0.122031	-0.489028	0.197436	0.290034	-0.801353	0.0619696	0.113539
F1NGN4	Bifunctional arginine demethylase and lysyl-hydroxylase JMJD6 OS=Gallus gallus GN=JMJD6 PE=4 SV=1 - [F1NGN4_CHICK]	3.14	2	1	1	1	RNA binding; receptor activity; metal ion binding; protein binding; catalytic activity	nucleus; membrane	regulation of biological process; response to stimulus; metabolic process; cell differentiation; transport; cell organization and biogenesis	Pf02373; Pf13621		807290																		3.66685	3.14	1	1	414	47.7916	8.73389
F1NGP9	Uncharacterized protein (Fragment) OS=Gallus gallus GN=HSPE1 PE=3 SV=2 - [F1NGP9_CHICK]	63.06	2	8	8	114	nucleotide binding	cytoplasm	metabolic process	Pf00166		1.26071e+07	1.85323	7;9;7	4.33593	0.905327	10;12;11	1.355	2.01454	7;9;7	3.40445	109.939	63.06	11	42	93.989	63.06	10	38	82.9733	55.86	9	34	111	12.1295	8.42627	0.940718	8.45046e-11	3.84112e-09	-0.362554	0.0233877	0.0597016	1.26249	2.51825e-10	4.84877e-09
F1NGR9	Uncharacterized protein OS=Gallus gallus GN=C6H10orf54 PE=4 SV=2 - [F1NGR9_CHICK]	4.84	1	1	1	4	protein binding				769500	1.63404e+06	1.13808	1;-;1	1.62227	1.07137	1;-;1	4.27738	1.08554	1;-;1	5.05363	10.2358	4.84	1	2					10.1697	4.84	1	2	310	33.7239	7.60596	0.244511	0.0430251	0.109954	0.0591051	0.40495	0.502156	0.247038	0.13103	0.204361
F1NGS7	Uncharacterized protein (Fragment) OS=Gallus gallus GN=ARF4 PE=3 SV=2 - [F1NGS7_CHICK]	68.55	1	6	9	102	nucleotide binding	cytoplasm; membrane	regulation of biological process; response to stimulus	Pf00025; Pf00071; Pf00503; Pf01926; Pf04670; Pf08477; Pf09439		1.10991e+07	1.45311	6;4;1	27.5284	0.70337	6;5;3	10.4611	1.90545	6;4;1	16.8106	120.02	68.55	14	45	74.7063	59.75	12	30	65.1591	30.82	10	27	159	18.0903	4.95752	0.79912	0.00899563	0.0350024	-0.395536	0.0023764	0.00988657	1.2818	0.000425707	0.00187263
F1NGT3	Uncharacterized protein (Fragment) OS=Gallus gallus GN=MMP9 PE=4 SV=2 - [F1NGT3_CHICK]	19.24	1	13	13	193	catalytic activity; metal ion binding; protein binding		metabolic process; cell organization and biogenesis; regulation of biological process; cellular component movement	Pf00040; Pf00045; Pf00413; Pf01471		7.11854e+06	0.769213	15;14;14	3.3291	2.9434	17;14;15	1.84674	0.263798	16;14;14	7.70371	201.887	19.1	26	69	157.829	16.76	22	53	215.94	14.29	25	71	686	76.6198	5.19873	-0.29921	3.94886e-11	1.97443e-09	1.38506	3.79167e-20	1.65317e-18	-1.72605	2.10934e-28	1.314e-26
F1NGT4	Uncharacterized protein OS=Gallus gallus GN=Gga.17642 PE=4 SV=2 - [F1NGT4_CHICK]	0.46	1	2	2	2	nucleotide binding; catalytic activity; protein binding; metal ion binding	cytoplasm	metabolic process	Pf00097; Pf07728; Pf12678; Pf13639; Pf13920; Pf13923; Pf14634		1.06069e+06										2.48507	0.29	1	1					2.13554	0.17	1	1	5205	588.879	6.32861
F1NGU3	Uncharacterized protein OS=Gallus gallus GN=LRPPRC PE=4 SV=2 - [F1NGU3_CHICK]	2.26	1	1	1	1	DNA binding; RNA binding; protein binding	chromosome; nucleus; cytoplasm; mitochondrion; cytoskeleton	regulation of biological process	Pf12854; Pf13041	421403	2.05872e+06				35.9477	1;-;-					0	2.26	1	1									1371	155.528	7.00537
F1NGW2	Uncharacterized protein (Fragment) OS=Gallus gallus GN=TPMT PE=3 SV=1 - [F1NGW2_CHICK]	12.15	1	2	3	8	catalytic activity		metabolic process	Pf05724		1.83462e+06	0.130172	1;-;-		1.08031	1;-;-		0.120939	1;-;-		9.42502	4.45	1	3	8.32252	7.69	2	3	5.37679	7.69	2	2	247	27.4929	6.62451
F1NGW4	Uncharacterized protein OS=Gallus gallus GN=WDR5 PE=4 SV=1 - [F1NGW4_CHICK]	3.29	1	1	1	3	protein binding			Pf00400; Pf08662; Pf11715		706427										5.21791	3.29	1	2	2.14079	3.29	1	1					334	36.5724	8.26514
F1NGX1	Integrin alpha-V OS=Gallus gallus GN=ITGAV PE=3 SV=1 - [F1NGX1_CHICK]	2.32	2	2	2	3	protein binding; transporter activity	membrane	regulation of biological process; response to stimulus; transport; metabolic process	Pf01839; Pf08441; Pf13517		2.30452e+06				0.490246	1;-;-					2.49365	1.26	1	1	3.9886	1.06	1	2					1034	114.288	5.57959
F1NGX2	Uncharacterized protein OS=Gallus gallus GN=C19H17orf85 PE=4 SV=1 - [F1NGX2_CHICK]	1.66	2	1	1	1	nucleotide binding; RNA binding; catalytic activity; metal ion binding	nucleus; cytoplasm	metabolic process	Pf08675; Pf10309		909682										1.83661	1.66	1	1									604	68.8548	5.80811
F1NH05	Uncharacterized protein OS=Gallus gallus GN=Gga.54520 PE=4 SV=2 - [F1NH05_CHICK]	0.53	1	1	1	1	protein binding	nucleus; cytoplasm; membrane		Pf00018; Pf00595; Pf00625; Pf00791; Pf07653; Pf13180		184009										1.88038	0.53	1	1									1496	167.079	6.90283
F1NH06	Uncharacterized protein OS=Gallus gallus GN=C5H11orf41 PE=4 SV=2 - [F1NH06_CHICK]	1.62	2	1	1	1				Pf12877		665469														1.74018	1.62	1	1					555	61.7791	9.37842
F1NH08	Uncharacterized protein OS=Gallus gallus GN=UGT8 PE=2 SV=1 - [F1NH08_CHICK]	5.59	1	3	3	5	catalytic activity		metabolic process; cell organization and biogenesis; cellular component movement; transport	Pf00201; Pf00534; Pf04101; Pf15568		921812	0.981432	1;-;-		0.884909	1;-;-		1.11316	1;-;-		7.27244	3.17	2	3	2.36648	1.68	1	1	3.78368	2.42	1	1	537	61.0758	9.27588
F1NH21	Hsc70-interacting protein OS=Gallus gallus GN=ST13 PE=4 SV=1 - [F1NH21_CHICK]	12.19	2	4	4	44	protein binding			Pf00515; Pf13371; Pf13414; Pf13424; Pf13431; Pf13432		4.14257e+06	1.27657	4;3;2	19.9133	0.858225	4;3;2	1.31147	1.24297	4;3;3	7.63054	30.7802	8.31	5	14	38.1574	12.19	5	17	26.37	5.54	4	13	361	40.1628	5.13525	0.18811	0.541917	0.649781	-0.14716	0.357312	0.456589	0.361182	0.082973	0.143811
F1NH22	Reticulon OS=Gallus gallus GN=RTN1 PE=2 SV=1 - [F1NH22_CHICK]	3.85	2	1	1	10		endoplasmic reticulum; membrane		Pf02453		2.02927e+06	0.476832	2;-;-		0.845387	2;-;-		0.566115	2;-;-		20.8688	3.85	2	8					4.65826	3.85	1	2	208	23.5635	8.93896	-1.01044	0.152427	0.269782	-0.282005	0.0433868	0.0933471	-0.691283	0.202332	0.288885
F1NH48	Uncharacterized protein OS=Gallus gallus GN=LOC429785 PE=3 SV=2 - [F1NH48_CHICK]	3.58	1	1	1	1	transporter activity	membrane	transport; regulation of biological process	Pf01007	429785	128172																		0	3.58	1	1	447	50.7054	7.34229
F1NH49	Uncharacterized protein OS=Gallus gallus PE=4 SV=2 - [F1NH49_CHICK]	0.98	1	1	1	1	transporter activity; structural molecule activity	chromosome; membrane	transport; cell organization and biogenesis	Pf04121	101751988	90387.3														0	0.98	1	1					917	105.482	5.2876
F1NH51	Uncharacterized protein OS=Gallus gallus GN=SELP PE=4 SV=2 - [F1NH51_CHICK]	2.97	1	1	1	1	protein binding	nucleus; cytoplasm; membrane	regulation of biological process; defense response; response to stimulus; cellular component movement	Pf00059; Pf00084	424364	2.53611e+06														0	2.97	1	1					807	88.3467	6.22705
F1NH65	Uncharacterized protein OS=Gallus gallus GN=SCFD1 PE=4 SV=2 - [F1NH65_CHICK]	4.27	1	2	2	5			response to stimulus; transport	Pf00995	423307	943201										4.4157	4.27	2	3	5.43284	2.22	1	2					632	71.3224	6.07471
F1NH72	Uncharacterized protein OS=Gallus gallus GN=DEF6 PE=4 SV=2 - [F1NH72_CHICK]	1.6	1	1	1	3	protein binding	nucleus		Pf00169; Pf14593; Pf15413	419893	761615							0.574092	-;1;1	7.67221					2.59556	1.6	1	1	5.18775	1.6	1	2	625	73.1998	5.93506							-0.673223	0.0737529	0.131709
F1NH81	Uncharacterized protein (Fragment) OS=Gallus gallus GN=PABPC1 PE=2 SV=1 - [F1NH81_CHICK]	16.4	1	6	10	53	nucleotide binding; RNA binding			Pf00076; Pf00658; Pf13893; Pf14259		3.13819e+06	0.968295	2;1;2	15.1151	0.628342	2;2;2	8.60757	1.48163	2;1;3	10.9863	56.9053	11.69	7	21	52.6177	11.87	7	20	24.7861	9.08	6	12	573	63.6965	9.62744	-0.0140901	0.92447	0.95117	-0.713618	0.000318762	0.00177271	0.675875	0.000377037	0.00170633
F1NH83	Uncharacterized protein OS=Gallus gallus GN=CDC37L1 PE=4 SV=2 - [F1NH83_CHICK]	2.72	2	1	1	1		cytoplasm		Pf04199; Pf08565		270181																		0	2.72	1	1	257	30.6341	6.03662
F1NH86	Uncharacterized protein OS=Gallus gallus GN=IFFO1 PE=4 SV=2 - [F1NH86_CHICK]	2.13	1	1	1	2				Pf00038		501476	1.76964	-;1;-		1.0623	-;1;1	11.0209	1.81162	-;1;-						2.03137	2.13	1	1	1.78423	2.13	1	1	329	37.8649	4.4751				0.0431032	0.767366	0.823256
F1NH93	Uncharacterized protein (Fragment) OS=Gallus gallus GN=RPS20 PE=3 SV=2 - [F1NH93_CHICK]	24.79	1	3	3	27	RNA binding; structural molecule activity	cytoplasm; ribosome	metabolic process	Pf00338		5.63279e+06	5.07636	4;4;4	9.14492	1.33597	5;5;4	49.8609	2.41407	4;4;4	6.44799	28.9324	14.88	2	10	24.6771	14.88	2	9	19.8156	24.79	3	8	121	13.5554	9.93506	2.3853	0.000127891	0.00106576	0.868897	0.0327867	0.0764788	1.34204	1.01221e-10	2.14386e-09
F1NH97	Uncharacterized protein OS=Gallus gallus GN=LOC424892 PE=2 SV=2 - [F1NH97_CHICK]	4.32	1	1	1	1	catalytic activity		metabolic process	Pf00106; Pf13561	424892	0										1.65041	4.32	1	1									324	35.9525	8.49951
F1NHA0	Ubiquitin carboxyl-terminal hydrolase (Fragment) OS=Gallus gallus GN=USP28 PE=3 SV=2 - [F1NHA0_CHICK]	0.97	2	1	1	1	catalytic activity; protein binding	nucleus	response to stimulus; metabolic process; cell proliferation; regulation of biological process	Pf00443; Pf13423		1.12628e+06										1.86056	0.97	1	1									1030	117.161	5.14795
F1NHB8	Uncharacterized protein (Fragment) OS=Gallus gallus GN=Gga.29853 PE=3 SV=2 - [F1NHB8_CHICK]	2.21	1	1	1	1	catalytic activity		metabolic process	Pf00112		617586							0.673366	1;-;-		0	2.21	1	1									272	29.5344	6.59521
F1NHD8	Uncharacterized protein (Fragment) OS=Gallus gallus GN=PDCD6 PE=4 SV=1 - [F1NHD8_CHICK]	11.76	1	2	2	10	catalytic activity; metal ion binding; protein binding	nucleus; cytoplasm; endoplasmic reticulum	regulation of biological process; metabolic process; transport; cell death; response to stimulus	Pf00036; Pf13405; Pf13499; Pf13833		670828										8.25166	11.76	2	4	13.9106	11.76	2	4	8.54803	6.95	1	2	187	21.6016	5.68115
F1NHD9	Uncharacterized protein OS=Gallus gallus GN=EXOC3 PE=4 SV=2 - [F1NHD9_CHICK]	1.74	1	1	1	1			transport	Pf06046		1.31299e+07														1.89944	1.74	1	1					745	86.1276	6.13818
F1NHE1	Uncharacterized protein OS=Gallus gallus GN=MAP2K3 PE=4 SV=1 - [F1NHE1_CHICK]	3.1	2	1	1	1	catalytic activity; nucleotide binding; protein binding		metabolic process; regulation of biological process; response to stimulus; defense response	Pf00069; Pf07714; Pf14531		2.27374e+06										2.00547	3.1	1	1									258	29.711	6.31592
F1NHE5	Uncharacterized protein OS=Gallus gallus GN=LOC428510 PE=4 SV=2 - [F1NHE5_CHICK]	0.23	1	1	1	1	nucleotide binding; catalytic activity; motor activity		metabolic process; cellular component movement	Pf03028; Pf07728; Pf08385; Pf08393; Pf12774; Pf12775; Pf12777; Pf12780; Pf12781		3152010																		0	0.23	1	1	3861	440.637	6.15088
F1NHG1	Uncharacterized protein OS=Gallus gallus GN=NAALADL2 PE=4 SV=2 - [F1NHG1_CHICK]	1.03	1	1	1	1				Pf04253; Pf04389		2.23531e+06	1.14391	-;1;-		1.54869	-;1;-		0.740665	-;1;-						0	1.03	1	1					778	86.7382	5.69385
F1NHG4	Uncharacterized protein (Fragment) OS=Gallus gallus GN=AKAP10 PE=4 SV=2 - [F1NHG4_CHICK]	1.36	1	1	1	1		cytoplasm; mitochondrion; membrane	regulation of biological process	Pf00615		642724										0	1.36	1	1									660	73.4437	6.82959
F1NHG8	Uncharacterized protein OS=Gallus gallus GN=CSTA PE=4 SV=2 - [F1NHG8_CHICK]	12.37	1	1	1	1	protein binding; enzyme regulator activity; structural molecule activity	cytoskeleton; nucleus; cytoplasm	regulation of biological process; metabolic process; cell differentiation	Pf00031	418268	786178										2.664	12.37	1	1									97	11.0896	6.94678
F1NHH9	D-beta-hydroxybutyrate dehydrogenase, mitochondrial OS=Gallus gallus GN=BDH1 PE=3 SV=1 - [F1NHH9_CHICK]	5.33	2	2	2	9	catalytic activity	nucleus; mitochondrion; membrane	metabolic process	Pf00106; Pf08643		2.42251e+06	0.658611	-;-;1		0.518412	-;-;1		1.26429	-;1;1	6.13385	6.43812	2.96	1	2	11.4195	5.33	2	4	8.51756	5.33	2	3	338	38.0139	7.92822							0.466517	0.0849358	0.146493
F1NHI3	Uncharacterized protein OS=Gallus gallus GN=DHX15 PE=4 SV=2 - [F1NHI3_CHICK]	3.94	2	3	3	14	nucleotide binding; RNA binding; catalytic activity	nucleus; spliceosomal complex	metabolic process	Pf00270; Pf00271; Pf04408; Pf07717		1.07053e+06	1.04215	1;1;1	81.4918	0.609868	1;1;1	12.6809	1.63522	1;1;1	67.6467	17.9202	3.94	3	7	9.11298	2.62	2	4	5.07211	2.62	2	3	762	87.6197	7.32764	-0.175995	0.805175	0.86115	-0.760579	0.0177715	0.0482383	0.637613	0.346171	0.439036
F1NHJ5	Uncharacterized protein OS=Gallus gallus GN=BTAF1 PE=4 SV=2 - [F1NHJ5_CHICK]	0.4	1	1	1	3	DNA binding; catalytic activity; protein binding; nucleotide binding		metabolic process	Pf00176; Pf00271; Pf12054		1.05756e+06	1.02397	-;1;1	6.00407	1.0112	-;1;1	9.69351	1.03481	-;1;1	1.23624					1.66417	0.4	1	2	1.7548	0.4	1	1	1752	195.848	6.69775	0.0908778	0.377724	0.502962	-0.0270234	0.830428	0.87096	0.178867	0.0448133	0.0864432
F1NHK0	Uncharacterized protein OS=Gallus gallus GN=CCP110 PE=4 SV=2 - [F1NHK0_CHICK]	2.72	1	1	1	3			cell organization and biogenesis; regulation of biological process			1.70033e+06										2.25018	2.72	1	1					0	2.72	1	2	589	65.0314	7.34229
F1NHN3	Uncharacterized protein (Fragment) OS=Gallus gallus GN=LOC770996 PE=4 SV=1 - [F1NHN3_CHICK]	1.57	1	1	1	19	catalytic activity; metal ion binding; nucleotide binding	membrane	metabolic process	Pf01565; Pf02310; Pf04030		7.90952e+06										11.7872	1.57	3	6	10.1658	1.57	2	7	13.2029	1.57	1	6	447	51.1899	7.98682
F1NHP9	Signal transducer and activator of transcription OS=Gallus gallus GN=STAT4 PE=3 SV=2 - [F1NHP9_CHICK]	1.2	1	1	1	2	DNA binding; signal transducer activity; metal ion binding; protein binding	nucleus; cytoplasm	metabolic process; regulation of biological process; response to stimulus; cell proliferation	Pf00017; Pf01017; Pf02864; Pf02865		623983										0	1.2	1	1					0	1.2	1	1	749	85.641	6.55127
F1NHS3	Uncharacterized protein OS=Gallus gallus GN=SIRPA PE=4 SV=2 - [F1NHS3_CHICK]	3.37	3	1	1	2	protein binding			Pf00047; Pf07654; Pf07679; Pf07686; Pf08205; Pf13895; Pf13927		1.58613e+06	0.693714	-;-;2		0.208596	-;-;2		3.45307	-;-;2										3.93438	3.37	1	2	356	38.4237	9.02686	-0.469583	0.236834	0.367185	-2.3009	0.0117059	0.0349591	1.91743	0.0745401	0.132237
F1NHS7	Uncharacterized protein OS=Gallus gallus GN=AP1S2 PE=4 SV=2 - [F1NHS7_CHICK]	4.46	1	1	1	1	transporter activity	membrane	transport	Pf01217		384736										1.94164	4.46	1	1									157	18.6028	5.46533
F1NHT3	Spectrin alpha chain, non-erythrocytic 1 OS=Gallus gallus GN=SPTAN1 PE=2 SV=2 - [F1NHT3_CHICK]	3.55	2	6	6	11	metal ion binding; protein binding	cytoskeleton; membrane		Pf00018; Pf00036; Pf00435; Pf07653; Pf08239; Pf08726; Pf12128; Pf13405; Pf13499; Pf14604		542130	1.43283	-;1;1	17.1245	0.900034	-;1;1	0.733469	1.62041	-;1;1	13.965	14.0297	1.9	4	6	5.71767	1.66	2	3	4.61977	0.48	1	2	2477	285.151	5.32568	0.566219	0.1914	0.319	-0.191657	0.0248416	0.0626327	0.818841	0.110014	0.178962
F1NHV0	Uncharacterized protein OS=Gallus gallus GN=CSMD2 PE=4 SV=2 - [F1NHV0_CHICK]	0.33	1	1	1	1				Pf00084; Pf00431		0																		0	0.33	1	1	3597	391.831	6.02393
F1NHW3	Enhancer of rudimentary homolog OS=Gallus gallus GN=ERH PE=3 SV=1 - [F1NHW3_CHICK]	33.65	1	3	3	49				Pf01133		6.79021e+06	1.05166	6;2;2	16.2182	0.884847	5;2;2	2.14072	1.52991	6;2;3	47.3294	89.545	26.92	4	18	72.9499	33.65	5	17	54.5476	33.65	5	14	104	12.281	5.92236	0.329844	0.139427	0.253043	-0.26764	0.00460154	0.0171183	0.974039	0.00797193	0.0213189
F1NHW8	Uncharacterized protein OS=Gallus gallus GN=PPARD PE=3 SV=1 - [F1NHW8_CHICK]	3.39	1	1	1	1	DNA binding; receptor activity; signal transducer activity; metal ion binding	nucleus	regulation of biological process; metabolic process; cell proliferation; transport; cell differentiation; response to stimulus; cellular component movement	Pf00104; Pf00105		0										2.40491	3.39	1	1									443	50.0622	6.7417
F1NHX3	Uncharacterized protein OS=Gallus gallus GN=LEMD3 PE=2 SV=2 - [F1NHX3_CHICK]	3.06	1	1	1	1	nucleotide binding	membrane	regulation of biological process; cell differentiation	Pf09402; Pf13893; Pf15519		1.46199e+06														2.16981	3.06	1	1					294	34.0304	9.51025
F1NHZ1	Uncharacterized protein OS=Gallus gallus GN=LOC416197 PE=3 SV=2 - [F1NHZ1_CHICK]	3.31	1	1	1	1	signal transducer activity; receptor activity	membrane	regulation of biological process; response to stimulus; coagulation	Pf00001	416197	454975										1.60612	3.31	1	1									363	40.5211	8.41162
F1NHZ6	Uncharacterized protein OS=Gallus gallus GN=TBC1D30 PE=4 SV=2 - [F1NHZ6_CHICK]	2.86	1	1	2	8				Pf00566	417830	4.13853e+07										5.53965	1.07	2	3	3.7065	2.86	2	2	3.38434	1.07	1	3	839	93.4952	7.12256
F1NI02	Argininosuccinate lyase (Fragment) OS=Gallus gallus GN=ASL2 PE=3 SV=1 - [F1NI02_CHICK]	10.54	3	4	4	5	catalytic activity		metabolic process	Pf00206; Pf14698		1.19144e+06	1.99383	1;-;-		0.434154	1;-;-		4.60935	1;-;-		13.3979	8.6	3	4	2.90059	1.94	1	1					465	50.9222	6.40479
F1NI04	Uncharacterized protein OS=Gallus gallus GN=GNS PE=4 SV=2 - [F1NI04_CHICK]	5.58	1	3	3	10	catalytic activity	vacuole	metabolic process	Pf00884; Pf01663	417829	768562				13.4475	-;-;1					11.807	5.58	3	4	7.08557	2.42	1	2	9.66399	3.9	2	4	538	60.597	7.44482
F1NI29	Uncharacterized protein OS=Gallus gallus GN=HADHA PE=3 SV=2 - [F1NI29_CHICK]	3.14	1	2	2	11	catalytic activity	cytoplasm; mitochondrion; membrane	metabolic process; response to stimulus	Pf00378; Pf00725; Pf02737		826407							5.09649	-;1;-		9.53863	3.14	2	3	13.7597	3.14	2	4	12.5472	3.14	2	4	796	85.6719	9.24658
F1NI43	Long-chain-fatty-acid--CoA ligase ACSBG2 OS=Gallus gallus GN=ACSBG2 PE=4 SV=2 - [F1NI43_CHICK]	2.5	3	2	2	2	catalytic activity		metabolic process	Pf00501		1.54331e+06							1.50847	1;-;-		2.08795	1.18	1	1					0	1.31	1	1	761	83.8898	7.12256
F1NI48	Uncharacterized protein OS=Gallus gallus GN=RS1 PE=4 SV=2 - [F1NI48_CHICK]	4.91	1	1	1	1		extracellular	regulation of biological process	Pf00754		0										1.87736	4.91	1	1									224	25.5795	8.1626
F1NI59	Uncharacterized protein (Fragment) OS=Gallus gallus GN=LZTS1 PE=4 SV=1 - [F1NI59_CHICK]	1.49	1	1	1	1	protein binding	cytoplasm; Golgi; membrane; cytoskeleton	cell organization and biogenesis; metabolic process; regulation of biological process	Pf03962; Pf04156; Pf05278; Pf05701; Pf06008; Pf06818; Pf07106; Pf07888; Pf08317; Pf10186; Pf10473; Pf14362; Pf15070; Pf15397		7.54062e+06										2.23399	1.49	1	1									606	68.2956	6.771
F1NI75	Uncharacterized protein OS=Gallus gallus GN=Gga.26475 PE=4 SV=2 - [F1NI75_CHICK]	0.83	1	3	3	3	protein binding; metal ion binding	nucleus; cytoplasm; membrane	regulation of biological process	Pf00307; Pf00397; Pf00435; Pf00569; Pf09068; Pf09069; Pf11971		505143										0	0.29	1	1	0	0.32	1	1	1.98059	0.23	1	1	3476	398.584	5.45264
F1NI81	Uncharacterized protein OS=Gallus gallus PE=4 SV=2 - [F1NI81_CHICK]	0.64	1	1	1	1	nucleotide binding; catalytic activity; signal transducer activity; protein binding		metabolic process; regulation of biological process; response to stimulus	Pf00018; Pf00069; Pf07653; Pf07714; Pf14604		373003																		2.54231	0.64	1	1	1097	121.146	7.07861
F1NI83	Uncharacterized protein OS=Gallus gallus GN=PCDH12 PE=4 SV=2 - [F1NI83_CHICK]	0.63	1	1	1	1	metal ion binding	membrane	metabolic process	Pf00028; Pf08266	416191	2.76827e+06	1.69449	-;-;1		0.729976	-;-;1		2.41025	-;-;1										0	0.63	1	1	1119	120.984	5.13525
F1NI86	Uncharacterized protein OS=Gallus gallus GN=GUSB PE=4 SV=1 - [F1NI86_CHICK]	5.48	1	4	4	25	catalytic activity	vacuole	metabolic process	Pf00703; Pf02836; Pf02837		1.46584e+06	0.713932	2;2;2	9.98237	1.47879	2;2;3	9.20063	0.498364	2;2;2	3.7948	22.8315	5.48	5	9	14.388	4.26	3	6	25.2877	4.26	5	10	657	74.5337	6.96143	-0.43293	0.00423524	0.01874	0.543122	0.000398795	0.00214327	-0.87586	1.81061e-06	1.61129e-05
F1NI89	Uncharacterized protein OS=Gallus gallus GN=ADH5 PE=3 SV=2 - [F1NI89_CHICK]	7.49	1	2	2	15	catalytic activity; metal ion binding; protein binding	mitochondrion	metabolic process; response to stimulus	Pf00107; Pf08240		1.85552e+06	1.21571	2;1;3	7.53052	1.15244	2;1;3	5.5119	1.04438	2;1;3	11.5975	12.3663	7.49	2	5	11.1041	7.49	2	4	15.5506	7.49	2	6	374	39.5792	7.82568	0.338498	0.00131753	0.00748596	0.0633627	0.755715	0.814175	0.336545	0.166417	0.249979
F1NI94	Uncharacterized protein OS=Gallus gallus GN=ITGA9 PE=3 SV=1 - [F1NI94_CHICK]	1.75	1	1	2	12		membrane	regulation of biological process; response to stimulus; cellular component movement	Pf01839; Pf02033; Pf08441; Pf13517; Pf14312		3.20961e+06										5.83804	1.75	2	3	5.81952	0.58	1	4	5.17011	0.58	1	5	1031	114.943	6.354
F1NIB1	Uncharacterized protein (Fragment) OS=Gallus gallus GN=RAP1GDS1 PE=4 SV=2 - [F1NIB1_CHICK]	1.98	1	1	1	1	protein binding			Pf00514		87159.8										3.1811	1.98	1	1									606	66.0973	5.40186
F1NIB4	Uncharacterized protein OS=Gallus gallus GN=HNRNPAB PE=4 SV=2 - [F1NIB4_CHICK]	16.44	1	3	3	83	nucleotide binding			Pf00076; Pf14259		8.04513e+06	1.66647	2;4;3	8.43553	0.970659	3;5;5	13.4156	1.28903	2;5;3	41.4428	79.9594	16.44	7	24	90.8584	16.44	7	27	97.5376	16.44	8	32	219	24.5566	9.64209	0.56503	0.0937142	0.194428	-0.154819	0.495337	0.590719	0.346286	0.286649	0.378034
F1NID6	Uncharacterized protein OS=Gallus gallus GN=ATP6V1B2 PE=3 SV=2 - [F1NID6_CHICK]	10.47	2	5	5	35	nucleotide binding; catalytic activity; transporter activity	cytoplasm; membrane; Golgi; cytosol	transport; metabolic process	Pf00006; Pf00306; Pf02874	395497	2.89968e+06	0.688964	3;4;4	64.5078	0.761637	3;4;4	15.4857	1.03399	5;5;5	2.92936	42.2798	9.09	5	14	28.301	10.47	6	11	27.5564	9.09	4	10	506	55.8414	5.69385	-1.45667	0.0606846	0.144832	-0.52141	0.0013363	0.00604384	-0.583981	0.28025	0.372056
F1NIE3	Uncharacterized protein (Fragment) OS=Gallus gallus GN=ITIH3 PE=4 SV=2 - [F1NIE3_CHICK]	0.78	1	1	1	3	enzyme regulator activity		regulation of biological process; metabolic process	Pf00092; Pf06668; Pf08487; Pf11443; Pf13519; Pf13768		1.14028e+06	4.01993	-;1;-		1.26497	-;1;-		3.18663	-;1;-						3.49164	0.78	1	3					893	100.543	6.15088
F1NIF9	Uncharacterized protein (Fragment) OS=Gallus gallus PE=4 SV=2 - [F1NIF9_CHICK]	2.95	1	2	2	12				Pf01535; Pf10206; Pf12854; Pf13041; Pf13812		1.76807e+06				0.216336	1;-;-					8.42822	2.95	2	4	8.16746	2.95	2	4	8.58418	1.61	1	4	746	83.812	8.36768
F1NIH3	Uncharacterized protein OS=Gallus gallus GN=NCF2 PE=4 SV=2 - [F1NIH3_CHICK]	16.73	1	8	8	57	protein binding	cytoplasm	metabolic process	Pf00018; Pf00515; Pf00564; Pf07653; Pf13414; Pf13424; Pf14604		2.98492e+06	0.560817	5;5;3	19.3565	1.1449	4;6;4	12.7893	0.497369	4;5;4	9.3419	45.6456	12.88	9	16	59.1318	9.04	8	21	56.8355	11.92	9	20	520	58.3308	6.0874	-0.802444	0.000344411	0.00244263	0.184287	0.0112999	0.0342137	-0.924606	0.000113366	0.000622044
F1NIH5	Uncharacterized protein OS=Gallus gallus GN=PDAP1 PE=4 SV=2 - [F1NIH5_CHICK]	11.67	1	2	2	6				Pf10252	416491	1.60556e+06	1.74232	-;1;1	37.8054	0.888652	-;2;2	0.416125	2.2767	1;1;1	32.2288	4.05786	7.22	1	1	6.55206	4.44	1	3	6.20769	11.67	2	2	180	20.5876	8.17725	0.80553	0.290411	0.423922	-0.210006	0.0731771	0.141238	1.25769	0.0533174	0.099407
F1NIH6	Uncharacterized protein OS=Gallus gallus GN=TRAK1 PE=4 SV=2 - [F1NIH6_CHICK]	0.97	1	1	1	1	protein binding	cytoplasm; mitochondrion; endosome	transport	Pf00769; Pf01576; Pf02463; Pf04111; Pf04156; Pf04849; Pf05483; Pf05557; Pf05622; Pf05701; Pf06160; Pf06785; Pf07200; Pf07888; Pf07926; Pf09728; Pf09787; Pf10174; Pf10473; Pf12128; Pf12325; Pf12448; Pf13514; Pf13851; Pf13863; Pf14662; Pf14932; Pf14992		1.0506e+06	0.572476	-;-;1		0.611958	-;-;1		0.971332	-;-;1										1.62819	0.97	1	1	1036	114.869	5.33838
F1NII6	Uncharacterized protein OS=Gallus gallus GN=NHP2L1 PE=4 SV=2 - [F1NII6_CHICK]	39.06	1	4	4	17	RNA binding			Pf01248	417986	2.88474e+06	1.51726	1;1;1	99.2849	0.640113	2;1;1	45.3143	2.96729	1;1;1	55.1848	4.68851	14.84	2	4	8.49865	28.91	3	5	19.8474	25	4	8	128	14.0655	8.1626	0.152736	0.875401	0.910927	-1.04621	0.229943	0.327013	1.48454	0.134038	0.208438
F1NIJ6	Glucose-6-phosphate isomerase OS=Gallus gallus GN=GPI PE=2 SV=1 - [F1NIJ6_CHICK]	25.68	1	12	12	147	catalytic activity	nucleus; cytoplasm; membrane	metabolic process	Pf00342		9.61545e+06	0.71984	15;12;10	3.31272	1.16494	16;14;14	9.56977	0.653418	14;12;13	2.7288	166.378	23.15	17	53	150.055	20.98	15	44	148.142	20.07	19	50	553	62.0908	7.95752	-0.443936	1.32986e-09	4.15581e-08	0.089902	0.272505	0.366219	-0.418279	1.03767e-08	1.35666e-07
F1NIJ9	Uncharacterized protein (Fragment) OS=Gallus gallus GN=CCNT2 PE=3 SV=2 - [F1NIJ9_CHICK]	1.23	1	1	1	1	protein binding	nucleus	regulation of biological process; metabolic process	Pf00134		449832																		1.73109	1.23	1	1	732	81.2339	9.05615
F1NIK4	Uncharacterized protein (Fragment) OS=Gallus gallus GN=LOC100859914 PE=3 SV=2 - [F1NIK4_CHICK]	14.91	1	2	2	18	structural molecule activity	ribosome	metabolic process	Pf00935		5.95074e+06	2.08368	1;2;2	19.604	1.03774	3;2;2	7.00893	2.12845	1;2;2	18.9204	12.9942	14.91	3	6	15.8292	14.91	3	7	10.9373	14.91	2	5	114	13.2373	10.7993	1.03838	0.000460666	0.00311261	0.00186675	0.959314	0.971843	1.14306	0.000256183	0.00126775
F1NIL2	Uncharacterized protein (Fragment) OS=Gallus gallus GN=Gga.53465 PE=3 SV=2 - [F1NIL2_CHICK]	1.06	1	1	1	1	nucleotide binding; catalytic activity	mitochondrion; endoplasmic reticulum; endosome	metabolic process; cell death; regulation of biological process; response to stimulus	Pf00069; Pf07714		0										1.82106	1.06	1	1									1419	151.934	4.53857
F1NIM4	Uncharacterized protein OS=Gallus gallus GN=FKBP4 PE=2 SV=1 - [F1NIM4_CHICK]	29.41	1	11	11	115	protein binding; nucleotide binding	nucleus; cytoplasm	metabolic process; cell organization and biogenesis; regulation of biological process; response to stimulus	Pf00254; Pf00515; Pf07719; Pf13414; Pf13424; Pf13432		6.57912e+06	1.57476	10;9;10	5.00152	0.736289	11;10;12	5.52508	2.18924	10;9;11	5.02772	109.691	24.89	12	31	132.484	27.15	13	39	149.274	29.41	15	45	442	50.4135	5.68115	0.22891	0.463355	0.582104	-0.442751	0.0269376	0.0658339	0.93297	0.00135876	0.00507995
F1NIN2	Uncharacterized protein OS=Gallus gallus GN=CTSA PE=4 SV=1 - [F1NIN2_CHICK]	17.62	1	7	7	46	catalytic activity	nucleus; mitochondrion	metabolic process	Pf00450		3.31824e+06	1.47084	2;3;2	23.2186	0.971391	3;5;2	11.1992	1.8515	3;5;1	39.8105	47.9775	17.62	7	17	57.5754	17.62	7	19	22.421	11.68	5	10	471	53.1481	6.52197	0.589575	0.118361	0.229581	-0.452979	0.0724841	0.140342	0.963423	0.00191146	0.00665868
F1NIP5	Uncharacterized protein (Fragment) OS=Gallus gallus GN=PRPS1 PE=3 SV=2 - [F1NIP5_CHICK]	18.35	1	3	6	31	metal ion binding; catalytic activity		metabolic process	Pf00156; Pf13793; Pf14572		2.96744e+06	0.73725	3;1;1	27.3592	0.807447	3;2;1	16.5289	0.931647	3;1;1	16.3274	28.77	16.21	5	10	25.3807	10.7	5	10	28.9217	12.23	5	11	327	35.4063	6.91748	-0.528677	0.0282157	0.0824151	-0.365666	0.020809	0.0546549	-0.066057	0.538218	0.624971
F1NIP6	Uncharacterized protein OS=Gallus gallus GN=MYEF2 PE=2 SV=2 - [F1NIP6_CHICK]	5.19	2	3	3	5	nucleotide binding	nucleus; Golgi	cell differentiation	Pf00076; Pf11608; Pf13893; Pf14259		618798	0.791888	-;1;-		0.810828	-;1;-		0.979329	-;1;-						2.17456	1.79	1	1	8.20286	3.41	2	4	616	65.6834	9.12939
F1NIP7	Uncharacterized protein (Fragment) OS=Gallus gallus GN=UBE2K PE=3 SV=1 - [F1NIP7_CHICK]	5.62	1	1	1	1	catalytic activity; protein binding		regulation of biological process; metabolic process	Pf00179; Pf00627		457957										2.63986	5.62	1	1									178	19.8362	5.18604
F1NIQ9	Uncharacterized protein (Fragment) OS=Gallus gallus GN=PEPD PE=3 SV=2 - [F1NIQ9_CHICK]	23.34	1	10	10	48	catalytic activity; metal ion binding		metabolic process	Pf00557; Pf05195		2.95678e+06	0.856089	7;4;5	15.8189	0.905874	7;3;6	2.0002	0.953439	8;3;5	4.60064	74.6891	19.52	10	21	35.2845	14.08	6	11	53.9485	18.51	9	16	497	55.3208	6.69775	-0.103241	0.391287	0.512833	-0.162165	0.0401736	0.0890025	-0.0653884	0.619086	0.698202
F1NIR5	Uncharacterized protein OS=Gallus gallus GN=Gga.30078 PE=4 SV=2 - [F1NIR5_CHICK]	1.46	1	1	1	1	transporter activity; protein binding	membrane	transport	Pf00168		1.20194e+07										1.82898	1.46	1	1									478	54.6466	7.40088
F1NIR8	Uncharacterized protein (Fragment) OS=Gallus gallus GN=SCRN3 PE=4 SV=2 - [F1NIR8_CHICK]	1.66	1	1	1	1	catalytic activity		metabolic process	Pf03577		168872										1.72924	1.66	1	1									421	47.0262	5.75732
F1NIS1	Uncharacterized protein OS=Gallus gallus GN=GTSE1 PE=4 SV=2 - [F1NIS1_CHICK]	2.07	1	1	1	1				Pf15259		1.25437e+06														1.88049	2.07	1	1					723	77.6937	9.29053
F1NIV8	Uncharacterized protein (Fragment) OS=Gallus gallus PE=4 SV=2 - [F1NIV8_CHICK]	4.27	1	1	1	8	protein binding	membrane	response to stimulus	Pf00969; Pf07654; Pf07679; Pf13927		1.06819e+06							3.05604	-;-;1		8.85802	4.27	1	4	4.50024	4.27	1	2	4.00621	4.27	1	2	234	25.9577	6.50732
F1NIW4	Uncharacterized protein OS=Gallus gallus GN=ESF1 PE=2 SV=2 - [F1NIW4_CHICK]	1.43	1	1	1	2		nucleus		Pf08159		6.80637e+07																		5.27539	1.43	1	2	838	97.0651	5.08447
F1NIW7	Uncharacterized protein OS=Gallus gallus GN=CUBN PE=4 SV=2 - [F1NIW7_CHICK]	0.17	1	1	1	2	receptor activity; metal ion binding; protein binding	cytoplasm; endosome; endoplasmic reticulum; Golgi; membrane	transport	Pf00008; Pf00431; Pf07645; Pf07990; Pf12947; Pf14670	420523	6.10674e+07										0	0.17	1	2									3634	398.475	5.60498
F1NIW9	Uncharacterized protein OS=Gallus gallus GN=TG PE=4 SV=2 - [F1NIW9_CHICK]	0.66	1	1	2	2			transport; regulation of biological process; metabolic process	Pf00086; Pf00135; Pf07562; Pf07699; Pf07859		1.78195e+06																		3.67052	0.66	2	2	2713	299.684	5.05908
F1NIX0	Uncharacterized protein OS=Gallus gallus GN=RPL8 PE=3 SV=2 - [F1NIX0_CHICK]	16.34	1	4	4	41	RNA binding; structural molecule activity	ribosome	metabolic process	Pf00181; Pf03947	418568	4.79062e+06	2.04539	3;1;2	5.98442	0.869566	4;3;4	7.22181	2.60355	3;1;2	3.34156	53.1108	16.34	5	17	44.3206	13.23	3	13	32.758	13.23	4	11	257	28.0053	10.9604	1.14266	0.00310567	0.0145412	-0.217754	0.0696873	0.13711	1.50124	0.000294829	0.00138766
F1NIX2	Uncharacterized protein OS=Gallus gallus GN=DDX3X PE=4 SV=2 - [F1NIX2_CHICK]	14.94	3	8	9	61	nucleotide binding; catalytic activity		metabolic process	Pf00270; Pf00271; Pf04851		3.70729e+06	0.899079	3;4;4	11.549	0.635726	3;5;5	7.38061	1.40624	5;5;4	12.4689	51.9278	13.11	10	23	47.3805	11.74	8	19	41.5978	9.91	8	19	656	72.5988	7.15186	-0.2306	0.52107	0.630835	-0.651745	2.9516e-06	3.12354e-05	0.512949	0.109861	0.178962
F1NIX4	Uncharacterized protein (Fragment) OS=Gallus gallus GN=MECR PE=4 SV=2 - [F1NIX4_CHICK]	5.49	1	2	2	5	metal ion binding; catalytic activity	mitochondrion	metabolic process	Pf00107; Pf08240		1.33307e+06							1.55884	1;-;-		6.10794	5.49	2	3	6.01626	3.02	1	2					364	38.9555	8.6167
F1NIZ6	Uncharacterized protein (Fragment) OS=Gallus gallus GN=UBE2L3 PE=3 SV=2 - [F1NIZ6_CHICK]	22.3	1	3	3	32	catalytic activity; protein binding	nucleus; cytoplasm	metabolic process; regulation of biological process; cell proliferation; response to stimulus	Pf00179		3.9178e+06	1.19958	4;2;4	8.97674	1.05973	4;2;4	4.85094	1.16671	4;2;4	4.32722	33.9042	22.3	5	14	19.2948	22.3	5	7	25.595	22.3	5	11	148	17.1799	7.23975	0.430613	0.0057089	0.0242932	-0.0400021	0.67161	0.743958	0.527085	0.0126022	0.030058
F1NJ00	Uncharacterized protein OS=Gallus gallus PE=4 SV=2 - [F1NJ00_CHICK]	0.59	1	1	1	1	protein binding			Pf00400; Pf08662		9.03709e+06	1.01303	1;-;-		0.843517	1;-;-		1.20538	1;-;-		2.28628	0.59	1	1									1514	166.8	6.97607
F1NJ03	Uncharacterized protein OS=Gallus gallus GN=SRSF4 PE=4 SV=2 - [F1NJ03_CHICK]	5.85	1	1	3	24	nucleotide binding		regulation of biological process	Pf00076; Pf08777; Pf13893; Pf14259		3.69931e+06	1.26737	1;1;-	33.2368	0.704116	1;1;-	30.6364	1.79817	1;1;-	2.67462	23.0657	5.85	3	8	22.237	4.38	2	7	24.1137	5.85	3	9	479	54.7772	11.1655	0.358858	0.487947	0.602404	-0.580478	0.318689	0.41403	0.975823	0.0177979	0.0404464
F1NJ05	Uncharacterized protein (Fragment) OS=Gallus gallus GN=SPNS3 PE=4 SV=1 - [F1NJ05_CHICK]	3.31	1	1	1	1	transporter activity	membrane	transport	Pf00083; Pf03137; Pf07690; Pf13347		0										2.55005	3.31	1	1									484	53.2065	8.42627
F1NJ08	Vimentin OS=Gallus gallus GN=VIM PE=2 SV=1 - [F1NJ08_CHICK]	59.35	10	22	26	1224	RNA binding; catalytic activity; motor activity; structural molecule activity; protein binding; transporter activity	cytoplasm; cytosol; membrane; cytoskeleton	cell organization and biogenesis; metabolic process; regulation of biological process; transport; cell differentiation	Pf00038; Pf01496; Pf01576; Pf04111; Pf04156; Pf04732; Pf05622; Pf09726; Pf10186; Pf12128; Pf13514; Pf14988		1.68132e+08	0.736089	53;54;52	0.957892	1.60528	54;52;50	1.48003	0.457648	57;52;53	1.73913	1385.55	59.35	68	437	1254.79	57.83	65	398	1205.7	59.35	66	389	460	53.1827	5.21143	-0.360446	3.4319e-08	7.62643e-07	0.603669	1.49751e-53	8.16143e-51	-0.875089	2.05972e-28	1.314e-26
F1NJ10	Uncharacterized protein (Fragment) OS=Gallus gallus GN=SLC25A6 PE=3 SV=2 - [F1NJ10_CHICK]	29.47	1	1	10	137	transporter activity	mitochondrion; membrane	transport; regulation of biological process	Pf00153		1.56249e+07	1.1442	1;1;1	11.9708	0.689402	1;1;1	4.43835	2.06263	2;1;1	26.5749	139.817	29.47	13	49	124.059	26.33	13	43	128.389	23.82	11	45	319	34.9803	9.96436	0.245632	0.128412	0.240023	-0.577205	0.00398005	0.0151855	1.24652	0.0444116	0.086139
F1NJ14	Uncharacterized protein OS=Gallus gallus PE=4 SV=2 - [F1NJ14_CHICK]	3.36	1	1	1	2	protein binding; metal ion binding			Pf00097; Pf12678; Pf12861; Pf13445; Pf13639; Pf13920; Pf13923; Pf14369; Pf14634		653916														4.96496	3.36	1	2					298	33.0316	5.16064
F1NJ17	Gap junction protein OS=Gallus gallus GN=GJA4 PE=3 SV=1 - [F1NJ17_CHICK]	2.33	1	1	1	1		membrane	cell communication	Pf00029; Pf10582	404529	279063										1.77899	2.33	1	1									343	38.9509	8.14795
F1NJ21	Uncharacterized protein OS=Gallus gallus GN=Gga.26003 PE=4 SV=2 - [F1NJ21_CHICK]	1.61	3	1	1	3				Pf01576; Pf02321; Pf03962; Pf04111; Pf06785; Pf07902; Pf08317; Pf10168; Pf12128; Pf13851; Pf14362		6.49896e+06	6.30843	-;1;-		0.558965	-;1;-		11.317	-;1;-						4.07211	1.61	1	2	1.83189	1.61	1	1	622	69.3355	5.42725
F1NJ36	Uncharacterized protein OS=Gallus gallus GN=Gga.23251 PE=4 SV=2 - [F1NJ36_CHICK]	2.02	1	2	2	2				Pf00169; Pf14395; Pf15413		2.0585e+06										1.62087	2.02	2	2									1089	122.123	8.89502
F1NJ37	Uncharacterized protein OS=Gallus gallus GN=MYL4 PE=2 SV=2 - [F1NJ37_CHICK]	11.89	2	1	2	39	protein binding; metal ion binding		regulation of biological process	Pf13499	396472	1.06243e+07										32.3136	11.89	4	13	27.7031	4.86	3	12	32.8889	4.86	3	14	185	20.6393	5.09717
F1NJ45	Calpain-3 OS=Gallus gallus GN=CAPN3 PE=4 SV=2 - [F1NJ45_CHICK]	1.85	1	1	1	1	catalytic activity; metal ion binding; structural molecule activity; protein binding; enzyme regulator activity	nucleus; cytoplasm; cytosol; membrane	cell organization and biogenesis; metabolic process; regulation of biological process; response to stimulus	Pf00036; Pf00648; Pf01067; Pf13405; Pf13499; Pf13833		3.93951e+06	5.02614	1;-;-		1.33726	1;-;-		3.77237	1;-;-		2.49873	1.85	1	1									810	93.4031	5.79541
F1NJ69	Uncharacterized protein OS=Gallus gallus GN=USO1 PE=4 SV=2 - [F1NJ69_CHICK]	1.26	1	1	1	2	protein binding; transporter activity	membrane; cytoplasm; endoplasmic reticulum; cytosol	transport; cell organization and biogenesis	Pf04869; Pf04871		638218														4.29067	1.26	1	2					952	106.066	4.98291
F1NJ73	Uncharacterized protein (Fragment) OS=Gallus gallus GN=AK2 PE=3 SV=2 - [F1NJ73_CHICK]	33.86	1	7	7	64	nucleotide binding; catalytic activity	mitochondrion; membrane	metabolic process	Pf00406; Pf05191		4.84635e+06	0.892548	4;4;5	5.30894	1.00631	6;5;6	17.0058	0.979625	4;5;5	0.754511	63.2095	33.86	10	23	47.5236	29.88	7	18	63.7749	27.09	8	23	251	27.3291	8.42627	-0.0942912	0.381668	0.50499	-0.17669	0.272047	0.366087	0.0731312	0.167614	0.251422
F1NJ89	Uncharacterized protein OS=Gallus gallus GN=GALC PE=4 SV=2 - [F1NJ89_CHICK]	2.64	1	2	2	12	catalytic activity	mitochondrion	metabolic process	Pf02057		962700	2.7899	1;1;1	5.20732	1.18177	2;1;2	11.9207	2.16289	1;1;1	3.66414	11.864	2.64	2	4	10.4859	2.64	2	4	11.098	2.64	2	4	683	76.9115	5.94775	1.53692	0.000785796	0.00497339	0.162707	0.281121	0.375517	1.24187	0.00059382	0.00251542
F1NJ90	Uncharacterized protein OS=Gallus gallus PE=4 SV=2 - [F1NJ90_CHICK]	0.36	1	1	1	4	catalytic activity		metabolic process; cell differentiation; regulation of biological process; cell organization and biogenesis	Pf12851		1.29885e+07	0.625971	1;-;1	9.65324	2.21886	1;-;1	6.09837	0.287848	1;-;1	5.96202	0	0.36	1	1	0	0.36	1	2	0	0.36	1	1	1957	218.727	7.53271	-0.621197	0.100242	0.204575	1.10879	0.0357042	0.0812475	-1.66835	0.0232119	0.0504751
F1NJ97	Uncharacterized protein (Fragment) OS=Gallus gallus GN=IDH3A PE=3 SV=2 - [F1NJ97_CHICK]	6.11	2	2	2	4	metal ion binding; catalytic activity; nucleotide binding		metabolic process	Pf00180		2.35711e+06	0.821981	2;-;-		0.504407	2;-;-		1.63559	2;-;-		13.3743	6.11	2	4									360	39.2871	7.69385	-0.22482	0.576904	0.681644	-1.02703	0.0879691	0.162519	0.839364	0.301259	0.392806
F1NJA1	Uncharacterized protein OS=Gallus gallus GN=ADAMTS12 PE=4 SV=2 - [F1NJA1_CHICK]	0.46	1	1	1	2	catalytic activity; metal ion binding		metabolic process	Pf00090; Pf01421; Pf01562; Pf05986; Pf13574; Pf13582; Pf13583; Pf13688		294843																		0	0.46	1	2	1514	169.549	7.34229
F1NJD8	Uncharacterized protein OS=Gallus gallus GN=LOC427250 PE=4 SV=2 - [F1NJD8_CHICK]	1.96	3	3	3	7				Pf10162	427250	615028	1.59458	-;1;-		1.30842	-;1;-		1.22206	-;1;-		3.46535	1.01	2	3	6.89454	1.38	2	3	1.73306	0.43	1	1	1381	153.137	8.5874
F1NJE0	DNA-directed RNA polymerase OS=Gallus gallus GN=POLR1A PE=3 SV=2 - [F1NJE0_CHICK]	2.17	1	1	1	1	catalytic activity; DNA binding; metal ion binding	nucleus	metabolic process	Pf00623; Pf04983; Pf04997; Pf04998; Pf05000		0										0	2.17	1	1									1707	193.005	7.47412
F1NJF0	Uncharacterized protein (Fragment) OS=Gallus gallus GN=C1QBP PE=4 SV=2 - [F1NJF0_CHICK]	14.49	1	3	3	43	protein binding	mitochondrion; organelle lumen; cytosol; cell surface; membrane	regulation of biological process; response to stimulus; cell organization and biogenesis	Pf02330		4.02349e+06	2.52476	-;2;-		0.702847	2;4;2	11.1907	4.57523	-;2;-		41.883	11.59	3	11	46.3269	14.49	4	16	46.276	14.49	4	16	207	23.5325	4.4751	1.39415	0.13942	0.253043	-0.408299	0.197336	0.290034	2.32339	0.19454	0.280296
F1NJF3	Uncharacterized protein (Fragment) OS=Gallus gallus GN=LASP1 PE=4 SV=2 - [F1NJF3_CHICK]	35.59	1	7	7	118	protein binding; metal ion binding	cytoplasm		Pf00018; Pf00412; Pf00880; Pf07653; Pf14604		2.13869e+07	0.842373	13;10;11	3.02894	1.40768	13;10;12	5.34765	0.589896	13;10;11	4.21754	146.075	31.36	11	42	114.843	29.66	11	37	132.141	25.42	10	39	236	27.187	6.87354	-0.24097	0.00520094	0.0223216	0.417625	3.45478e-05	0.000272878	-0.617914	2.49383e-17	9.43203e-16
F1NJH2	Uncharacterized protein OS=Gallus gallus GN=TGM4 PE=3 SV=2 - [F1NJH2_CHICK]	9.17	1	6	7	24	catalytic activity; metal ion binding		metabolic process; response to stimulus	Pf00868; Pf00927; Pf01841		1.45088e+06	0.272842	-;-;1		0.38522	-;-;1		0.719425	-;2;2	6.95106	17.4569	4.09	3	7	22.5296	6.77	5	9	19.5758	5.5	4	8	709	78.9489	7.59131							-0.347279	0.0253967	0.0543335
F1NJH7	Uncharacterized protein OS=Gallus gallus GN=FYB PE=2 SV=2 - [F1NJH7_CHICK]	3.71	2	3	3	13	protein binding			Pf07653; Pf14603		1.30703e+06	2.60933	2;1;-	73.1217	2.68583	2;1;-	73.3629	0.975819	2;1;-	0.394842	19.8936	2.63	3	7	8.38177	2.63	2	3	4.56021	2.28	2	3	835	92.034	7.53271	0.942069	0.351553	0.484526	0.883206	0.37562	0.474421	0.0955727	0.00195583	0.00679089
F1NJI0	Annexin (Fragment) OS=Gallus gallus GN=ANXA5 PE=3 SV=1 - [F1NJI0_CHICK]	46.73	2	15	15	136	metal ion binding		response to stimulus; regulation of biological process	Pf00191		9.01166e+06	1.62625	11;9;12	14.0177	0.745055	15;13;14	4.68707	2.07054	12;9;12	3.4215	123.203	42.06	19	47	123.918	40.5	18	45	112.614	34.27	16	44	321	36.1857	5.8208	0.722489	5.14797e-07	8.17138e-06	-0.552387	4.13405e-06	4.09647e-05	1.26227	2.33639e-17	9.16385e-16
F1NJI2	Uncharacterized protein OS=Gallus gallus PE=3 SV=2 - [F1NJI2_CHICK]	2.53	1	1	1	1	protein binding	nucleus; cytoplasm	regulation of biological process; response to stimulus; cell division	Pf00134; Pf02984		343633																		0	2.53	1	1	395	43.6475	7.56201
F1NJK8	Uncharacterized protein OS=Gallus gallus GN=PRMT8 PE=4 SV=2 - [F1NJK8_CHICK]	2.11	1	1	1	1	catalytic activity; protein binding	cytoplasm; cytosol; membrane	regulation of biological process; metabolic process; cell organization and biogenesis	Pf01135; Pf02475; Pf05175; Pf06325; Pf08241; Pf08242; Pf10294; Pf12847; Pf13489; Pf13649; Pf13659; Pf13847		1.2367e+06														1.74147	2.11	1	1					379	43.4267	6.11279
F1NJL0	Uncharacterized protein OS=Gallus gallus GN=ATXN2 PE=4 SV=2 - [F1NJL0_CHICK]	2.65	1	2	2	7	protein binding	nucleus; cytoplasm; Golgi	regulation of biological process; cell differentiation; cell organization and biogenesis	Pf06741; Pf07145; Pf09770; Pf14438		544628	0.098827	-;-;1		0.427439	-;1;1	57.0862	0.402568	-;-;1		7.00949	1.01	1	2	10.3246	2.65	2	3	6.192	1.01	1	2	1094	118.195	9.31982				-1.3942	0.265429	0.358955
F1NJL5	Uncharacterized protein OS=Gallus gallus GN=CDC2L1 PE=4 SV=2 - [F1NJL5_CHICK]	2.71	1	1	2	2	catalytic activity; nucleotide binding	nucleus	metabolic process; regulation of biological process	Pf00069; Pf07714; Pf14531		2.21255e+07										0	1.55	1	1					1.78019	1.16	1	1	775	90.3321	5.70654
F1NJM1	tRNA (cytosine(34)-C(5))-methyltransferase OS=Gallus gallus GN=NSUN2 PE=4 SV=1 - [F1NJM1_CHICK]	1.26	2	1	1	1	catalytic activity	nucleus; cytoplasm	metabolic process	Pf01189; Pf13659		190594														2.68808	1.26	1	1					793	90.5227	6.771
F1NJM6	Uncharacterized protein OS=Gallus gallus GN=ZCCHC6 PE=4 SV=2 - [F1NJM6_CHICK]	1.82	1	2	2	2	metal ion binding; catalytic activity		metabolic process	Pf00098; Pf01909; Pf03828	100857368	2.65562e+06										1.7007	0.52	1	1					2.32071	1.3	1	1	1538	175.217	5.97314
F1NJP9	Uncharacterized protein OS=Gallus gallus GN=MARCH6 PE=4 SV=2 - [F1NJP9_CHICK]	0.88	1	1	1	5	catalytic activity; metal ion binding; protein binding		metabolic process	Pf12906		502264	0.364414	-;1;-					0.583403	2;-;-		1.89762	0.88	1	4	1.8657	0.88	1	1					909	102.614	6.07471							-0.647885	0.0350544	0.0703081
F1NJT3	Fibronectin OS=Gallus gallus GN=FN1 PE=2 SV=1 - [F1NJT3_CHICK]	6.52	3	14	14	158	protein binding	extracellular	defense response; response to stimulus; regulation of biological process; cellular component movement	Pf00039; Pf00040; Pf00041	396133	2.83014e+06	0.561782	15;14;13	6.78797	4.89842	14;12;12	6.04441	0.114496	13;12;12	3.50917	176.349	5.6	25	61	147.748	5.11	22	47	147.613	5.32	19	50	2483	273.077	5.64307	-0.770855	7.32131e-18	1.0459e-15	2.30603	2.21371e-33	2.19359e-31	-2.96984	3.26983e-42	4.94678e-40
F1NJU7	Tyrosine--tRNA ligase, cytoplasmic OS=Gallus gallus GN=YARS PE=4 SV=2 - [F1NJU7_CHICK]	11.95	2	6	6	20	RNA binding; nucleotide binding; catalytic activity	nucleus; cytoplasm	metabolic process	Pf00579; Pf01588		1.80779e+06	0.830809	2;1;1	18.862	0.830223	2;2;1	14.0036	0.949988	2;1;2	39.0928	24.4086	7.97	4	9	14.6899	8.35	4	6	12.4737	7.78	4	5	527	59.2749	6.65381	-0.157567	0.643979	0.73823	-0.307917	0.108409	0.186971	0.00169726	0.997207	0.999326
F1NJW0	Uncharacterized protein OS=Gallus gallus GN=AKAP12 PE=4 SV=2 - [F1NJW0_CHICK]	0.84	1	2	2	2	protein binding	cytoplasm; membrane	transport; regulation of biological process; response to stimulus	Pf03832	421634	1.9505e+06										1.72643	0.47	1	1	0	0.37	1	1					1907	207.264	4.43701
F1NJY8	Lysine-specific demethylase 3A OS=Gallus gallus GN=KDM3A PE=2 SV=1 - [F1NJY8_CHICK]	1.58	2	2	2	3	DNA binding; metal ion binding; protein binding	nucleus; cytoplasm	cell organization and biogenesis; regulation of biological process; response to stimulus; metabolic process	Pf02373		1.59469e+06										2.35469	0.98	1	1	3.76756	0.6	1	2					1325	149.248	7.79639
F1NJZ7	Uncharacterized protein OS=Gallus gallus GN=TRPM3 PE=4 SV=2 - [F1NJZ7_CHICK]	0.42	1	1	1	1	transporter activity	membrane	transport; response to stimulus	Pf00520	427249	813590										1.74932	0.42	1	1									1677	191.095	7.50342
F1NK20	Uncharacterized protein OS=Gallus gallus PE=4 SV=2 - [F1NK20_CHICK]	0.71	2	1	1	1		nucleus	cell organization and biogenesis; metabolic process; response to stimulus; regulation of biological process	Pf02463; Pf05667; Pf13304; Pf13476; Pf13555		0										0	0.71	1	1									990	115.628	7.62061
F1NK29	Na(+)/H(+) exchange regulatory cofactor NHE-RF1 OS=Gallus gallus GN=SLC9A3R1 PE=4 SV=1 - [F1NK29_CHICK]	39.34	1	1	11	135	protein binding	membrane	transport; regulation of biological process; response to stimulus; cell organization and biogenesis; cellular homeostasis	Pf00595; Pf09007; Pf13180		8.82226e+06										154.366	35.44	15	55	145.093	36.94	12	48	93.5334	36.94	10	32	333	35.8591	6.16357
F1NK34	Uncharacterized protein OS=Gallus gallus GN=TJP2 PE=4 SV=2 - [F1NK34_CHICK]	0.69	1	1	1	2	protein binding	cytoplasm; membrane		Pf00595; Pf00625; Pf07653; Pf13180		4.9275e+06																		4.10235	0.69	1	2	1163	130.648	6.60986
F1NK38	T-complex protein 1 subunit eta OS=Gallus gallus GN=CCT7 PE=3 SV=2 - [F1NK38_CHICK]	17.06	2	8	9	36	nucleotide binding; protein binding	cytoplasm; mitochondrion	metabolic process	Pf00118		3.08324e+06	1.00874	2;2;4	19.7004	0.924944	3;4;5	31.9696	1.37024	2;2;5	10.8954	22.5049	9.26	5	9	27.6013	11.07	6	12	38.2575	12.89	7	15	551	60.0232	6.0874	-0.0957567	0.727484	0.809851	-0.158728	0.665935	0.738422	0.511303	0.000221391	0.00112179
F1NK40	Uncharacterized protein OS=Gallus gallus GN=LOC100858010 PE=4 SV=2 - [F1NK40_CHICK]	2.17	1	2	3	10	enzyme regulator activity	extracellular	regulation of biological process	Pf00207; Pf01835; Pf05326; Pf07677; Pf07678; Pf07703; Pf10569; Pf13249		1.31695e+06				0.967703	-;1;-					7.74084	1.42	2	3	14.2156	1.7	2	4	9.10901	1.7	2	3	1474	163.236	6.3667
F1NK43	Uncharacterized protein OS=Gallus gallus GN=ADAD1 PE=4 SV=2 - [F1NK43_CHICK]	1.72	1	1	1	1	RNA binding; catalytic activity	nucleus	metabolic process	Pf00035; Pf02137		449198														0	1.72	1	1					524	58.0492	8.83643
F1NK47	Uncharacterized protein OS=Gallus gallus GN=Gga.49561 PE=4 SV=2 - [F1NK47_CHICK]	1.34	1	1	2	2	protein binding	cytoplasm; cytosol	regulation of biological process; response to stimulus	Pf00169; Pf00595; Pf00610; Pf00621; Pf15411		1.62283e+06	6.31705	-;1;-		19.5379	-;1;-		0.324213	-;1;-						0	0.45	1	1	0	0.89	1	1	1568	176.858	6.65381
F1NK53	Uncharacterized protein OS=Gallus gallus GN=Gga.15664 PE=4 SV=2 - [F1NK53_CHICK]	2.59	1	2	2	2		nucleus		Pf08729; Pf14075		6.18939e+06																		2.19584	2.59	2	2	1312	141.238	9.34912
F1NK58	Uncharacterized protein OS=Gallus gallus GN=TTC26 PE=4 SV=2 - [F1NK58_CHICK]	2.35	1	1	1	2	protein binding		transport; cell organization and biogenesis	Pf01122; Pf13414	417969	2.95989e+06										0	2.35	1	1	0	2.35	1	1					554	63.6884	6.7417
F1NK75	Uncharacterized protein OS=Gallus gallus PE=3 SV=2 - [F1NK75_CHICK]	23.59	1	1	7	125		cytoplasm; cytoskeleton		Pf00261; Pf12718		1.67911e+07	2.52297	1;-;-		1.88708	1;-;-		1.34188	1;-;-		91.7872	23.59	14	45	85.3064	23.59	12	42	67.8203	14.79	9	38	284	32.7656	4.729
F1NK96	Uncharacterized protein OS=Gallus gallus GN=PDIA6 PE=2 SV=1 - [F1NK96_CHICK]	28.64	1	11	11	182	catalytic activity	endoplasmic reticulum	metabolic process; response to stimulus; transport; cellular homeostasis; regulation of biological process	Pf00085; Pf13098; Pf13899; Pf13905	421940	1.65647e+07	2.66245	2;7;6	36.9663	0.59798	8;10;9	10.5772	4.33432	2;6;6	39.0364	183.922	28.64	13	60	213.609	28.64	15	62	182.91	28.64	16	60	447	48.7574	5.18604	1.0911	0.000800336	0.00503356	-0.996917	1.46209e-08	2.45181e-07	2.14447	2.5191e-08	2.8997e-07
F1NKB3	Uncharacterized protein OS=Gallus gallus GN=DOCK4 PE=4 SV=2 - [F1NKB3_CHICK]	0.48	1	1	1	1	protein binding	cytosol; membrane	regulation of biological process; response to stimulus; cellular component movement	Pf00018; Pf06920; Pf07653; Pf14429; Pf14604		2.34443e+06														2.63543	0.48	1	1					1891	217.159	7.44482
F1NKF7	Uncharacterized protein OS=Gallus gallus GN=VPS9D1 PE=4 SV=2 - [F1NKF7_CHICK]	2.36	1	1	1	1		nucleus; cytoplasm		Pf02204		0														2.12278	2.36	1	1					635	69.1786	6.49365
F1NKF8	Uncharacterized protein OS=Gallus gallus GN=LOC100858733 PE=3 SV=2 - [F1NKF8_CHICK]	2.92	1	1	1	1	protein binding	membrane	regulation of biological process; response to stimulus	Pf00047; Pf00129; Pf07654; Pf13927	769716	852299										2.43939	2.92	1	1									342	38.2562	6.30322
F1NKH4	Uncharacterized protein OS=Gallus gallus PE=3 SV=2 - [F1NKH4_CHICK]	1.46	1	1	1	1	catalytic activity; protein binding		metabolic process	Pf00057; Pf00089; Pf00431		318463																		1.73304	1.46	1	1	618	69.5529	8.104
F1NKN7	Uncharacterized protein OS=Gallus gallus PE=4 SV=2 - [F1NKN7_CHICK]	0.64	1	1	1	1				Pf04111		1.80388e+06										1.79722	0.64	1	1									1259	144.706	6.84424
F1NKP5	Uncharacterized protein (Fragment) OS=Gallus gallus PE=4 SV=2 - [F1NKP5_CHICK]	2.12	1	1	1	1	DNA binding; protein binding		regulation of biological process; metabolic process	Pf05225		779689														0	2.12	1	1					520	57.452	8.67529
F1NKQ7	Uncharacterized protein OS=Gallus gallus GN=FADD PE=4 SV=2 - [F1NKQ7_CHICK]	11.22	1	2	2	10	protein binding		cell death; regulation of biological process; response to stimulus; defense response; metabolic process	Pf00531; Pf01335		1.36449e+06	1.04867	-;1;1	2.28245							9.8173	11.22	2	3	15.7485	11.22	2	5	5.16723	4.08	1	2	196	22.9149	6.29053	0.126373	0.116006	0.226574
F1NKR8	Major vault protein OS=Gallus gallus GN=MVP PE=4 SV=2 - [F1NKR8_CHICK]	1.06	2	1	1	1	protein binding	nucleus; cytoplasm; cytoskeleton	cell proliferation; regulation of biological process; response to stimulus; metabolic process	Pf01505; Pf11978		519524										2.3391	1.06	1	1									849	93.723	5.45264
F1NKS0	Uncharacterized protein OS=Gallus gallus GN=EPB41L4A PE=4 SV=2 - [F1NKS0_CHICK]	1.55	1	1	1	1		cytoskeleton		Pf00373; Pf08736; Pf09379; Pf09380		2.33346e+06										2.20069	1.55	1	1									708	81.9924	9.23193
F1NKT5	Transcription factor BTF3 homolog 4 OS=Gallus gallus GN=BTF3L4 PE=4 SV=1 - [F1NKT5_CHICK]	14.56	3	2	2	7				Pf01849		2.69548e+06										4.47438	4.43	1	2	4.02041	4.43	1	2	7.55914	14.56	2	3	158	17.25	6.354
F1NKU0	Uncharacterized protein OS=Gallus gallus PE=4 SV=2 - [F1NKU0_CHICK]	1.85	1	1	1	1	protein binding	cytoplasm		Pf00515; Pf13371; Pf13414; Pf13424; Pf13432; Pf14559		1.26912e+06	0.327305	1;-;-		1.19221	1;-;-		0.275545	1;-;-		2.26535	1.85	1	1									540	60.5412	5.05908
F1NKU9	Uncharacterized protein OS=Gallus gallus GN=NRAP PE=4 SV=2 - [F1NKU9_CHICK]	0.58	1	1	1	1	protein binding; metal ion binding			Pf00412; Pf00880	423899	0														1.8909	0.58	1	1					1736	198.754	9.26123
F1NKV1	Uncharacterized protein OS=Gallus gallus GN=LOC420368 PE=4 SV=2 - [F1NKV1_CHICK]	4.32	1	1	1	2	nucleotide binding			Pf04548	420368	1.70425e+06	1.2145	1;-;-		0.920186	1;-;-		1.32469	1;-;-		7.62198	4.32	1	2									301	33.0934	7.95752
F1NKW0	Uncharacterized protein OS=Gallus gallus GN=ABCB1 PE=3 SV=2 - [F1NKW0_CHICK]	0.78	2	1	1	7	nucleotide binding; catalytic activity; transporter activity		metabolic process; transport	Pf00005; Pf00664; Pf02463; Pf09818; Pf13304		3.99965e+06							2.67229	-;1;-		6.68402	0.78	1	3	4.9106	0.78	1	2	4.16596	0.78	1	2	1288	141.895	7.40088
F1NKW8	Uncharacterized protein (Fragment) OS=Gallus gallus GN=TAS1R3 PE=4 SV=2 - [F1NKW8_CHICK]	1.08	1	1	1	2	signal transducer activity; receptor activity	membrane	response to stimulus; regulation of biological process	Pf00003; Pf01094; Pf07562; Pf13458		2.96682e+06				1.12045	1;-;-					1.70566	1.08	1	2									832	93.604	6.78564
F1NKX2	Uncharacterized protein OS=Gallus gallus GN=EDC4 PE=4 SV=2 - [F1NKX2_CHICK]	0.64	1	1	1	1	protein binding			Pf00400		4.39816e+06										2.0091	0.64	1	1									1567	171.38	6.75635
F1NKX6	Uncharacterized protein OS=Gallus gallus GN=SSFA2 PE=4 SV=2 - [F1NKX6_CHICK]	1.11	1	1	1	1	protein binding	membrane		Pf14722; Pf14723	424118	520456										1.94165	1.11	1	1									1266	139.426	4.98291
F1NKY0	Uncharacterized protein (Fragment) OS=Gallus gallus GN=DSCC1 PE=4 SV=1 - [F1NKY0_CHICK]	2.3	1	1	1	1		chromosome	regulation of biological process; metabolic process	Pf09724		412261														0	2.3	1	1					391	44.1562	5.08447
F1NKZ6	Uncharacterized protein (Fragment) OS=Gallus gallus GN=EIF1AY PE=2 SV=2 - [F1NKZ6_CHICK]	15.11	1	2	2	25	RNA binding		metabolic process	Pf01176		5.54823e+06	49.1685	-;1;1	129.561	1.22479	1;2;3	12.5369	3.62469	-;1;1	30.4464	32.0016	15.11	4	10	26.1469	15.11	3	8	23.0075	15.11	3	7	139	15.8339	5.03369	4.35888	0.304163	0.434518	0.987436	0.282901	0.37651	1.95317	0.101964	0.169248
F1NL01	Uncharacterized protein OS=Gallus gallus GN=FAM135B PE=4 SV=2 - [F1NL01_CHICK]	0.56	1	1	1	1	catalytic activity		metabolic process; transport	Pf05057; Pf07819; Pf12394	428384	1.12842e+07										2.22215	0.56	1	1									1420	158.805	5.26221
F1NL02	Uncharacterized protein OS=Gallus gallus GN=COL22A1 PE=4 SV=2 - [F1NL02_CHICK]	0.5	1	1	1	1				Pf00092; Pf01391; Pf13519		768460														0	0.5	1	1					1614	161.413	7.78174
F1NL13	Uncharacterized protein (Fragment) OS=Gallus gallus PE=4 SV=2 - [F1NL13_CHICK]	2.54	2	1	1	1	metal ion binding			Pf00096; Pf13465; Pf14353		1.8183e+06										2.41229	2.54	1	1									393	45.2737	8.89502
F1NL23	Uncharacterized protein OS=Gallus gallus GN=TRAPPC9 PE=4 SV=2 - [F1NL23_CHICK]	1.73	1	1	1	1				Pf08626		2.15299e+06																		1.61137	1.73	1	1	984	110.208	6.78564
F1NL49	Uncharacterized protein (Fragment) OS=Gallus gallus GN=RET PE=2 SV=2 - [F1NL49_CHICK]	0.86	2	1	1	1	nucleotide binding; catalytic activity; metal ion binding	membrane	metabolic process	Pf00069; Pf07714		1.59079e+06							0.57018	1;-;-		1.61286	0.86	1	1									1046	118.447	7.09326
F1NL52	Uncharacterized protein OS=Gallus gallus GN=NKRF PE=4 SV=2 - [F1NL52_CHICK]	1.17	1	1	1	1	RNA binding	nucleus	regulation of biological process	Pf00035; Pf01424; Pf01585; Pf11952; Pf12656		1.64727e+06										1.99609	1.17	1	1									768	86.2822	8.83643
F1NL73	Uncharacterized protein OS=Gallus gallus GN=LAPTM5 PE=4 SV=2 - [F1NL73_CHICK]	2.73	1	1	1	1		membrane	transport	Pf03821	419552	432612										1.83955	2.73	1	1									256	28.9303	8.25049
F1NL83	Uncharacterized protein OS=Gallus gallus GN=LOC771947 PE=4 SV=2 - [F1NL83_CHICK]	15.19	1	1	1	7	catalytic activity; transporter activity		transport	Pf05392		6.5271e+06	1.40105	1;1;1	3.14207	0.927869	1;1;1	3.03705	1.53304	1;1;1	3.90554	8.36484	15.19	1	2	8.78802	15.19	1	2	10.6688	15.19	2	3	79	8.87262	10.3599	0.54404	0.00226698	0.0111127	-0.148144	0.0281739	0.0679415	0.745212	0.00189435	0.00662084
F1NL85	Magnesium transporter protein 1 OS=Gallus gallus GN=MAGT1 PE=4 SV=1 - [F1NL85_CHICK]	11.28	2	4	4	19	transporter activity		transport; cellular homeostasis; regulation of biological process	Pf04756		1.14073e+06	2.58186	1;-;1	3.59329	1.14066	1;1;1	19.0172	2.5479	1;-;1	20.5879	17.3822	11.28	4	7	16.3699	8.84	3	6	16.5245	8.84	3	6	328	36.7519	9.62744	1.42595	0.0163654	0.0562385	0.131375	0.515774	0.608309	1.4634	0.0913876	0.155095
F1NL89	Uncharacterized protein OS=Gallus gallus GN=Gga.28123 PE=4 SV=2 - [F1NL89_CHICK]	2.74	1	3	3	5	protein binding	nucleus; cytoplasm		Pf00612; Pf12799; Pf13855; Pf14580		3.46628e+06										1.71465	1.37	1	1	0	1	1	1	7.70429	1.74	2	3	803	88.9644	5.26221
F1NLA0	Uncharacterized protein OS=Gallus gallus GN=QRSL1 PE=3 SV=2 - [F1NLA0_CHICK]	3.18	1	1	1	1	nucleotide binding; catalytic activity	mitochondrion	metabolic process; cell organization and biogenesis	Pf01425		5.88286e+06														0	3.18	1	1					472	51.0558	6.62451
F1NLC7	Uncharacterized protein OS=Gallus gallus GN=TXNDC12 PE=4 SV=2 - [F1NLC7_CHICK]	5.29	1	1	1	4			cellular homeostasis; regulation of biological process	Pf00085; Pf13098; Pf13899	772208	1.01718e+06	1.3999	1;1;-	5.3602	1.06494	1;1;-	1.17644	1.31845	1;1;-	4.25036	1.83099	5.29	1	1	1.78725	5.29	1	2	1.9703	5.29	1	1	170	18.5502	5.78271	0.542289	0.0640075	0.148855	0.0510317	0.147048	0.237808	0.527745	0.0522031	0.0976734
F1NLD3	Uncharacterized protein OS=Gallus gallus GN=Gga.53205 PE=4 SV=2 - [F1NLD3_CHICK]	1.93	1	1	1	1	protein binding			Pf07001		835185																		0	1.93	1	1	517	59.432	7.91357
F1NLD4	Inhibitor of nuclear factor kappa-B kinase subunit alpha OS=Gallus gallus GN=CHUK PE=4 SV=1 - [F1NLD4_CHICK]	1.05	2	1	1	1	nucleotide binding; catalytic activity; protein binding	nucleus; cytoplasm	metabolic process; cell differentiation; regulation of biological process; response to stimulus	Pf00069; Pf07714; Pf12179		1.53937e+06																		0	1.05	1	1	759	86.0583	6.31592
F1NLD6	Uncharacterized protein OS=Gallus gallus GN=ACSBG1 PE=4 SV=2 - [F1NLD6_CHICK]	1.16	1	1	1	1	catalytic activity		metabolic process; response to stimulus	Pf00501	415361	586968														0	1.16	1	1					688	77.0907	6.59521
F1NLD7	Uncharacterized protein OS=Gallus gallus GN=EIF2AK2 PE=4 SV=1 - [F1NLD7_CHICK]	2	1	1	1	2	nucleotide binding; RNA binding; catalytic activity	cytoplasm	regulation of biological process; metabolic process; response to stimulus	Pf00035; Pf00069; Pf07714; Pf14531		1.26125e+06										6.85837	2	1	2									550	62.2793	8.41162
F1NLE6	Oxysterol-binding protein (Fragment) OS=Gallus gallus GN=OSBPL9 PE=3 SV=2 - [F1NLE6_CHICK]	1.49	1	1	1	2			transport	Pf00169; Pf01237; Pf15409; Pf15413		2.93897e+06										4.86969	1.49	1	2									739	83.1672	5.88428
F1NLE7	Uncharacterized protein OS=Gallus gallus GN=AIMP1 PE=4 SV=2 - [F1NLE7_CHICK]	23.71	1	7	7	21	RNA binding; protein binding	cell surface	regulation of biological process; cell communication; cellular component movement	Pf01588; Pf04111; Pf05266; Pf06005; Pf06156; Pf10211; Pf15035		1.86289e+06	1.07139	2;1;1	11.28	0.92058	3;1;1	4.25757	1.18876	3;1;1	14.5638	22.6206	21.28	6	11	18.8701	11.25	3	7	6.52395	5.47	2	3	329	35.9299	8.70459	0.197195	0.547087	0.653629	-0.184783	0.396419	0.49439	0.578721	0.170531	0.253998
F1NLF0	Uncharacterized protein OS=Gallus gallus GN=EPS15 PE=4 SV=1 - [F1NLF0_CHICK]	1.2	1	1	1	1	catalytic activity; motor activity; protein binding; metal ion binding	cytoplasm; Golgi; membrane	cell organization and biogenesis; metabolic process; transport; regulation of biological process	Pf01576; Pf01920; Pf02463; Pf04012; Pf04111; Pf04156; Pf04740; Pf04849; Pf05557; Pf05667; Pf05701; Pf07926; Pf08317; Pf08614; Pf09730; Pf10146; Pf10174; Pf10234; Pf12128; Pf12325; Pf12763; Pf12795; Pf13166; Pf13863; Pf14992; Pf15035; Pf15619		560472														2.07406	1.2	1	1					919	100.607	4.67822
F1NLF9	Uncharacterized protein OS=Gallus gallus GN=CDKN2C PE=4 SV=2 - [F1NLF9_CHICK]	16.17	1	2	2	2	enzyme regulator activity; protein binding	nucleus; cytoplasm	regulation of biological process	Pf00023; Pf12796; Pf13606; Pf13637; Pf13857	429104	9.55653e+06	1.40406	-;2;-		1.56569	-;2;-		0.899231	-;2;-						3.42816	16.17	2	2					167	17.9673	6.69775	0.547604	0.577352	0.681644	0.607112	0.296697	0.390108	-0.0236858	0.961828	0.975648
F1NLG5	Uncharacterized protein (Fragment) OS=Gallus gallus GN=SFXN1 PE=2 SV=2 - [F1NLG5_CHICK]	3.08	1	1	1	1	transporter activity	mitochondrion; membrane	transport; cell differentiation	Pf03820		8.68028e+06														2.1723	3.08	1	1					325	36.0406	9.21729
F1NLH8	Uncharacterized protein OS=Gallus gallus GN=DNAJA4 PE=3 SV=2 - [F1NLH8_CHICK]	5.37	1	2	2	13	nucleotide binding; protein binding; metal ion binding		metabolic process; response to stimulus	Pf00226; Pf00684; Pf01556		1.0636e+06	1.61754	-;-;1		0.402843	-;1;2	21.1252	4.0856	-;-;1		13.491	5.37	2	4	14.7402	5.37	2	4	17.3064	5.37	2	5	428	47.9632	7.1665				-1.44005	0.02054	0.0544734
F1NLJ3	Uncharacterized protein (Fragment) OS=Gallus gallus GN=RPS6KA3 PE=4 SV=2 - [F1NLJ3_CHICK]	4.78	3	3	3	8	nucleotide binding; metal ion binding; catalytic activity; protein binding; enzyme regulator activity		regulation of biological process; response to stimulus; metabolic process	Pf00069; Pf00433; Pf07714; Pf14531		883561	2.30891	-;-;1		0.774154	-;1;1	9.90451	1.9502	1;-;1	100.059	5.65533	1.4	1	2	8.72952	4.78	3	4	3.5641	1.4	1	2	712	80.6046	7.38623				-0.412544	0.153151	0.243345	0.592323	0.722704	0.78176
F1NLK8	Uncharacterized protein OS=Gallus gallus GN=RGS3 PE=4 SV=2 - [F1NLK8_CHICK]	3.63	1	2	2	9	protein binding	nucleus	regulation of biological process	Pf00595; Pf00615; Pf13180	395110	7.83303e+06										10.0682	3.63	2	4	6.56684	3.63	2	4	1.91651	0.88	1	1	799	89.4838	6.78564
F1NLL4	Uncharacterized protein OS=Gallus gallus GN=NUTF2 PE=4 SV=2 - [F1NLL4_CHICK]	11.02	1	1	1	11		cytoskeleton	transport	Pf02136		1.89804e+06				0.42142	-;-;1					12.0616	11.02	1	3	15.3804	11.02	1	4	16.8301	11.02	1	4	127	14.4231	6.354
F1NLL5	Uncharacterized protein OS=Gallus gallus GN=MLLT1 PE=4 SV=2 - [F1NLL5_CHICK]	3.17	1	1	1	1		nucleus; cytoplasm	regulation of biological process	Pf03366	420089	1.94343e+06																		0	3.17	1	1	567	63.6624	9.17334
F1NLL8	Protein polybromo-1 OS=Gallus gallus GN=PBRM1 PE=4 SV=1 - [F1NLL8_CHICK]	0.55	3	1	1	2	DNA binding; protein binding			Pf00439; Pf00505; Pf01426		1.43338e+06										1.92955	0.55	1	2									1630	186.715	6.82959
F1NLL9	Uncharacterized protein OS=Gallus gallus GN=INPP5D PE=4 SV=2 - [F1NLL9_CHICK]	1.24	5	1	2	3	catalytic activity; protein binding		regulation of biological process; response to stimulus; metabolic process	Pf00017; Pf03372	424745	1.59211e+06				0.836185	1;-;-					2.39959	0.74	1	1	1.67234	0.49	1	1	0	0.49	1	1	1214	136.972	7.69385
F1NLM5	Uncharacterized protein (Fragment) OS=Gallus gallus GN=SNRPD1 PE=4 SV=1 - [F1NLM5_CHICK]	9.09	1	1	1	4		nucleus; spliceosomal complex; cytoplasm		Pf01423		627855				0.867177	1;1;1	11.3068				5.47231	9.09	1	2	1.81069	9.09	1	1	0	9.09	1	1	121	13.4624	11.4292				-0.251518	0.118113	0.200223
F1NLM8	Transporter (Fragment) OS=Gallus gallus GN=SLC6A20 PE=3 SV=2 - [F1NLM8_CHICK]	1.31	1	1	1	1	transporter activity	membrane	transport	Pf00209		692749														1.64477	1.31	1	1					613	68.5741	6.52197
F1NLN4	Uncharacterized protein OS=Gallus gallus GN=SPATA5 PE=4 SV=2 - [F1NLN4_CHICK]	3.24	1	1	2	13	nucleotide binding; catalytic activity	cytoplasm	metabolic process	Pf00004; Pf00910; Pf01057; Pf01078; Pf02359; Pf05496; Pf06068; Pf07724; Pf07726; Pf07728; Pf13173; Pf13191; Pf13207; Pf13401		1.4333e+06										6.24125	1.39	1	2	14.9244	3.24	2	5	17.7656	1.39	1	6	865	92.85	6.88818
F1NLP0	Uncharacterized protein (Fragment) OS=Gallus gallus GN=FAT4 PE=4 SV=2 - [F1NLP0_CHICK]	0.54	1	1	2	2	metal ion binding; protein binding	membrane		Pf00008; Pf00028; Pf00054; Pf02210; Pf07645; Pf07974; Pf08266; Pf12947		9.69769e+07																		4.16814	0.54	2	2	5005	542.408	4.93213
F1NLR1	Uncharacterized protein OS=Gallus gallus GN=ACSS1 PE=4 SV=2 - [F1NLR1_CHICK]	3.31	1	2	2	2	catalytic activity; nucleotide binding	mitochondrion; organelle lumen	metabolic process	Pf00501; Pf13193	416714	851127										2.37348	3.31	2	2									605	67.0448	6.80029
F1NLS1	Uncharacterized protein (Fragment) OS=Gallus gallus GN=LOC420516 PE=4 SV=1 - [F1NLS1_CHICK]	0.89	1	1	1	1				Pf00040; Pf00059; Pf00652; Pf05966		755767	1.12258	1;-;-		1.11213	1;-;-		1.0131	1;-;-		1.90262	0.89	1	1									1457	166.546	6.13818
F1NLS8	Uncharacterized protein OS=Gallus gallus GN=TTBK1 PE=4 SV=2 - [F1NLS8_CHICK]	1.25	1	1	1	1	nucleotide binding; catalytic activity	nucleus; cytoplasm	metabolic process	Pf00069; Pf07714	416713	0																		2.42721	1.25	1	1	1365	150.296	5.84619
F1NLT2	Uncharacterized protein OS=Gallus gallus GN=C17H9orf167 PE=4 SV=2 - [F1NLT2_CHICK]	1.98	1	1	1	1	nucleotide binding		regulation of biological process; metabolic process	Pf06309; Pf13401		3.33221e+06														1.6525	1.98	1	1					454	51.6108	7.73779
F1NLT8	Uncharacterized protein (Fragment) OS=Gallus gallus GN=ARHGDIB PE=4 SV=1 - [F1NLT8_CHICK]	53.2	1	7	8	306	enzyme regulator activity	cytoplasm	regulation of biological process	Pf02115		3.43e+07	1.20863	15;17;16	4.17089	1.80601	15;17;17	5.24467	0.640292	13;18;15	1.95528	290.7	53.2	19	114	320.373	50.25	17	117	201.794	50.25	18	75	203	23.1717	5.19873	0.486146	4.35733e-06	5.44666e-05	0.815277	6.96035e-23	3.61275e-21	-0.297737	0.00505144	0.0145962
F1NLU4	Uncharacterized protein OS=Gallus gallus GN=LAMB3 PE=4 SV=2 - [F1NLU4_CHICK]	0.77	1	1	1	1			cell differentiation	Pf00053; Pf00055	428268	714499																		0	0.77	1	1	1175	126.895	6.43018
F1NLU6	Enhancer of mRNA-decapping protein 3 OS=Gallus gallus GN=EDC3 PE=4 SV=1 - [F1NLU6_CHICK]	2.96	2	1	1	1	protein binding			Pf03853; Pf09532; Pf12701		3.26858e+06				5.19589	-;-;1													0	2.96	1	1	506	56.0422	7.1665
F1NLU8	Uncharacterized protein OS=Gallus gallus GN=MAPK11 PE=2 SV=2 - [F1NLU8_CHICK]	11.36	11	2	4	9	nucleotide binding; catalytic activity; signal transducer activity		metabolic process; regulation of biological process; response to stimulus	Pf00069; Pf01636; Pf07714		556899	0.92621	-;1;-		1.27651	-;1;-		0.605542	1;1;-	28.501	6.01538	8.03	3	4	4.52624	5.54	2	3	3.96127	5.82	2	2	361	41.7382	5.96045							-0.62406	0.280939	0.372358
F1NLW2	Uncharacterized protein OS=Gallus gallus GN=GTPBP1 PE=2 SV=2 - [F1NLW2_CHICK]	1.8	1	1	1	2	nucleotide binding; catalytic activity		metabolic process	Pf00009; Pf03143; Pf03144		2.937e+07	1.95143	1;-;-		1.04848	1;-;-		1.86804	1;-;-		4.44586	1.8	1	2									667	72.022	8.39697
F1NLX2	Uncharacterized protein OS=Gallus gallus GN=SEPT6 PE=2 SV=1 - [F1NLX2_CHICK]	14.79	3	5	5	66	nucleotide binding	cytoplasm		Pf00735		3.95624e+06	0.646342	7;6;5	20.6068	0.876176	8;6;5	12.5077	0.776118	7;6;5	7.97978	64.4717	14.79	8	23	86.3229	14.79	7	27	44.5711	14.79	6	16	426	48.6378	6.99072	-0.308265	0.141433	0.254834	-0.155815	0.412382	0.510212	-0.103851	0.42188	0.514121
F1NLX8	Uncharacterized protein (Fragment) OS=Gallus gallus GN=AHR PE=4 SV=1 - [F1NLX8_CHICK]	2.03	1	1	1	3	DNA binding; signal transducer activity; protein binding	nucleus; cytoplasm	regulation of biological process; metabolic process; response to stimulus	Pf00989; Pf08447; Pf14598		5.13418e+06				5.55828	1;-;-					3.84203	2.03	1	2	1.99983	2.03	1	1					839	93.9517	5.51611
F1NLZ9	Uncharacterized protein OS=Gallus gallus GN=RYR2 PE=4 SV=2 - [F1NLZ9_CHICK]	0.74	1	3	4	9	transporter activity; metal ion binding; protein binding	membrane; endoplasmic reticulum	response to stimulus; regulation of biological process; transport; cellular homeostasis; cell communication; cell death	Pf00520; Pf00622; Pf01365; Pf02026; Pf06459; Pf08454; Pf13499; Pf14070		1.51862e+06				0.764602	-;-;1					1.68318	0.2	1	2	3.45935	0.34	2	3	5.67673	0.59	3	4	4072	464.717	5.74463
F1NM08	Uncharacterized protein (Fragment) OS=Gallus gallus GN=DDX5 PE=4 SV=1 - [F1NM08_CHICK]	25.21	1	7	15	93	nucleotide binding; catalytic activity; protein binding; RNA binding	nucleus; spliceosomal complex	regulation of biological process; metabolic process; response to stimulus	Pf00270; Pf00271; Pf08061		3.96483e+06	4.27619	2;-;1	80.8288	0.532676	4;1;1	32.6373	6.82906	2;1;1	118.594	99.7349	21.51	15	32	89.1951	17.82	11	29	101.678	17.65	11	32	595	66.7187	8.76318	1.55653	0.206137	0.337377	-1.01709	0.0250227	0.0628238	1.99355	0.087577	0.149829
F1NM49	Uncharacterized protein OS=Gallus gallus GN=MYH15 PE=4 SV=2 - [F1NM49_CHICK]	2.63	4	1	4	15	nucleotide binding; catalytic activity; motor activity; protein binding		metabolic process	Pf00038; Pf00063; Pf00521; Pf01576; Pf02463; Pf02736; Pf03962; Pf04111; Pf04156; Pf05262; Pf05483; Pf05557; Pf05622; Pf05667; Pf05911; Pf06785; Pf07888; Pf09726; Pf09730; Pf09789; Pf10174; Pf12128; Pf12718; Pf13166; Pf13514; Pf14992		5.81993e+06										18.578	1.34	3	7	10.0917	1.24	2	4	10.2774	0.98	2	4	1937	223.464	5.80811
[truncated: 1,494 more rows]

## Sheet: Additional file 4
Additional file 4. All heterophil proteins quantified in this study.
[truncated: 2,666 more rows]
