# Supplementary material for: Differential protein expression in chicken macrophages and heterophils in vivo following infection with Salmonella Enteritidis
Source: Vet Res. 2017 Jun 17;48:35. doi: 10.1186/s13567-017-0439-0 (PMC5473982; doi:10.1186/s13567-017-0439-0)
Supplement: Supplementary file 5 — Additional file 5. Macrophage proteins responding to in vivo infection with S. Enteritidis. [file 13567_2017_439_MOESM5_ESM.xlsx]

## Sheet: Additional file 5
Additional file 5. Macrophage proteins responding to in vivo infection with S. Enteritidis.
Uniprot Accession no.	Description	Fold ratio inf:noninf	p-value inf:noninf	Fold ratio vac:noninf	p-value vac:noninf
P28318	Protein MRP-126 OS=Gallus gallus PE=2 SV=1 - [M126_CHICK]	15.6748	8.92327e-06	5.007	0.000173758
Q6QLQ5	Cathelicidin-1 OS=Gallus gallus GN=CATHL1 PE=1 SV=1 - [CTHL1_CHICK]	7.32282	5.49963e-06	2.95401	0.00663391
P30374	Ribonuclease homolog OS=Gallus gallus PE=2 SV=1 - [RSFR_CHICK]	5.84067	0.0112028	1.66379	0.392236
F1NIX4	Uncharacterized protein (Fragment) OS=Gallus gallus GN=MECR PE=4 SV=2 - [F1NIX4_CHICK]	5.47184	0.0112028	3.98596	0.0347385
P46156	Gallinacin 1 OS=Gallus gallus PE=1 SV=1 - [P46156_CHICK]	4.15224	0.000106356	1.12489	0.591177
F1N8Q1	Superoxide dismutase [Cu-Zn] OS=Gallus gallus GN=SOD1 PE=3 SV=2 - [F1N8Q1_CHICK]	4.01346	0.0372863	2.58422	0.0998096
P08940	Myeloid protein 1 OS=Gallus gallus GN=MIM1 PE=4 SV=2 - [P08940_CHICK]	3.86807	1.37669e-12	1.34568	0.0136501
F1P4F3	Lymphocyte antigen 86 OS=Gallus gallus GN=LY86 PE=4 SV=1 - [F1P4F3_CHICK]	3.52532	0.0299581	3.03022	0.0917478
F1NS91	Uncharacterized protein OS=Gallus gallus GN=RPL9 PE=4 SV=2 - [F1NS91_CHICK]	3.50597	0.00183114	3.82484	0.0794544
E1BTT4	Uncharacterized protein OS=Gallus gallus GN=HADHB PE=3 SV=1 - [E1BTT4_CHICK]	3.37559	0.0119071	3.53506	0.00513778
P43233	Cathepsin B OS=Gallus gallus GN=CTSB PE=2 SV=1 - [CATB_CHICK]	2.88322	0.000712795	2.57201	0.00513778
B4X9P4	Microsomal glutathione S-transferase 1 OS=Gallus gallus GN=MGST1 PE=4 SV=2 - [B4X9P4_CHICK]	2.87074	0.0085254	1.46259	0.645122
Q5ZMP2	Uncharacterized protein OS=Gallus gallus GN=STX7 PE=2 SV=1 - [Q5ZMP2_CHICK]	2.72387	0.0331349	2.94375	0.033447
E1C0F3	Uncharacterized protein OS=Gallus gallus GN=RAB7A PE=3 SV=1 - [E1C0F3_CHICK]	2.68824	9.16086e-08	2.38468	0.000171094
F1N9J7	Uncharacterized protein OS=Gallus gallus GN=LOC100859737 PE=3 SV=1 - [F1N9J7_CHICK]	2.62646	0.00142998	1.96001	0.0063977
P08267	Ferritin heavy chain OS=Gallus gallus GN=FTH PE=2 SV=2 - [FRIH_CHICK]	2.61851	0.000633114	2.32545	0.000696962
P02263	Histone H2A-IV OS=Gallus gallus PE=1 SV=2 - [H2A4_CHICK]	2.60688	0.00241818	3.63811	0.000670727
F1NWG2	Uncharacterized protein (Fragment) OS=Gallus gallus GN=CTSC PE=3 SV=1 - [F1NWG2_CHICK]	2.47577	0.0470388	2.46412	0.000139484
Q2IAL7	Cathelicidin-2 OS=Gallus gallus GN=CATHL2 PE=2 SV=1 - [CTHL2_CHICK]	2.44747	0.0310268	1.0059	0.985643
Q6EE32	Calreticulin OS=Gallus gallus PE=3 SV=1 - [Q6EE32_CHICK]	2.33453	0.000910246	2.21075	0.00200594
Q9I9D1	Uncharacterized protein OS=Gallus gallus GN=VDAC2 PE=2 SV=1 - [Q9I9D1_CHICK]	2.29771	0.000164844	2.07076	0.00252736
P02607	Myosin light polypeptide 6 OS=Gallus gallus GN=MYL6 PE=1 SV=3 - [MYL6_CHICK]	2.27486	3.59659e-05	1.66216	0.00316867
F1NB92	Uncharacterized protein OS=Gallus gallus GN=ERAP1 PE=2 SV=2 - [F1NB92_CHICK]	2.21064	0.0426082	2.03564	0.0550509
E1BTT8	L-lactate dehydrogenase OS=Gallus gallus GN=LDHA PE=3 SV=2 - [E1BTT8_CHICK]	2.07346	1.37669e-12	1.713	0.00225241
R4GM10	Fructose-bisphosphate aldolase OS=Gallus gallus GN=ALDOC PE=3 SV=1 - [R4GM10_CHICK]	2.07226	0.0085254	2.33091	0.0721768
P24367	Peptidyl-prolyl cis-trans isomerase B OS=Gallus gallus GN=PPIB PE=2 SV=1 - [PPIB_CHICK]	2.00311	0.00241818	0.974695	0.962878
Q5ZKQ9	RNA binding motif protein, X-linked OS=Gallus gallus GN=RBMX PE=4 SV=1 - [Q5ZKQ9_CHICK]	0.492707	0.0114491	0.592395	0.000784723
R4GGZ2	Uncharacterized protein OS=Gallus gallus GN=NDUFA4 PE=4 SV=1 - [R4GGZ2_CHICK]	0.38368	0.00120047	0.651801	0.0612893
E1BYF8	Uncharacterized protein (Fragment) OS=Gallus gallus GN=FNBP1 PE=4 SV=2 - [E1BYF8_CHICK]	0.333208	0.00922141	0.472548	0.0254353
R4GJP1	Uncharacterized protein (Fragment) OS=Gallus gallus GN=FAM107B PE=4 SV=1 - [R4GJP1_CHICK]	0.323741	5.58353e-07	0.299689	2.85425e-08
P31395	Stathmin OS=Gallus gallus GN=STMN1 PE=1 SV=1 - [STMN1_CHICK]	0.2744	0.0150655	0.513528	0.288307
E1BQI4	Uncharacterized protein (Fragment) OS=Gallus gallus PE=4 SV=2 - [E1BQI4_CHICK]	0.208743	0.0426082	0.183939	0.0420359
Q5ZM25	Obg-like ATPase 1 OS=Gallus gallus GN=OLA1 PE=2 SV=1 - [OLA1_CHICK]	0.122503	0.0324778	0.106163	0.0952065
