# Supplementary material for: Differential protein expression in chicken macrophages and heterophils in vivo following infection with Salmonella Enteritidis
Source: Vet Res. 2017 Jun 17;48:35. doi: 10.1186/s13567-017-0439-0 (PMC5473982; doi:10.1186/s13567-017-0439-0)
Supplement: Supplementary file 6 — Additional file 6. All macrophage proteins quantified in this study. [file 13567_2017_439_MOESM6_ESM.xls]

## Sheet: Additional file 6
Additional file 6. All macrophage proteins quantified in this study.
Accession	Gene IDs	Description	ΣCoverage	Σ# Proteins	Σ# Unique Peptides	Σ# Peptides	Σ# PSMs	Area	Vaccinated/NonInfected	Vaccinated/NonInfected Count	Vaccinated/NonInfected Variability [%]	Vaccinated/Infected	Vaccinated/Infected Count	Vaccinated/Infected Variability [%]	Infected/NonInfected	Infected/NonInfected Count	Infected/NonInfected Variability [%]	Vaccinated/NonInfected_pAdjust	Vaccinated/Infected_pAdjust	Infected/NonInfected_pAdjust	# AAs	MW [kDa]	calc. pI	Molecular Function	Cellular Component	Biological Process	Pfam IDs
P28318	426356	Protein MRP-126 OS=Gallus gallus PE=2 SV=1 - [M126_CHICK]	25.21	2	3	3	652	2.41088e+08	5.007	8;5;6	28.3204	0.329928	11;11;15	11.0781	15.6748	8;5;5	26.2078	0.000173758	5.47538e-16	8.92327e-06	119	14.0561	6.96143	metal ion binding; protein binding	nucleus; cytoplasm	metabolic process; regulation of biological process; defense response; response to stimulus	Pf01023
Q6QLQ5	414337	Cathelicidin-1 OS=Gallus gallus GN=CATHL1 PE=1 SV=1 - [CTHL1_CHICK]	37.16	3	5	5	285	4.35383e+07	2.95401	6;6;6	74.3858	0.465566	12;11;10	7.81272	7.32282	6;7;6	68.4346	0.00663391	3.13281e-10	5.49963e-06	148	16.0613	8.00146		extracellular	defense response; response to stimulus	Pf00666
P30374	423668	Ribonuclease homolog OS=Gallus gallus PE=2 SV=1 - [RSFR_CHICK]	25.18	1	3	3	116	1.23583e+07	1.66379	3;2;5	46.6039	0.476266	7;5;6	13.2127	5.84067	3;2;5	23.7024	0.392236	4.84334e-06	0.0112028	139	15.9369	9.93506	catalytic activity	extracellular	metabolic process	Pf00074
F1NIX4		Uncharacterized protein (Fragment) OS=Gallus gallus GN=MECR PE=4 SV=2 - [F1NIX4_CHICK]	40.93	1	10	10	140	4.22186e+06	3.98596	2;1;1	38.1443	0.839517	6;2;7	12.9824	5.47184	2;1;1	30.3608	0.0347385	0.425445	0.0112028	364	38.9555	8.6167	metal ion binding; catalytic activity	mitochondrion	metabolic process	Pf00107; Pf08240
P80389		Antimicrobial peptide CHP1 OS=Gallus gallus PE=1 SV=1 - [AMP1_CHICK]	61.54	2	3	3	115	4.8837e+06	1.12489	6;4;3	8.59104	0.279992	6;5;3	10.372	4.15224	6;4;5	27.2538	0.591177	2.6214e-07	0.000106356	39	4.47728	9.78857		extracellular	defense response; response to stimulus
Q5ZI60	416893	Coronin OS=Gallus gallus GN=CORO1C PE=2 SV=1 - [Q5ZI60_CHICK]	21.31	4	10	12	312	1.84074e+07	0.523018	15;16;15	2.50287	1.21903	18;16;15	1.79552	0.503395	16;16;16	11.2374	8.59628e-11	0.0274202	9.69109e-13	474	53.1741	6.66846	protein binding	cytoskeleton	cell organization and biogenesis	Pf00400; Pf08953; Pf08954
F1N8Q1		Superoxide dismutase [Cu-Zn] OS=Gallus gallus GN=SOD1 PE=3 SV=2 - [F1N8Q1_CHICK]	35.06	2	5	5	62	4.65571e+06	2.58422	2;2;2	16.1618	0.625336	5;2;5	1.62358	4.01346	2;2;2	13.3102	0.0998096	0.024442	0.0372863	154	15.6797	6.59521	antioxidant activity; catalytic activity; metal ion binding; protein binding	nucleus; cytoplasm; mitochondrion; cytosol; membrane	regulation of biological process; response to stimulus; metabolic process; cellular homeostasis; cellular component movement; transport; cell organization and biogenesis	Pf00080
F1NEF7		Uncharacterized protein OS=Gallus gallus GN=LECT2 PE=4 SV=2 - [F1NEF7_CHICK]	39.44	2	10	10	531	6.56395e+07	1.34568	16;17;12	13.1656	0.436914	26;19;18	3.10882	3.86807	18;17;11	20.5435	0.0136501	2.23264e-20	1.37669e-12	322	35.1936	8.83643	protein binding		regulation of biological process	Pf01551
F1P4F3		Lymphocyte antigen 86 OS=Gallus gallus GN=LY86 PE=4 SV=1 - [F1P4F3_CHICK]	55	2	8	8	226	8.97536e+06	3.03022	3;3;3	11.3955	0.839729	4;6;6	6.91706	3.52532	3;3;4	16.9019	0.0917478	0.176066	0.0299581	160	18.0031	5.89697			regulation of biological process	Pf02221
P11501	423463	Heat shock protein HSP 90-alpha OS=Gallus gallus GN=HSP90AA1 PE=3 SV=3 - [HS90A_CHICK]	36.81	4	24	24	884	3.17233e+07	1.16106	34;30;39	6.71541	0.838679	47;39;50	5.18588	1.4962	34;30;40	7.8788	0.0286501	0.000814384	9.33466e-07	728	84.0065	5.08447	nucleotide binding; protein binding; enzyme regulator activity	extracellular; cytoplasm	metabolic process; response to stimulus; regulation of biological process	Pf00183; Pf02518; Pf13589
F1NS91	425468	Uncharacterized protein OS=Gallus gallus GN=RPL9 PE=4 SV=2 - [F1NS91_CHICK]	30.21	1	4	4	51	3.64315e+06	3.82484	1;1;-	4.03121	1.0677	3;2;2	6.30551	3.50597	1;1;-	0.0242019	0.0794544	0.168602	0.00183114	192	21.8218	10.0815	structural molecule activity; RNA binding	cytoplasm; ribosome	metabolic process	Pf00347
E1BTT4	421995	Uncharacterized protein OS=Gallus gallus GN=HADHB PE=3 SV=1 - [E1BTT4_CHICK]	18.99	1	8	8	106	3.80915e+06	3.53506	1;3;3	24.8185	1.12962	4;7;5	7.87055	3.37559	1;3;3	30.6643	0.00513778	0.00715311	0.0119071	474	50.8174	9.31982	catalytic activity	membrane; endoplasmic reticulum	metabolic process	Pf00108; Pf00109; Pf02803
Q5ZLW0	418852	Uncharacterized protein OS=Gallus gallus GN=LCP1 PE=2 SV=1 - [Q5ZLW0_CHICK]	53.21	2	25	25	676	1.60649e+07	1.35031	24;19;16	13.7853	0.786363	27;27;23	2.87904	1.54739	23;18;18	9.64498	0.0137633	4.74151e-07	1.51538e-05	624	69.7045	5.2876	protein binding; metal ion binding	cytoplasm; cytosol; membrane; cytoskeleton	regulation of biological process; cell organization and biogenesis	Pf00036; Pf00307; Pf11971; Pf13405; Pf13499
P43233	396329	Cathepsin B OS=Gallus gallus GN=CTSB PE=2 SV=1 - [CATB_CHICK]	27.06	2	9	9	319	1.15943e+07	2.57201	11;10;7	13.9079	0.935362	20;13;12	4.78464	2.88322	10;10;7	6.99835	0.00513778	0.279788	0.000712795	340	37.5627	6.13818	catalytic activity	vacuole	metabolic process; regulation of biological process	Pf00112; Pf08127
F1NME1		Uncharacterized protein OS=Gallus gallus GN=LOC427896 PE=3 SV=1 - [F1NME1_CHICK]	21.92	8	5	5	361	4.33344e+07	0.99898	13;13;13	3.63419	1.73059	15;13;17	2.65686	0.594049	14;12;13	4.75594	0.31536	4.30452e-14	5.15269e-05	219	21.8181	11.019	DNA binding	chromosome; nucleus	cell organization and biogenesis	Pf00538
Q5ZL72	424059	60 kDa heat shock protein, mitochondrial OS=Gallus gallus GN=HSPD1 PE=1 SV=1 - [CH60_CHICK]	47.47	2	22	22	379	1.18079e+07	1.46545	14;13;10	10.461	0.824237	30;19;24	2.79783	1.80072	16;13;13	19.027	0.00182724	1.19647e-08	5.15269e-05	573	60.9344	5.87158	nucleotide binding; protein binding; RNA binding	cytoplasm; mitochondrion; membrane; organelle lumen; endosome; cytosol; cell surface	response to stimulus; regulation of biological process; metabolic process; cell proliferation	Pf00118
F1NT14		Uncharacterized protein OS=Gallus gallus GN=MGST1 PE=4 SV=2 - [F1NT14_CHICK]	16.13	1	3	3	208	2.30703e+07	1.46259	3;3;4	26.0117	0.605843	4;6;4	2.98436	2.87074	2;4;6	46.6722	0.645122	0.00438079	0.0085254	155	17.2732	9.65674	catalytic activity; antioxidant activity	mitochondrion; membrane	metabolic process; response to stimulus	Pf01124
Q5ZMP2	426930	Uncharacterized protein OS=Gallus gallus GN=STX7 PE=2 SV=1 - [Q5ZMP2_CHICK]	17.44	1	4	4	29	986964	2.94375	3;-;3	16.7367	1.04802	4;2;4	4.88492	2.72387	3;-;3	10.9067	0.033447	0.606872	0.0331349	258	29.3241	5.42725	protein binding	membrane	transport	Pf05739; Pf14523
E1BR38		Argininosuccinate synthase OS=Gallus gallus GN=ASS1 PE=2 SV=2 - [E1BR38_CHICK]	24.04	2	11	11	342	1.1506e+07	1.56126	9;11;12	20.0919	0.864696	18;17;17	9.55462	1.67797	10;10;13	18.3863	0.0498167	0.0736492	9.55138e-05	416	46.8878	6.53662	catalytic activity; nucleotide binding		metabolic process	Pf00764; Pf03054; Pf06508
E1C0F3	416016	Uncharacterized protein OS=Gallus gallus GN=RAB7A PE=3 SV=1 - [E1C0F3_CHICK]	68.12	1	12	12	345	8.44727e+06	2.38468	8;13;11	14.5393	1.02513	16;17;15	1.13941	2.68824	8;12;11	2.24356	0.000171094	0.911097	9.16086e-08	207	23.5329	6.69775	nucleotide binding; catalytic activity	nucleus; cytoplasm; vacuole; endosome; Golgi	metabolic process; transport; regulation of biological process; response to stimulus; cellular homeostasis; cell organization and biogenesis	Pf00025; Pf00071; Pf01926; Pf04670; Pf07728; Pf08477
F1N8J7	101747696	Uncharacterized protein OS=Gallus gallus GN=CRIP2 PE=4 SV=2 - [F1N8J7_CHICK]	9.09	1	1	1	57	7.99332e+06	0.714112	3;1;2	21.3413	1.53177	2;2;2	18.005	0.505743	2;1;2	3.3365	0.256218	0.0828146	0.000121591	77	8.59408	8.76318	DNA binding; metal ion binding	cytoplasm	regulation of biological process; response to stimulus	Pf00412
H9L340		ATP synthase subunit beta (Fragment) OS=Gallus gallus GN=ATP5B PE=2 SV=2 - [H9L340_CHICK]	40.12	2	15	15	367	9.8606e+06	1.79521	9;6;7	10.252	0.978336	21;23;20	2.03125	1.99342	9;6;6	18.192	0.00111844	0.788653	0.00015098	496	52.9136	5.21143	nucleotide binding; catalytic activity; transporter activity; protein binding	mitochondrion; membrane; cell surface	metabolic process; transport; regulation of biological process; cellular homeostasis	Pf00006; Pf00306; Pf02874
F1N9J7	425049	Uncharacterized protein OS=Gallus gallus GN=LOC100859737 PE=3 SV=1 - [F1N9J7_CHICK]	32.44	5	1	11	212	1.36948e+07	1.96001	3;1;2	6.88782	0.730762	3;2;2	2.91392	2.62646	3;1;2	11.7634	0.0063977	0.00206928	0.00142998	450	50.0277	5.05908	nucleotide binding; catalytic activity; structural molecule activity	cytoplasm; cytoskeleton	metabolic process; cell organization and biogenesis	Pf00091; Pf03953
F1NYE5		Uncharacterized protein (Fragment) OS=Gallus gallus GN=SERBP1 PE=4 SV=2 - [F1NYE5_CHICK]	37.71	1	7	7	128	3.05e+06	0.543245	4;5;5	8.84379	0.936045	6;8;5	5.36433	0.627019	5;7;8	6.61451	0.000173758	0.45874	0.000269707	297	32.9724	7.76709	RNA binding	cytoplasm		Pf04774
Q5ZLH9	420693	Protein CDV3 homolog OS=Gallus gallus GN=CDV3 PE=2 SV=1 - [CDV3_CHICK]	46.57	1	1	7	68	3.0574e+06	0.431016	2;2;2	10.7357	0.721034	2;2;2	3.90119	0.59464	2;2;2	7.7952	0.000696962	0.00128845	0.00035788	204	21.6004	5.021		cytoplasm		Pf15359
P08267	395970	Ferritin heavy chain OS=Gallus gallus GN=FTH PE=2 SV=2 - [FRIH_CHICK]	22.78	1	4	4	73	4.14311e+06	2.32545	5;4;3	26.3694	0.868241	5;5;4	2.42039	2.61851	5;4;3	25.6245	0.000696962	0.011392	0.000633114	180	21.0783	6.21436	catalytic activity; metal ion binding	nucleus; mitochondrion	transport; cellular homeostasis; response to stimulus; regulation of biological process; metabolic process	Pf00210
P02263	427891	Histone H2A-IV OS=Gallus gallus PE=1 SV=2 - [H2A4_CHICK]	27.13	5	1	3	216	6.81429e+07	3.63811	4;2;3	22.6062	1.4151	4;4;4	2.82658	2.60688	4;2;3	31.9487	0.000670727	0.0260274	0.00241818	129	13.9319	10.9019	DNA binding; protein binding	chromosome; nucleus	cell organization and biogenesis	Pf00125; Pf00808
F1NBV2		Uncharacterized protein OS=Gallus gallus PE=4 SV=2 - [F1NBV2_CHICK]	2.13	1	1	1	12	2.19662e+06	0.622201	2;2;2	9.21544	1.11218	2;2;2	1.43529	0.556849	2;2;2	7.90666	0.00289042	9.03497e-05	0.000712795	516	53.0777	8.35303	metal ion binding		cell organization and biogenesis; regulation of biological process	Pf01412
F1NMQ3		Uncharacterized protein OS=Gallus gallus GN=PCNP PE=4 SV=1 - [F1NMQ3_CHICK]	19.1	1	3	3	35	2.94794e+06	0.649463	2;3;3	6.46153	1.15534	4;3;4	2.80529	0.574947	2;3;3	16.9187	0.00504225	0.0156081	0.000712795	178	19.0915	8.29443		nucleus	metabolic process	Pf15473
F1NWG2		Uncharacterized protein (Fragment) OS=Gallus gallus GN=CTSC PE=3 SV=1 - [F1NWG2_CHICK]	20.73	1	8	8	378	1.19386e+07	2.46412	9;8;11	39.3289	0.857243	15;12;17	2.77982	2.47577	8;9;12	60.2935	0.000139484	0.841727	0.0470388	463	52.0267	7.72314	catalytic activity; enzyme regulator activity		response to stimulus; metabolic process; cell death; regulation of biological process	Pf00112; Pf03051; Pf08773
Q2IAL7	420407	Cathelicidin-2 OS=Gallus gallus GN=CATHL2 PE=2 SV=1 - [CTHL2_CHICK]	36.36	1	4	4	124	1.01825e+07	1.0059	2;1;1	4.33803	0.844544	3;3;3	62.4577	2.44747	2;2;1	21.5442	0.985643	0.517048	0.0310268	154	16.9638	8.00146		extracellular	defense response; response to stimulus	Pf00666
R4GHG5		Uncharacterized protein (Fragment) OS=Gallus gallus PE=3 SV=1 - [R4GHG5_CHICK]	32.98	1	6	6	341	2.87801e+07	2.21075	12;9;10	22.6356	0.893666	14;14;16	0.228838	2.33453	11;8;10	18.8235	0.00200594	0.288341	0.000910246	188	21.6366	4.76709	RNA binding; protein binding; metal ion binding	nucleus; cytoplasm; endoplasmic reticulum; organelle lumen; cytosol	regulation of biological process; cell organization and biogenesis; metabolic process; transport; response to stimulus	Pf00262
Q9I9D1	395498	Uncharacterized protein OS=Gallus gallus GN=VDAC2 PE=2 SV=1 - [Q9I9D1_CHICK]	50.18	1	9	10	449	2.33127e+07	2.07076	11;13;14	26.5393	0.95321	23;20;19	2.23158	2.29771	11;13;13	37.399	0.00252736	0.309358	0.000164844	283	30.1792	8.52881	transporter activity	mitochondrion; membrane	transport; regulation of biological process	Pf01459
Q5ZI93	419257	Uncharacterized protein OS=Gallus gallus GN=TPD52L2 PE=2 SV=1 - [Q5ZI93_CHICK]	32.2	1	5	5	57	1.80369e+06	0.584787	3;4;5	12.5664	0.973537	7;6;6	1.94415	0.602496	3;4;5	11.7624	0.000770151	0.474895	0.00124028	205	22.1682	5.74463				Pf04201
P02607	100996929	Myosin light polypeptide 6 OS=Gallus gallus GN=MYL6 PE=1 SV=3 - [MYL6_CHICK]	43.71	6	7	7	287	2.20172e+07	1.66216	7;13;10	15.2013	0.67857	14;16;17	8.10758	2.27486	7;13;10	13.5425	0.00316867	1.72511e-06	3.59659e-05	151	16.9761	4.58936	metal ion binding; protein binding; structural molecule activity; catalytic activity	cytosol	metabolic process; cell organization and biogenesis	Pf00036; Pf13405; Pf13499
F1NB92		Uncharacterized protein OS=Gallus gallus GN=ERAP1 PE=2 SV=2 - [F1NB92_CHICK]	12.78	1	11	11	75	1.89518e+06	2.03564	2;2;2	26.2134	0.889801	7;6;7	9.96112	2.21064	2;2;2	17.0243	0.0550509	0.124975	0.0426082	892	102.387	6.11279	catalytic activity; protein binding; metal ion binding	extracellular; cytoplasm	metabolic process; response to stimulus; regulation of biological process	Pf01433; Pf11838; Pf13485
E1BTT8		L-lactate dehydrogenase OS=Gallus gallus GN=LDHA PE=3 SV=2 - [E1BTT8_CHICK]	40.36	3	12	12	633	6.41977e+07	1.713	14;16;20	8.70887	0.985833	27;24;25	1.57615	2.07346	14;13;17	9.4542	0.00225241	0.0326679	1.37669e-12	332	36.4792	7.89893	catalytic activity	cytoplasm	metabolic process	Pf00056; Pf02866
F1NWB7		Endoplasmin OS=Gallus gallus GN=HSP90B1 PE=3 SV=1 - [F1NWB7_CHICK]	38.11	2	26	26	751	2.42937e+07	1.17699	18;20;25	13.1476	0.753291	32;29;37	5.71976	1.58635	22;20;26	9.58488	0.13151	0.00551546	0.0023491	795	91.499	4.89404	RNA binding; nucleotide binding; protein binding	endoplasmic reticulum; organelle lumen; membrane; cytosol	response to stimulus; metabolic process; cell organization and biogenesis; regulation of biological process	Pf00183; Pf02518; Pf13589
R4GM10	395492	Fructose-bisphosphate aldolase OS=Gallus gallus GN=ALDOC PE=3 SV=1 - [R4GM10_CHICK]	58.24	2	14	16	655	2.52966e+07	2.33091	10;14;14	14.7684	0.95342	25;26;25	4.47172	2.07226	12;13;15	26.9219	0.0721768	0.384624	0.0085254	364	39.336	6.63916	catalytic activity; protein binding	mitochondrion; cytosol	metabolic process; cell differentiation	Pf00274
P24367	396447	Peptidyl-prolyl cis-trans isomerase B OS=Gallus gallus GN=PPIB PE=2 SV=1 - [PPIB_CHICK]	43	2	3	9	241	1.93506e+07	0.974695	3;3;3	13.1314	0.4489	3;3;3	0.125501	2.00311	3;3;3	12.9914	0.962878	0.00015151	0.00241818	207	22.3988	9.39307	catalytic activity; protein binding	endoplasmic reticulum; organelle lumen	metabolic process; regulation of biological process	Pf00160
F1P2A1	770231	Uncharacterized protein OS=Gallus gallus GN=ATOX1 PE=4 SV=2 - [F1P2A1_CHICK]	35.21	1	2	2	18	1.3405e+06	0.490391	1;1;1	2.22623	0.966043	1;1;1	2.57947	0.519893	2;2;2	14.2334	0.00526888	0.54105	0.00335455	71	7.97902	6.771	metal ion binding; protein binding		transport; cellular homeostasis	Pf00403
F1NWP3		Heat shock cognate 71 kDa protein OS=Gallus gallus GN=HSPA8 PE=2 SV=1 - [F1NWP3_CHICK]	51.24	2	15	26	1139	3.8081e+07	1.46966	20;22;15	16.9231	0.892679	32;29;27	4.09355	1.86071	18;22;14	22.5911	0.136745	0.011392	0.00480462	646	70.8272	5.51611	nucleotide binding; catalytic activity; protein binding	nucleus; cytosol	cell organization and biogenesis; metabolic process; regulation of biological process	Pf00012; Pf02463; Pf06723
R4GHI6		Uncharacterized protein OS=Gallus gallus PE=4 SV=1 - [R4GHI6_CHICK]	27.8	2	5	5	22	1.2802e+06	0.554827	2;2;2	27.1772	0.916121	3;4;3	8.70663	0.635106	2;2;2	0.832603	0.0737188	0.156067	0.00525749	205	23.0321	7.7085	nucleotide binding; RNA binding	nucleus	metabolic process	Pf13893; Pf14259
R4GI85		Uncharacterized protein (Fragment) OS=Gallus gallus GN=CNN2 PE=4 SV=1 - [R4GI85_CHICK]	24.73	1	6	6	70	2.28673e+06	0.672728	5;7;4	8.71612	1.08919	5;8;7	3.84691	0.670903	5;7;4	19.7093	0.025088	0.885392	0.00525749	283	31.0021	7.94287	protein binding		regulation of biological process; cell organization and biogenesis; response to stimulus	Pf00307; Pf00402
F1N9S7		Annexin OS=Gallus gallus GN=ANXA1 PE=3 SV=1 - [F1N9S7_CHICK]	46.49	2	13	14	738	2.3358e+07	1.0963	34;30;23	7.16522	0.830544	39;29;32	3.808	1.34381	36;26;23	14.8018	0.0836416	1.94621e-05	0.00573307	342	38.5319	7.44482	enzyme regulator activity; structural molecule activity; metal ion binding; protein binding	cytoskeleton; cytoplasm; membrane	regulation of biological process; response to stimulus; metabolic process; cell differentiation; transport	Pf00191
F1NZD3		Uncharacterized protein OS=Gallus gallus GN=RBMX PE=4 SV=1 - [F1NZD3_CHICK]	33.25	1	13	13	122	3.17696e+06	0.592395	10;8;8	28.0497	1.20615	12;10;12	1.3278	0.492707	10;9;11	27.3943	0.000784723	0.0733126	0.0114491	385	41.526	10.1401	nucleotide binding			Pf00076; Pf08081; Pf13893; Pf14259
F6UGI5	421273	Uncharacterized protein OS=Gallus gallus GN=RAB1A PE=3 SV=1 - [F6UGI5_CHICK]	74.15	13	11	14	311	2.27384e+07	1.8278	6;9;9	27.5056	0.8833	12;14;14	2.39201	1.96577	7;9;9	25.8713	0.159501	0.0163053	0.00642265	205	22.6934	6.21436	nucleotide binding; catalytic activity	nucleus; cytoplasm; Golgi	cell organization and biogenesis; metabolic process; transport; regulation of biological process; response to stimulus; cellular component movement; defense response	Pf00009; Pf00025; Pf00071; Pf01926; Pf04670; Pf08477; Pf09439
E1C3G8		Uncharacterized protein (Fragment) OS=Gallus gallus GN=RPS29 PE=4 SV=2 - [E1C3G8_CHICK]	25	1	2	2	17	549755	0.4888	3;1;2	10.1192	1.00596	3;2;2	6.51954	0.484977	3;1;2	16.0426	0.043532	0.645505	0.0123726	60	6.95843	10.1255	structural molecule activity; metal ion binding	cytoplasm; ribosome	metabolic process	Pf00253
P07583	396491	Beta-galactoside-binding lectin OS=Gallus gallus PE=1 SV=2 - [LEG4_CHICK]	36.3	1	6	6	184	1.34212e+07	0.551796	7;7;5	22.6251	0.920919	9;11;7	11.9287	0.521996	8;6;6	17.5231	1.88483e-06	0.357698	0.00749622	135	15.0535	7.09326	signal transducer activity		cell differentiation; regulation of biological process	Pf00337
F1N954		Proteasome subunit alpha type (Fragment) OS=Gallus gallus GN=PSMA1 PE=3 SV=2 - [F1N954_CHICK]	19.54	2	5	5	74	2.05709e+06	0.879647	1;2;2	55.1931	1.10949	4;2;4	12.209	0.556181	2;4;3	18.7431	0.758539	0.861815	0.00775465	261	29.3038	6.53662	catalytic activity	proteasome; nucleus; cytoplasm	regulation of biological process; metabolic process	Pf00227; Pf10584
F1N9I5		Uncharacterized protein OS=Gallus gallus GN=ELAVL1 PE=4 SV=1 - [F1N9I5_CHICK]	10.12	2	3	3	30	1.43855e+06	0.706366	3;2;3	23.7666	1.04295	3;3;3	20.6186	0.722543	3;3;3	6.7862	0.0872848	0.99339	0.00775465	326	36.0801	8.93896	nucleotide binding; RNA binding			Pf00076; Pf13893; Pf14259
F1NU56	770722	Uncharacterized protein OS=Gallus gallus GN=RPS25 PE=4 SV=2 - [F1NU56_CHICK]	34.4	1	6	6	117	8.60312e+06	1.57544	7;6;7	6.59033	1.0355	7;9;9	1.6723	1.57411	7;6;7	7.1304	0.00182724	0.00942336	0.00775465	125	13.7037	10.1108		cytoplasm; ribosome		Pf03297
Q5ZKI1	422178	Uncharacterized protein OS=Gallus gallus GN=CLIC2 PE=2 SV=1 - [Q5ZKI1_CHICK]	59.43	2	11	11	277	1.01735e+07	1.51349	10;7;7	22.6399	1.01951	19;15;17	9.1167	1.53452	10;6;7	18.0192	0.0361503	0.585532	0.00775964	244	28.1163	5.56689	antioxidant activity; catalytic activity; transporter activity; protein binding	cytoplasm; membrane	transport; regulation of biological process; metabolic process	Pf13409; Pf13410; Pf13417
R4GKA9		Uncharacterized protein (Fragment) OS=Gallus gallus GN=AIF1L PE=4 SV=1 - [R4GKA9_CHICK]	43.54	1	6	6	22	1.0853e+06	0.588891	2;3;3	15.9156	0.858484	2;4;5	20.8088	0.672219	2;3;3	10.6139	0.0550509	0.281736	0.00781471	147	16.5073	5.71924	metal ion binding; protein binding	cytoskeleton		Pf13499
F1P0C1	420259	Uncharacterized protein OS=Gallus gallus GN=LOC425509 PE=2 SV=2 - [F1P0C1_CHICK]	4.19	1	2	2	3	806157	0.728888	1;1;-	26.3199	1.27396	2;1;-	57.4931	0.476471	1;1;-	0.167341	0.493927	0.971461	0.0112028	382	44.1129	7.37158	catalytic activity; transporter activity	membrane	transport	Pf03223
Q5ZLN1	428969	Phosphoglycerate mutase 1 OS=Gallus gallus GN=PGAM1 PE=1 SV=3 - [PGAM1_CHICK]	39.37	2	8	8	207	1.45313e+07	1.90618	6;8;7	22.7134	1.15087	9;9;11	0.415148	1.50148	6;8;7	19.9285	0.000173758	0.562087	0.0085254	254	28.8799	7.48877	catalytic activity	cytosol	metabolic process	Pf00300
E1C6X2	423391	Uncharacterized protein OS=Gallus gallus GN=SEL1L PE=4 SV=1 - [E1C6X2_CHICK]	2.65	1	2	2	12	389711	0.24555	1;2;2	49.1992	0.545553	1;2;2	34.2415	0.427606	1;2;2	22.9547	0.0550509	0.0879133	0.0331349	791	88.3194	5.26221	protein binding		response to stimulus	Pf00040; Pf08238
R4GLN0	427087	Uncharacterized protein OS=Gallus gallus GN=CCDC124 PE=4 SV=1 - [R4GLN0_CHICK]	4.07	1	1	1	11	884772	0.421366	2;2;2	1.01439	1.04456	2;2;2	4.63067	0.402435	2;2;2	5.18961	1.98826e-06	0.251252	5.15269e-05	221	25.9446	9.45166				Pf06244
F1P1L9		Serine/threonine-protein kinase B-raf (Fragment) OS=Gallus gallus GN=BRAF PE=2 SV=1 - [F1P1L9_CHICK]	0.92	2	1	1	3	1.01264e+06	0.630883	-;1;1	4.92958	1.57192	-;1;1	3.05077	0.394961	-;1;1	1.26423	0.167175	0.100144	0.0407078	760	84.9381	8.47021	nucleotide binding; catalytic activity; signal transducer activity; metal ion binding; protein binding	cytoplasm; membrane	metabolic process; regulation of biological process; response to stimulus	Pf00069; Pf00130; Pf02196; Pf07714; Pf14531
E1C059		Uncharacterized protein OS=Gallus gallus GN=LIMD2 PE=4 SV=1 - [E1C059_CHICK]	7.03	1	1	1	17	1.02358e+06	0.447337	2;1;2	11.1646	1.12902	2;1;2	4.62919	0.393777	2;1;2	5.8367	0.00513778	0.0313731	0.000712795	128	14.3359	8.86572	metal ion binding			Pf00412
E1BWF6		Tyrosine-protein phosphatase OS=Gallus gallus GN=PTPN4 PE=3 SV=1 - [E1BWF6_CHICK]	3.65	1	1	2	12	1.03146e+06	0.800068	2;2;2	19.2666	2.04423	2;2;2	4.30323	0.389203	2;2;2	17.1318	0.167175	1.46233e-05	0.0021992	931	106.365	7.47412	catalytic activity; protein binding	cytoplasm; cytoskeleton	metabolic process	Pf00102; Pf00373; Pf00595; Pf08736; Pf09379; Pf09380; Pf13350; Pf14566
R4GGZ2	772135	Uncharacterized protein OS=Gallus gallus GN=NDUFA4 PE=4 SV=1 - [R4GGZ2_CHICK]	34.15	1	3	3	29	1.19666e+06	0.651801	4;3;3	26.4595	1.66277	4;4;4	7.85926	0.38368	4;3;3	23.0256	0.0612893	1.42915e-06	0.00120047	82	9.49091	9.53955	catalytic activity; transporter activity	mitochondrion; membrane	transport	Pf06522
Q92071	374209	Integrin beta OS=Gallus gallus GN=ITGB3 PE=2 SV=1 - [Q92071_CHICK]	3.2	1	2	2	18	516176	0.123774	2;2;2	30.0249	0.318957	2;2;2	16.9416	0.382952	2;2;2	17.0792	0.0036242	0.000535952	0.0187767	781	86.059	5.22412	receptor activity; protein binding	membrane	cell organization and biogenesis; regulation of biological process; response to stimulus; development	Pf00362; Pf07965; Pf08725
R4GGE2		Uncharacterized protein OS=Gallus gallus GN=LOC431244 PE=4 SV=1 - [R4GGE2_CHICK]	17.19	1	9	9	224	4.04527e+06	0.741615	9;8;8	5.71361	1.3984	9;11;10	12.7075	0.525016	10;8;8	8.25532	0.26333	0.000206605	0.0116768	669	72.4312	7.98682	protein binding	nucleus; cytoplasm; membrane	cell organization and biogenesis	Pf00626
E1BYF8		Uncharacterized protein (Fragment) OS=Gallus gallus GN=FNBP1 PE=4 SV=2 - [E1BYF8_CHICK]	6.16	1	4	4	44	1.74154e+06	0.472548	2;3;2	29.3745	1.36148	4;3;3	4.08104	0.333208	2;3;2	34.7712	0.0254353	0.396921	0.00922141	617	71.3183	5.71924	protein binding		transport; regulation of biological process; response to stimulus	Pf00018; Pf00611; Pf07653; Pf08239; Pf14604
R4GJP1		Uncharacterized protein (Fragment) OS=Gallus gallus GN=FAM107B PE=4 SV=1 - [R4GJP1_CHICK]	11.73	1	2	2	27	1.70469e+06	0.299689	3;4;4	4.51952	0.947157	3;4;3	5.61023	0.323741	3;4;3	4.38196	2.85425e-08	0.446031	5.58353e-07	162	19.068	6.81494				Pf06625
Q5ZMC0	417286	Endothelial differentiation-related factor 1 homolog OS=Gallus gallus GN=EDF1 PE=2 SV=1 - [EDF1_CHICK]	24.32	1	3	3	16	3.46675e+06	0.354995	1;1;2	14.9594	1.17148	2;1;2	7.96619	0.310061	1;1;2	17.6183	0.0259093	0.0793776	0.0301601	148	16.3537	9.87646	DNA binding; RNA binding	nucleus; cytoplasm	metabolic process; regulation of biological process	Pf01381; Pf08523; Pf12844
R4GK96		Uncharacterized protein OS=Gallus gallus GN=NDUFS4 PE=4 SV=1 - [R4GK96_CHICK]	12.73	1	2	2	29	1.96598e+06	0.653965	1;1;2	3.63046	1.01147	2;2;2	6.76742	0.642634	1;1;2	5.2537	0.00353874	0.543706	0.0145257	165	18.6266	9.87646	catalytic activity	mitochondrion	regulation of biological process; response to stimulus; metabolic process; cell organization and biogenesis	Pf04800
E1C165	425504	Uncharacterized protein OS=Gallus gallus GN=KCTD12 PE=4 SV=1 - [E1C165_CHICK]	2.38	1	1	1	5	820104	0.363803	-;1;1	3.0376	1.223	-;1;1	4.75013	0.305329	1;1;1	7.18713	0.0779798	0.221518	0.0120308	294	32.6442	5.99854	protein binding		regulation of biological process; cell organization and biogenesis	Pf02214
Q6GXJ1	414342	Gallinacin-4 OS=Gallus gallus GN=GAL4 PE=2 SV=1 - [GLL4_CHICK]	12.7	1	1	1	13	1.31072e+06	0.897563	2;1;2	22.1118	0.469281	2;2;2	7.04772	1.90835	2;1;2	13.71	0.475697	8.10421e-05	0.017045	63	7.15751	9.26123		extracellular	defense response; response to stimulus
Q90593	396487	78 kDa glucose-regulated protein OS=Gallus gallus GN=HSPA5 PE=1 SV=1 - [GRP78_CHICK]	41.1	1	22	24	1006	3.12583e+07	1.09385	33;25;29	23.8934	0.814014	46;39;42	1.69717	1.38381	34;28;28	7.68266	0.604903	3.84282e-12	0.0171656	652	71.9743	5.22412	nucleotide binding; protein binding; catalytic activity; enzyme regulator activity	nucleus; endoplasmic reticulum; organelle lumen; membrane; cell surface	cell organization and biogenesis; regulation of biological process; response to stimulus; cell communication; metabolic process; transport	Pf00012; Pf01968; Pf06723
P31395	396057	Stathmin OS=Gallus gallus GN=STMN1 PE=1 SV=1 - [STMN1_CHICK]	8.11	1	1	1	21	2.56853e+06	0.513528	1;-;1	20.6674	1.52856	1;-;1	6.00232	0.2744	1;3;1	38.861	0.288307	0.166224	0.0150655	148	17.0719	6.58057	protein binding	cytoplasm; cytosol; cytoskeleton; membrane	cell organization and biogenesis; response to stimulus; regulation of biological process	Pf00836; Pf04111; Pf09726
P79781	395796	Ubiquitin-40S ribosomal protein S27a OS=Gallus gallus GN=RPS27A PE=2 SV=3 - [RS27A_CHICK]	28.21	2	4	4	154	9.15308e+06	0.578261	5;4;3	20.0733	1.12236	5;5;4	5.42276	0.55933	4;4;3	6.32224	0.0259093	0.440705	0.0191296	156	17.9675	9.64209	structural molecule activity; protein binding; RNA binding; metal ion binding	nucleus; cytoplasm; ribosome; membrane	regulation of biological process; response to stimulus; metabolic process; defense response	Pf00240; Pf01599; Pf11976; Pf13019; Pf13881; Pf14560
E1BR10		Uncharacterized protein OS=Gallus gallus GN=PRDX3 PE=4 SV=1 - [E1BR10_CHICK]	23.35	1	5	6	64	2.09235e+06	1.29759	3;3;4	9.95996	0.876785	6;3;4	6.3647	1.37375	3;3;4	3.37328	0.0680825	0.0329003	0.0192218	257	27.9617	8.54346	protein binding; antioxidant activity; catalytic activity; enzyme regulator activity	cytoplasm; mitochondrion; endosome	response to stimulus; cell organization and biogenesis; regulation of biological process; cell differentiation; metabolic process	Pf00578; Pf08534; Pf10417; Pf13905
Q8JG64	373899	Protein disulfide-isomerase A3 OS=Gallus gallus GN=PDIA3 PE=2 SV=1 - [PDIA3_CHICK]	51.29	1	23	23	834	2.70092e+07	0.923838	34;33;29	9.87639	0.874205	39;38;40	3.5947	1.17194	33;37;34	9.80046	0.70215	0.00400855	0.0192218	505	56.1465	6.02393	catalytic activity; RNA binding	nucleus; endoplasmic reticulum; organelle lumen; cell surface	metabolic process; response to stimulus; regulation of biological process; cellular homeostasis	Pf00085; Pf13098; Pf13848; Pf13899; Pf13905
P00698	396218	Lysozyme C OS=Gallus gallus GN=LYZ PE=1 SV=1 - [LYSC_CHICK]	59.18	1	7	7	209	6.08076e+06	0.445506	7;4;5	10.789	0.249328	11;5;7	7.91597	1.67974	8;4;5	13.7312	0.0143058	1.95899e-11	0.0231142	147	16.228	9.0708	catalytic activity; protein binding	extracellular	metabolic process; defense response; response to stimulus	Pf00062
P62801	770079	Histone H4 OS=Gallus gallus GN=H4-I PE=1 SV=2 - [H4_CHICK]	51.46	2	6	6	701	7.52509e+07	1.29063	16;18;14	5.43148	1.0101	21;26;23	1.92304	1.34494	15;18;16	16.8637	0.0547487	0.478998	0.0245671	103	11.3604	11.356	DNA binding; RNA binding; protein binding	chromosome; nucleus; cytoskeleton; membrane	cell organization and biogenesis; regulation of biological process	Pf00125; Pf02969; Pf15630
F1NSZ6		Uncharacterized protein OS=Gallus gallus GN=BLB2 PE=4 SV=2 - [F1NSZ6_CHICK]	24.11	3	4	4	339	1.86319e+07	1.2239	11;15;11	8.80387	1.93446	13;14;12	3.83212	0.721038	12;13;11	25.4928	0.100897	1.34595e-14	0.0299581	224	25.2775	6.12549	protein binding	membrane	response to stimulus	Pf00969; Pf07654; Pf08205
E1BQI4		Uncharacterized protein (Fragment) OS=Gallus gallus PE=4 SV=2 - [E1BQI4_CHICK]	11.95	1	5	5	38	4.60907e+06	0.183939	2;2;2	26.5814	0.929103	2;2;2	28.7789	0.208743	2;2;2	37.7799	0.0420359	0.704684	0.0426082	477	51.2477	8.85107		mitochondrion		Pf00903; Pf12681
F1NNZ9		Protein kinase C and casein kinase substrate in neurons protein 2 OS=Gallus gallus GN=PACSIN2 PE=2 SV=1 - [F1NNZ9_CHICK]	17.04	3	5	5	32	1.06117e+06	1.18911	2;1;2	4.53861	0.876982	3;1;4	6.98754	1.43181	2;2;2	6.53291	0.122655	0.234148	0.0310268	446	51.7242	5.33838	protein binding		cell organization and biogenesis	Pf00018; Pf00611; Pf07653; Pf14604
F1NSP8		Uncharacterized protein OS=Gallus gallus GN=HNRNPU PE=4 SV=2 - [F1NSP8_CHICK]	16.39	1	9	9	165	6.92477e+06	1.36809	5;7;7	21.1162	0.873771	9;12;14	2.02237	1.55429	6;7;7	14.8186	0.14552	0.0324979	0.0310268	671	74.9473	9.34912	protein binding	nucleus; spliceosomal complex	regulation of biological process	Pf00622; Pf13671
P02552	429035	Tubulin alpha-1 chain (Fragment) OS=Gallus gallus PE=1 SV=1 - [TBA1_CHICK]	43.45	5	3	14	223	1.12385e+07	1.81575	5;2;2	25.4199	1.08376	6;4;4	3.46689	1.52949	5;2;2	20.1331	0.0259093	0.0827731	0.0310268	412	45.8716	5.08447	nucleotide binding; catalytic activity; structural molecule activity	cytoplasm; cytoskeleton	metabolic process; cellular component movement; cell organization and biogenesis	Pf00091; Pf03953
P42558	396193	GTP-binding nuclear protein Ran OS=Gallus gallus GN=RAN PE=2 SV=1 - [RAN_CHICK]	20.83	1	4	4	430	1.93667e+07	1.75797	10;9;9	21.9401	1.0125	15;15;14	4.63341	1.45328	11;9;9	23.8709	0.0341903	0.911097	0.0310268	216	24.4117	7.88428	nucleotide binding; catalytic activity; RNA binding	chromosome; nucleus; cytoplasm	transport; metabolic process; regulation of biological process; response to stimulus	Pf00025; Pf00071; Pf08477
F1P0K1	396414	Uncharacterized protein OS=Gallus gallus GN=RRBP1 PE=4 SV=2 - [F1P0K1_CHICK]	3.71	1	4	4	13	545757	0.12323	-;1;1	3.15688	0.846185	-;2;2	7.8588	0.16902	-;1;1	0.184215	0.0505837	0.396921	0.00688909	997	111.904	5.31299		endoplasmic reticulum	transport	Pf02463; Pf04111; Pf05104; Pf08317; Pf09726
F1NM67		Integrin beta OS=Gallus gallus GN=ITGB2 PE=3 SV=1 - [F1NM67_CHICK]	32.34	2	21	21	436	6.667e+06	1.6167	8;10;13	3.68923	1.07248	23;18;24	3.95664	1.58349	9;11;13	21.0348	0.048997	0.195589	0.0324778	773	85.4098	5.71924	protein binding; receptor activity	membrane	regulation of biological process; response to stimulus; development; cellular component movement	Pf00362; Pf07965; Pf08725
F1NPL9	770190	Uncharacterized protein OS=Gallus gallus GN=COX17 PE=4 SV=2 - [F1NPL9_CHICK]	19.4	1	1	1	12	1.43241e+06	0.555736	1;1;1	4.07277	0.824445	1;1;1	5.22876	0.672195	1;1;1	4.8388	0.0187415	0.100144	0.0324778	67	7.20348	7.62061	metal ion binding		transport	Pf05051
Q5ZM25	424144	Obg-like ATPase 1 OS=Gallus gallus GN=OLA1 PE=2 SV=1 - [OLA1_CHICK]	13.13	1	5	5	27	865560	0.106163	1;3;3	79.1724	0.767611	2;4;4	18.1169	0.122503	2;3;4	25.4856	0.0952065	0.0282479	0.0324778	396	44.7503	8.07471	nucleotide binding; transporter activity; catalytic activity; metal ion binding	nucleus; cytoplasm; membrane	metabolic process; transport	Pf01926; Pf02421; Pf06071
F1NYH8		Uncharacterized protein OS=Gallus gallus GN=EVL PE=4 SV=1 - [F1NYH8_CHICK]	12.92	1	4	4	22	941716	0.55039	1;1;1	11.2452	1.11095	1;1;2	0.58405	0.507791	1;1;1	8.2875	0.0712079	0.138086	0.0331349	418	44.7313	8.98291	protein binding	cytoplasm; cytoskeleton	cell organization and biogenesis	Pf00568; Pf08776
F2Z4L4	417210	Uncharacterized protein OS=Gallus gallus GN=SET PE=3 SV=1 - [F2Z4L4_CHICK]	19.13	1	4	4	40	1.19706e+06	0.821088	3;1;1	6.04387	1.14759	3;2;1	4.49446	0.738862	2;1;1	8.2214	0.238432	0.0344812	0.0331349	277	32.0837	4.22119		nucleus; cytoplasm; endoplasmic reticulum	cell organization and biogenesis; regulation of biological process	Pf00956
P84175	421698	40S ribosomal protein S12 OS=Gallus gallus GN=RPS12 PE=1 SV=2 - [RS12_CHICK]	45.45	1	5	5	127	1.09552e+07	1.26475	6;4;5	18.3414	0.975466	7;5;4	4.13249	1.29605	6;3;4	21.5773	0.0709938	0.953897	0.0331349	132	14.5355	7.21045	structural molecule activity; RNA binding	cytoplasm; ribosome; membrane	metabolic process	Pf01248
Q5XNV3	426151	Cytoplasmic activation-proliferation-associated protein 1 OS=Gallus gallus GN=CAPRIN1 PE=2 SV=1 - [Q5XNV3_CHICK]	7.26	1	5	5	25	969526	0.621278	1;1;1	6.36297	1.18144	1;2;2	18.8411	0.550142	2;1;1	7.14684	0.0462541	0.285406	0.0331349	702	77.9396	5.16064		cytoplasm	regulation of biological process	Pf12287
Q90679	374161	Thymocyte nuclear protein 1 OS=Gallus gallus GN=THYN1 PE=1 SV=1 - [THYN1_CHICK]	20.25	1	5	5	49	3.88865e+06	0.762017	4;5;4	9.28475	1.00159	5;6;4	5.43409	0.788587	4;5;5	8.36764	0.0341903	0.778198	0.0331349	242	27.9491	8.29443		nucleus		Pf01878
E1BW98	424974	Uncharacterized protein OS=Gallus gallus GN=GNB4 PE=4 SV=2 - [E1BW98_CHICK]	20.59	1	2	5	62	4.3948e+06	0.571929	1;2;2	5.62533	0.94437	2;2;2	13.3674	0.622776	1;1;2	12.2867	0.0036242	0.610113	0.0341383	340	37.506	6.27783	protein binding	membrane		Pf00400
P14731	396223	Lamin-B1 OS=Gallus gallus GN=LMNB1 PE=2 SV=1 - [LMNB1_CHICK]	7.19	2	4	4	19	968384	0.47864	2;2;2	15.53	0.727838	2;3;3	21.3845	0.579947	2;2;2	22.7452	0.00663391	0.245958	0.0341383	584	66.4898	5.19873	catalytic activity; motor activity; structural molecule activity	nucleus; membrane		Pf00038; Pf00932; Pf01576; Pf09731; Pf12128
P30352	396195	Serine/arginine-rich splicing factor 2 OS=Gallus gallus GN=SRSF2 PE=2 SV=1 - [SRSF2_CHICK]	21.27	1	5	5	46	2.80394e+06	0.847033	6;6;5	30.0422	1.33542	6;6;5	6.15326	0.639959	6;6;5	23.9208	0.295354	0.0034212	0.0359089	221	25.5091	11.854	nucleotide binding; RNA binding	nucleus; spliceosomal complex	metabolic process	Pf00076; Pf13893; Pf14259
F1NXR8		Uncharacterized protein OS=Gallus gallus GN=LUC7L3 PE=2 SV=1 - [F1NXR8_CHICK]	5.79	1	2	2	14	1.24645e+06	1.36348	-;1;1	4.48598	1.06945	-;1;1	3.6828	1.25487	-;1;1	0.187776	0.210749	0.348453	0.0362672	432	51.4091	9.77393	RNA binding	nucleus; membrane	cell organization and biogenesis; metabolic process	Pf03194
E1C5P5		Uncharacterized protein OS=Gallus gallus PE=4 SV=2 - [E1C5P5_CHICK]	3.26	1	1	2	16	710153	0.0548086	2;2;1	20.8699	1.02304	2;2;1	7.90375	0.0530378	2;2;1	12.8253	0.00207	0.776263	0.000800973	706	80.6383	6.53662	protein binding			Pf04111; Pf09738; Pf09789; Pf12128; Pf13166
F1NH21		Hsc70-interacting protein OS=Gallus gallus GN=ST13 PE=4 SV=1 - [F1NH21_CHICK]	19.39	2	5	5	56	5.12712e+06	0.747227	3;2;2	11.9392	1.04027	3;2;2	2.07012	0.738843	3;3;2	14.71	0.180584	0.0385548	0.0402651	361	40.1628	5.13525	protein binding			Pf00515; Pf13371; Pf13414; Pf13424; Pf13431; Pf13432
F1NIM4		Uncharacterized protein OS=Gallus gallus GN=FKBP4 PE=2 SV=1 - [F1NIM4_CHICK]	31.45	1	11	11	176	4.608e+06	1.46802	3;5;5	7.10698	0.992542	6;8;10	2.67059	1.84108	4;5;5	28.9229	0.033447	0.393528	0.0402651	442	50.4135	5.68115	protein binding; nucleotide binding	nucleus; cytoplasm	metabolic process; cell organization and biogenesis; regulation of biological process; response to stimulus	Pf00254; Pf00515; Pf07719; Pf13414; Pf13424; Pf13432
F2Z4K8		Uncharacterized protein (Fragment) OS=Gallus gallus GN=CALM1 PE=2 SV=1 - [F2Z4K8_CHICK]	49.32	6	8	8	199	1.99116e+07	1.25765	8;6;11	5.88372	0.640464	9;11;13	20.5519	1.80895	9;6;11	20.2918	0.587	1.79612e-06	0.0402651	148	16.6958	4.22119	metal ion binding; protein binding; enzyme regulator activity		regulation of biological process; response to stimulus	Pf00036; Pf08726; Pf12763; Pf13202; Pf13405; Pf13499; Pf13833; Pf14658
F1NI86		Uncharacterized protein OS=Gallus gallus GN=GUSB PE=4 SV=1 - [F1NI86_CHICK]	6.24	1	3	3	11	447208	0.0639463	1;1;1	24.1552	1.46835	1;1;1	9.26057	0.0428694	1;1;1	13.9284	0.0293336	0.0746269	0.00858015	657	74.5337	6.96143	catalytic activity	vacuole	metabolic process	Pf00703; Pf02836; Pf02837
Q90W83	395338	Aldo-keto reductase OS=Gallus gallus GN=akr PE=2 SV=1 - [Q90W83_CHICK]	17.03	1	5	6	21	592711	0.531232	2;2;2	18.9953	1.08286	3;5;3	11.6202	0.552548	2;2;2	40.5512	0.00745228	0.599012	0.0409501	317	36.4487	7.75244	catalytic activity		metabolic process	Pf00248
R9PXQ6		Uncharacterized protein OS=Gallus gallus PE=4 SV=1 - [R9PXQ6_CHICK]	4.37	2	1	1	7	2.65421e+06	0.924467	1;1;1	12.9632	1.55526	1;1;1	4.14769	0.590396	1;1;1	8.00084	0.475697	0.0185385	0.0410559	366	40.7819	4.61475	enzyme regulator activity; protein binding	nucleus; cytoplasm	regulation of biological process	Pf09184
F1P006		Toll-interacting protein OS=Gallus gallus GN=TOLLIP PE=4 SV=1 - [F1P006_CHICK]	5.11	2	1	1	6	516097	0.04706	1;1;1	5.68372	1.11146	1;1;1	10.6278	0.0424607	1;1;1	11.1986	0.00252736	0.341656	0.00642265	274	30.5501	5.16064	protein binding		regulation of biological process; response to stimulus; metabolic process	Pf00168; Pf02845
E1C9E5		Uncharacterized protein OS=Gallus gallus GN=BUB3 PE=2 SV=2 - [E1C9E5_CHICK]	16.58	1	6	6	47	1.71974e+06	1.28375	2;4;4	9.7856	0.991753	3;6;7	0.696082	1.3075	2;4;4	6.93758	0.0584792	0.934495	0.0426082	392	43.9724	7.6792	protein binding	chromosome; nucleus	cell organization and biogenesis; regulation of biological process	Pf00400
R4GF71		Uncharacterized protein OS=Gallus gallus GN=TMSB4X PE=4 SV=1 - [R4GF71_CHICK]	27.27	1	1	1	3	720079	0.164139	1;-;1	7.83652	0.825659	1;-;1	2.21209	0.198503	1;-;1	2.83279	0.0964205	0.159551	0.0503539	44	5.04952	5.05908	protein binding	nucleus; cytoplasm; cytosol	cell organization and biogenesis; regulation of biological process	Pf01290
E1BZA7		Uncharacterized protein (Fragment) OS=Gallus gallus GN=CCDC72 PE=4 SV=2 - [E1BZA7_CHICK]	24.05	1	2	2	17	1.6614e+06	0.443567	2;3;3	5.98967	1.21761	2;3;3	3.27023	0.370315	2;3;3	7.31832	0.149425	0.880683	0.0503662	79	8.6999	10.4917
E1C8T5		Uncharacterized protein (Fragment) OS=Gallus gallus GN=LSM6 PE=4 SV=2 - [E1C8T5_CHICK]	31.4	1	3	3	14	729345	0.376243	1;1;3	34.3745	1.34721	1;2;3	3.84117	0.265543	1;1;3	37.0824	0.0550509	0.0587308	0.0510325	86	9.85728	9.93506				Pf01423
F1NPG2		Isocitrate dehydrogenase [NADP] (Fragment) OS=Gallus gallus GN=IDH1 PE=3 SV=1 - [F1NPG2_CHICK]	22.73	1	9	10	105	1.74352e+06	0.660974	2;4;4	9.99597	1.06564	4;6;6	7.14384	0.80871	4;5;7	23.9774	0.00289042	0.885392	0.0537679	418	46.9417	8.11865	metal ion binding; catalytic activity; protein binding; nucleotide binding	cytoplasm; mitochondrion; cytosol	metabolic process; response to stimulus	Pf00180; Pf01960
F2Z4M7		60S ribosomal protein L37a (Fragment) OS=Gallus gallus GN=RPL37A PE=2 SV=1 - [F2Z4M7_CHICK]	8.79	2	1	1	19	3.1902e+06	3.02131	2;2;2	25.0882	1.14699	3;2;2	25.0616	2.55334	3;2;2	36.507	0.0710762	0.45874	0.055276	91	10.1094	10.3599	structural molecule activity	ribosome	metabolic process	Pf01780
P63247	417044	Guanine nucleotide-binding protein subunit beta-2-like 1 OS=Gallus gallus GN=GNB2L1 PE=2 SV=1 - [GBLP_CHICK]	50.16	1	13	13	224	9.29895e+06	1.22725	7;8;6	22.1462	0.964822	16;14;14	2.56416	1.39595	8;9;6	24.4527	0.159382	0.587591	0.055276	317	35.0546	7.69385	protein binding; enzyme regulator activity; RNA binding	nucleus; cytoplasm; mitochondrion; cytosol; membrane	regulation of biological process; metabolic process; response to stimulus	Pf00400
P84229	417953	Histone H3.2 OS=Gallus gallus GN=H3-I PE=1 SV=2 - [H32_CHICK]	15.44	2	3	3	177	2.18574e+07	0.918843	6;6;8	8.47428	1.07868	6;5;9	2.27644	0.797754	6;5;8	5.89475	0.561145	0.00403535	0.055276	136	15.3785	11.2681	DNA binding; protein binding	chromosome; nucleus	cell organization and biogenesis	Pf00125
E1C8Z8	419467	Uncharacterized protein OS=Gallus gallus GN=ALDH4A1 PE=3 SV=1 - [E1C8Z8_CHICK]	1.63	1	1	1	6	495877	0.307271	1;1;1	16.2654	0.630769	1;1;1	7.54281	0.484735	1;1;1	13.6382	0.0491898	0.0472	0.0576661	551	60.589	8.03076	catalytic activity; protein binding	mitochondrion	metabolic process	Pf00171
Q08393	414895	Glutathione S-transferase OS=Gallus gallus PE=2 SV=2 - [GSTA2_CHICK]	11.26	1	1	3	70	3.96494e+06	0.667698	-;1;1	4.59292	2.17653	-;1;1	2.6075	0.301935	-;1;1	2.60252	0.173132	0.0654495	0.0576661	222	25.3973	8.73389	catalytic activity; protein binding	cytoplasm	metabolic process	Pf00043; Pf02798
E1BWK0		Uncharacterized protein OS=Gallus gallus GN=CNR2 PE=3 SV=1 - [E1BWK0_CHICK]	4.37	1	2	2	8	869888	0.514273	1;1;1	20.0339	1.69708	1;1;1	2.43994	0.302825	1;1;1	22.53	0.114014	0.00592326	0.0585644	343	38.8029	9.11475	signal transducer activity; receptor activity	membrane	regulation of biological process; response to stimulus	Pf00001
E1BYD4	420321	Uncharacterized protein OS=Gallus gallus GN=NDRG1 PE=4 SV=1 - [E1BYD4_CHICK]	7.21	1	2	2	18	1.53421e+06				1.30654	-;-;1		0.146843	1;1;-	4.39807			0.0597568	402	44.1906	6.25244	protein binding	nucleus; cytoplasm; membrane; cytoskeleton	metabolic process; regulation of biological process; response to stimulus; cell organization and biogenesis	Pf00561; Pf03096; Pf06495; Pf12697
E1C6T8	419653	Eukaryotic translation initiation factor 3 subunit I OS=Gallus gallus GN=EIF3I PE=3 SV=1 - [E1C6T8_CHICK]	16.31	1	5	5	62	2.07692e+06	0.934402	4;5;4	49.9031	1.13833	5;6;5	10.8749	0.735104	4;5;4	47.7447	0.345066	0.100144	0.0597568	325	36.4667	5.64307	RNA binding; protein binding	cytoplasm	cell organization and biogenesis; metabolic process; regulation of biological process	Pf00400
E1C8F7		Uncharacterized protein (Fragment) OS=Gallus gallus GN=RPL24 PE=4 SV=2 - [E1C8F7_CHICK]	24.84	1	4	4	44	2.00078e+06	0.107698	-;2;2	7.98381	0.856165	1;5;3	48.7552	0.163443	-;2;2	8.39684	0.0498167	0.0879831	0.0597568	157	17.833	11.4292				Pf01246
F1NDD6		Uncharacterized protein OS=Gallus gallus GN=LRPAP1 PE=2 SV=1 - [F1NDD6_CHICK]	20.98	1	9	9	90	2.62683e+06	0.591473	5;7;7	11.5672	0.930618	9;9;8	22.8546	0.766623	6;7;6	30.0537	0.0259093	0.290781	0.0597568	348	40.7582	8.17725	protein binding	extracellular; endoplasmic reticulum; membrane	regulation of biological process	Pf06400; Pf06401
E1C2L5		Uncharacterized protein (Fragment) OS=Gallus gallus GN=THOC4 PE=4 SV=2 - [E1C2L5_CHICK]	10.53	1	2	2	52	2.36907e+06	0.843996	3;2;2	7.13683	1.09677	3;3;5	2.78694	0.835121	3;2;2	14.9457	0.0498167	0.635552	0.0605617	266	27.8952	11.3706	nucleotide binding	nucleus; spliceosomal complex	regulation of biological process; transport; metabolic process; response to stimulus	Pf00076; Pf13893; Pf14259
Q5ZKB0	416821	Uncharacterized protein OS=Gallus gallus GN=TMED2 PE=2 SV=1 - [Q5ZKB0_CHICK]	11.44	1	2	2	10	583569	1.9271	-;2;1	17.01	0.936474	1;2;2	9.02353	1.99286	-;2;1	11.8441	0.128028	0.447783	0.0606057	201	22.5873	5.42725		endoplasmic reticulum; Golgi; membrane	transport; cell organization and biogenesis; regulation of biological process	Pf01105
F1NGP9		Uncharacterized protein (Fragment) OS=Gallus gallus GN=HSPE1 PE=3 SV=2 - [F1NGP9_CHICK]	41.44	2	5	5	296	1.79138e+07	1.31544	4;6;9	2.48756	0.777579	6;8;8	8.58613	1.58147	4;6;8	19.9764	0.277148	0.000767492	0.0609005	111	12.1295	8.42627	nucleotide binding	cytoplasm	metabolic process	Pf00166
F1NZA2	418226	Uncharacterized protein OS=Gallus gallus GN=TSPO PE=4 SV=2 - [F1NZA2_CHICK]	10.84	1	2	2	8	1.90711e+06	0.33107	1;1;1	1.34519	1.13694	1;1;1	5.35347	0.25148	2;1;1	30.2962	0.00139537	0.128633	0.0627395	166	18.5646	9.62744		mitochondrion		Pf03073
E1BR36	424975	Uncharacterized protein OS=Gallus gallus GN=ACTL6A PE=3 SV=2 - [E1BR36_CHICK]	12.82	1	4	5	28	791695	0.802305	3;3;2	35.4153	1.18226	3;4;2	5.45371	0.711411	3;3;2	33.3637	0.26333	0.017869	0.06319	429	47.4535	5.71924		nucleus; membrane	cell organization and biogenesis; metabolic process	Pf00022
F2Z4M0		Histone-binding protein RBBP4 OS=Gallus gallus GN=RBBP4 PE=4 SV=1 - [F2Z4M0_CHICK]	12.24	2	4	5	87	2.85795e+06	1.04757	1;3;-	112.15	0.797647	3;4;4	11.597	4.49727	1;3;-	9.42634	0.756715	0.14251	0.064173	425	47.6261	4.89404	protein binding; catalytic activity	nucleus	metabolic process; cell organization and biogenesis	Pf00400; Pf12265
Q05744	396090	Cathepsin D OS=Gallus gallus GN=CTSD PE=1 SV=1 - [CATD_CHICK]	19.35	1	6	6	138	6.99905e+06	2.09568	4;3;3	18.8896	0.835829	7;6;12	5.32495	2.28062	5;3;3	26.3272	0.208393	0.0654495	0.0718976	398	43.2702	6.31592	catalytic activity	mitochondrion; vacuole	cell organization and biogenesis; metabolic process	Pf00026; Pf07966; Pf14541; Pf14543
F1P4G4	418101	Uncharacterized protein OS=Gallus gallus GN=TBXAS1 PE=3 SV=2 - [F1P4G4_CHICK]	1.5	1	1	1	4	289136	0.0145437	-;1;1	51.2027	0.369233	-;1;1	18.2406	0.0569825	1;1;1	61.0706	0.182645	0.197868	0.0730196	535	60.7284	7.35693	catalytic activity; metal ion binding		metabolic process	Pf00067
P67966	396176	Cysteine and glycine-rich protein 1 OS=Gallus gallus GN=CSRP1 PE=1 SV=2 - [CSRP1_CHICK]	13.02	1	2	2	27	1.04892e+06	0.694505	2;1;1	14.625	1.20155	2;2;2	2.76078	0.555275	2;1;1	19.3185	0.128028	0.00471924	0.0730196	192	20.3716	8.57275	metal ion binding; RNA binding	cytoplasm; cytoskeleton		Pf00412
F1NNV7	418599	Uncharacterized protein OS=Gallus gallus GN=APOO PE=4 SV=2 - [F1NNV7_CHICK]	12.79	1	2	2	5	398347	0.291462	1;-;-		0.917703	1;-;-		0.242522	1;1;1	30.8861			0.073518	219	24.1406	8.90967				Pf09769
P81628	416882	Endoplasmic reticulum resident protein 29 (Fragment) OS=Gallus gallus GN=ERP29 PE=1 SV=2 - [ERP29_CHICK]	25.88	2	6	6	206	7.32997e+06	0.677161	9;12;9	9.67898	0.73195	13;13;12	11.6851	0.770763	10;12;10	48.0391	0.0259093	0.0238133	0.073518	228	25.3572	7.89893		endoplasmic reticulum; organelle lumen	transport	Pf07749; Pf07912
E1BUB9		Uncharacterized protein (Fragment) OS=Gallus gallus PE=4 SV=2 - [E1BUB9_CHICK]	8.79	1	1	1	3	276759	1.04469	1;1;-	1.46669	1.05145	1;1;-	3.47689	0.997896	1;1;-	0.172193	0.450777	0.382555	0.0735184	91	9.73108	9.86182	nucleotide binding			Pf00076; Pf13893; Pf14259
F1NHW3		Enhancer of rudimentary homolog OS=Gallus gallus GN=ERH PE=3 SV=1 - [F1NHW3_CHICK]	33.65	1	3	3	86	1.15527e+07	0.791017	3;2;2	1.88091	0.955803	4;3;3	0.597222	0.816095	3;2;2	1.91747	0.0964205	0.512368	0.0754616	104	12.281	5.92236				Pf01133
F1NUQ3		Heart fatty acid binding protein OS=Gallus gallus GN=FABP3 PE=2 SV=2 - [F1NUQ3_CHICK]	44.36	4	3	5	406	4.94724e+07	1.11583	11;11;11	9.48707	0.816989	15;13;16	6.1879	1.50887	10;11;13	8.99473	0.310472	0.00144317	0.0754616	133	14.8347	6.32861	transporter activity; protein binding		transport	Pf00061; Pf14651
F1NCI5		Uncharacterized protein (Fragment) OS=Gallus gallus GN=HNRNPA0 PE=4 SV=1 - [F1NCI5_CHICK]	14.33	1	2	3	125	4.05519e+06	2.98069	1;2;-	5.06023	0.990361	1;2;-	5.85877	3.02284	1;2;-	1.38326	0.0710762	0.923314	0.0780348	328	32.966	9.61279	nucleotide binding; RNA binding; protein binding	nucleus	defense response; response to stimulus; regulation of biological process	Pf00076; Pf13893; Pf14259
F1NB02	424584	40S ribosomal protein S8 OS=Gallus gallus GN=RPS8 PE=3 SV=2 - [F1NB02_CHICK]	30.77	1	5	5	90	4.83688e+06	3.53004	2;1;1	27.9813	1.20048	5;5;4	6.63297	3.45339	2;1;1	47.6275	0.0243386	0.0840613	0.0844256	208	24.1702	10.3159	structural molecule activity	cytoplasm; ribosome	metabolic process	Pf01201
Q5F422	420828	Uncharacterized protein OS=Gallus gallus GN=DEK PE=2 SV=1 - [Q5F422_CHICK]	13.28	1	4	4	31	1.03506e+06	0.680024	1;1;1	10.7821	1.02236	1;2;2	2.87861	0.671504	1;1;1	10.4278	0.103253	0.271583	0.0844256	369	42.1377	8.51416	DNA binding; protein binding	nucleus	regulation of biological process	Pf02037; Pf08766
H9KYW5		Uncharacterized protein OS=Gallus gallus GN=CTSS PE=3 SV=2 - [H9KYW5_CHICK]	24.7	1	7	7	219	1.33e+07	1.50922	11;9;11	5.72198	1.0014	14;11;14	1.89918	1.33891	11;8;11	4.29839	0.00847538	0.739986	0.0876909	328	36.2975	7.09326	catalytic activity	vacuole	response to stimulus; metabolic process	Pf00112; Pf08246
H9L1C2		Transaldolase OS=Gallus gallus GN=TALDO1 PE=3 SV=2 - [H9L1C2_CHICK]	34.42	1	13	13	217	8.58949e+06	0.984932	5;3;6	11.4575	1.00516	17;10;13	2.55754	0.889328	6;2;6	8.85376	0.801308	0.968103	0.0944427	337	37.5584	7.47412	catalytic activity	cytoplasm	metabolic process	Pf00923
Q5ZLB2	416604	Uncharacterized protein OS=Gallus gallus GN=ARL6IP1 PE=2 SV=1 - [Q5ZLB2_CHICK]	3.94	1	1	1	7	1.31353e+06	1.4854	1;1;1	7.89991	1.02842	1;1;1	3.14999	1.43856	1;1;1	7.1702	0.0842715	0.267234	0.0944427	203	23.5502	8.89502		cytoplasm; endoplasmic reticulum; cytosol	cell organization and biogenesis; transport	Pf02453
Q5ZHP5	419150	Charged multivesicular body protein 4b OS=Gallus gallus GN=CHMP4B PE=2 SV=1 - [CHM4B_CHICK]	13.66	2	3	3	15	2.68052e+06	0.658177	1;1;2	11.7724	1.03324	1;1;2	16.9226	0.642251	1;1;2	13.9963	0.0293336	0.968272	0.096375	227	25.1397	4.79248	protein binding	nucleus; cytoplasm; endosome; cytosol; membrane	cell organization and biogenesis; transport; regulation of biological process	Pf03357
P85000		Trypsin inhibitor ClTI-1 OS=Gallus gallus PE=1 SV=1 - [ISK1L_CHICK]	61.82	1	2	3	65	4.36883e+06	0.714351	1;1;-	13.5825	0.191516	2;1;1	10.3398	4.16438	1;1;-	5.89334	0.336785	0.00135673	0.0975757	55	6.02873	6.354	enzyme regulator activity; protein binding	extracellular; cytoplasm	cell proliferation; regulation of biological process	Pf00050; Pf07648
E1C1B5	424353	Uncharacterized protein OS=Gallus gallus GN=ZBTB41 PE=4 SV=2 - [E1C1B5_CHICK]	0.66	1	1	1	10	1.39142e+06	1.48564	-;2;1	0.318402	1.04318	-;2;2	2.63235	1.42953	-;2;1	0.839337	0.0379376	0.195589	0.0985015	905	103.624	8.01611	protein binding; metal ion binding	nucleus		Pf00651; Pf13465
H9L166	426154	Uncharacterized protein OS=Gallus gallus GN=BTF3 PE=4 SV=1 - [H9L166_CHICK]	19.75	2	2	2	23	1.22017e+06	1.69557	-;1;1	30.8572	1.29378	2;1;2	36.9859	1.70555	-;1;1	2.10731	0.462553	0.25555	0.0985015	162	17.6982	7.50342				Pf01849
E1C2A1	415562	Uncharacterized protein OS=Gallus gallus GN=ANP32A PE=4 SV=2 - [E1C2A1_CHICK]	20.28	2	5	5	29	939503	0.616126	1;2;1	117.232	1.34002	4;3;2	21.2165	0.390247	1;2;2	89.6288	0.258822	0.305605	0.106945	281	32.1508	4.06885	protein binding	nucleus		Pf12799; Pf13855; Pf14580
F1NTQ2		Beta-hexosaminidase (Fragment) OS=Gallus gallus GN=HEXB PE=3 SV=2 - [F1NTQ2_CHICK]	9.79	1	5	6	66	1.71064e+06	1.26376	6;1;3	46.1262	1.35055	7;2;3	7.49619	0.628803	7;2;3	26.7543	0.728889	0.00135673	0.106945	562	63.3697	6.49365	catalytic activity; protein binding	vacuole; membrane	metabolic process; cellular homeostasis; cell organization and biogenesis; response to stimulus; regulation of biological process; reproduction; cellular component movement	Pf00728; Pf14845
F1NYF5	418066	Uncharacterized protein OS=Gallus gallus GN=PWP1 PE=2 SV=2 - [F1NYF5_CHICK]	1.98	1	1	1	4	278245	0.0988169	-;1;1	3.11363	1.11449	-;1;1	8.52392	0.0877511	-;1;1	12.2338	0.0491898	0.452658	0.107984	504	55.6689	4.76709	protein binding			Pf00400
F1NWX7	420997	Uncharacterized protein OS=Gallus gallus GN=SEC61B PE=4 SV=2 - [F1NWX7_CHICK]	21.88	1	2	2	138	3.00106e+06	2.19454	3;3;2	43.0335	0.892879	8;5;5	28.1682	2.93691	4;2;2	53.7058	0.127568	0.446051	0.108397	96	10.0081	11.561	protein binding	membrane	transport; metabolic process	Pf03911
Q5ZM58	423862	Uncharacterized protein OS=Gallus gallus GN=ACTR1A PE=2 SV=1 - [Q5ZM58_CHICK]	14.89	1	4	4	27	1.43996e+06	0.852178	-;1;2	5.79971	1.32046	1;2;2	7.24375	0.651831	-;1;2	2.78587	0.24943	0.00532682	0.108397	376	42.6189	6.63916	nucleotide binding	cytoplasm; cytoskeleton		Pf00022
F1NU14		Uncharacterized protein (Fragment) OS=Gallus gallus PE=4 SV=2 - [F1NU14_CHICK]	59.17	1	1	7	74	2.90605e+06	2.28707	1;1;1	29.3554	0.819858	2;1;1	12.6767	2.4817	1;1;1	21.5379	0.182015	0.382555	0.108653	169	19.1063	4.75439		cytoplasm		Pf15359
Q5ZJQ7	419410	RNA polymerase II subunit A C-terminal domain phosphatase SSU72 OS=Gallus gallus GN=SSU72 PE=2 SV=1 - [SSU72_CHICK]	5.67	1	1	1	8	795020	1.65293	-;1;1	8.82334	1.16604	-;1;1	6.79571	1.39443	-;1;1	1.41774	0.230515	0.333652	0.108653	194	22.56	5.32568	catalytic activity	nucleus; cytoplasm	metabolic process; regulation of biological process	Pf04722
Q90965	396153	Ras-related protein Rab-2A OS=Gallus gallus GN=RAB2A PE=2 SV=1 - [RAB2A_CHICK]	21.23	1	4	4	30	1.40574e+06	2.93183	-;1;1	1.57892	1.2158	1;1;3	21.536	1.95379	-;1;1	3.14294	0.0505837	0.267234	0.108653	212	23.5068	6.39209	nucleotide binding; catalytic activity	membrane; nucleus; cytoplasm; endoplasmic reticulum; Golgi	metabolic process; transport; cell organization and biogenesis; regulation of biological process; response to stimulus	Pf00009; Pf00025; Pf00071; Pf01926; Pf04670; Pf08477
F1NGB1		Uncharacterized protein OS=Gallus gallus GN=NUCB2 PE=4 SV=1 - [F1NGB1_CHICK]	26.37	1	11	11	105	3.41344e+06	0.531476	6;3;5	23.4169	0.687562	7;8;7	5.23541	0.810105	6;4;5	26.3522	0.033447	0.00403535	0.11136	455	53.804	5.14795	metal ion binding	nucleus; membrane; cytoplasm; endoplasmic reticulum; Golgi		Pf13499
F1NYI3	418064	tRNA-splicing ligase RtcB homolog OS=Gallus gallus GN=C1H22orf28 PE=3 SV=2 - [F1NYI3_CHICK]	6.14	1	3	3	16	1.74292e+06	0.110967	1;1;-	28.9801	0.299105	1;2;-	78.9648	0.547057	2;2;1	28.0054	0.1909	0.354072	0.11136	505	55.2068	7.23975	nucleotide binding; catalytic activity; protein binding; metal ion binding	cytoplasm	metabolic process	Pf01139
E1BQC2		Uncharacterized protein OS=Gallus gallus GN=LTF PE=4 SV=2 - [E1BQC2_CHICK]	40	1	2	24	398	2.87948e+06	0.2934	2;2;1	77.4109	0.589544	2;2;2	8.57829	0.542611	2;2;1	80.8729	0.0498167	0.00592326	0.113542	705	77.7684	7.12256	metal ion binding	extracellular	transport; cellular homeostasis	Pf00405; Pf12974
E1BYW9	419997	Proteasome subunit beta type OS=Gallus gallus GN=PSMB3 PE=3 SV=1 - [E1BYW9_CHICK]	7.8	1	2	2	27	2.1506e+06	1.62435	2;2;1	12.9023	1.01112	4;3;3	1.79393	1.60509	2;2;1	10.9129	0.105177	0.245958	0.113542	205	23.0694	5.41455	catalytic activity	proteasome; nucleus; cytoplasm	metabolic process	Pf00227
E1BZ81	417297	Uncharacterized protein OS=Gallus gallus GN=DPP7 PE=4 SV=1 - [E1BZ81_CHICK]	11.92	1	6	6	56	2.03993e+06	0.325358	2;1;2	65.7285	1.08005	3;2;4	24.5285	0.352324	2;1;2	71.6795	0.0995645	0.501031	0.113542	495	54.5121	6.20166	catalytic activity		metabolic process	Pf05577
E1C006	420772	Proteasome subunit alpha type OS=Gallus gallus GN=PSMA2 PE=3 SV=1 - [E1C006_CHICK]	10.68	1	3	3	32	3.40509e+06	0.785447	1;4;4	3.81119	1.28541	2;4;4	4.88078	0.587022	1;4;4	9.56651	0.238432	0.00144317	0.113542	234	25.9033	7.48877	catalytic activity	proteasome; nucleus; cytoplasm	metabolic process	Pf00227; Pf10584
F1NA76		Uncharacterized protein OS=Gallus gallus GN=TMED10 PE=3 SV=1 - [F1NA76_CHICK]	23.74	1	3	3	96	4.333e+06	1.66789	3;2;3	20.5541	0.980924	4;6;5	2.53299	1.69914	3;2;3	16.6136	0.0887032	0.992535	0.113542	219	24.7869	7.78174	protein binding	membrane; endoplasmic reticulum; Golgi	transport; cell organization and biogenesis; metabolic process	Pf01105
F1NFC0		Nuclease-sensitive element-binding protein 1 (Fragment) OS=Gallus gallus GN=YBX1 PE=2 SV=2 - [F1NFC0_CHICK]	33.46	3	5	6	77	4.25621e+06	1.03248	4;4;4	23.5588	1.2539	7;5;6	12.3813	0.855865	4;4;4	22.1942	0.696117	0.0738578	0.113542	269	31.0874	9.979	DNA binding	nucleus; spliceosomal complex; cytoplasm	regulation of biological process	Pf00313
F1NT40	423711	Uncharacterized protein OS=Gallus gallus GN=SAR1A PE=3 SV=1 - [F1NT40_CHICK]	15.66	2	3	3	23	1.30504e+06	2.60783	1;-;1	5.36294	0.830125	2;-;2	11.4262	2.69658	1;-;1	5.49089	0.115069	0.37239	0.113542	198	22.3765	6.68311	nucleotide binding; signal transducer activity	endoplasmic reticulum; Golgi	transport; regulation of biological process; response to stimulus	Pf00025; Pf00503; Pf01926; Pf08477; Pf09439
F1NVA4		Nucleophosmin (Fragment) OS=Gallus gallus GN=NPM1 PE=2 SV=2 - [F1NVA4_CHICK]	27.64	3	7	7	150	1.01967e+07	1.31664	3;4;2	20.9328	1.01008	8;9;6	6.79842	1.44453	3;4;2	21.3138	0.200587	0.751573	0.113542	275	30.3341	4.84326	RNA binding; enzyme regulator activity; protein binding		metabolic process; response to stimulus; cell organization and biogenesis; regulation of biological process	Pf03066
F1NXW3		Uncharacterized protein (Fragment) OS=Gallus gallus GN=RPS15A PE=3 SV=2 - [F1NXW3_CHICK]	25.66	1	5	5	111	5.49804e+06	1.33225	3;5;4	10.1992	1.05969	6;6;8	5.76701	1.39375	3;5;4	4.98166	0.0550509	0.106375	0.113542	152	17.3252	9.78857	structural molecule activity	cytoplasm; ribosome	metabolic process; regulation of biological process; response to stimulus	Pf00410
F1NXX9		Uncharacterized protein (Fragment) OS=Gallus gallus GN=BPI PE=4 SV=2 - [F1NXX9_CHICK]	18.56	1	6	6	122	9.51571e+06	2.9582	4;6;5	94.2518	0.954925	5;6;7	3.42012	3.83922	4;7;5	61.9211	0.180584	0.721327	0.113542	485	53.116	9.14404				Pf01273; Pf02886
F1P5A3		Uncharacterized protein OS=Gallus gallus GN=HAT1 PE=4 SV=1 - [F1P5A3_CHICK]	2.45	1	1	1	3	390633	0.0144323	-;1;-		0.705957	-;1;-		0.0238492	-;1;1	21.5624			0.113542	408	47.934	5.49072	catalytic activity	nucleus	regulation of biological process; cell organization and biogenesis; metabolic process	Pf10394
F6R347	374134	Uncharacterized protein OS=Gallus gallus GN=RPL14 PE=4 SV=1 - [F6R347_CHICK]	26.71	1	4	4	55	2.58149e+06	2.12955	3;3;1	50.5252	1.21669	5;4;5	7.83426	1.92506	3;3;1	57.691	0.078233	0.024442	0.113542	146	17.2805	10.6235	structural molecule activity	cytoplasm; ribosome	metabolic process	Pf01929
F6R3C4		Uncharacterized protein OS=Gallus gallus GN=WIPF1 PE=4 SV=1 - [F6R3C4_CHICK]	9.31	1	4	4	16	822333	0.568805	2;-;2	2.30238	1.0844	2;1;3	18.3161	0.703522	2;-;2	12.5463	0.341101	0.867019	0.113542	494	49.9001	11.5171	protein binding	cytoskeleton	cell organization and biogenesis; cellular component movement; response to stimulus	Pf02205
P27731	396277	Transthyretin OS=Gallus gallus GN=TTR PE=1 SV=1 - [TTHY_CHICK]	15.33	1	1	2	16	1.33685e+06	0.327072	1;1;1	43.3978	2.23863	1;1;1	9.76884	0.148778	1;1;1	47.3174	0.187458	0.028009	0.113542	150	16.2991	5.23682	protein binding	extracellular	cell growth; cell organization and biogenesis; transport; response to stimulus; metabolic process	Pf00576
Q5ZHW4	100529061	Ras-related protein Rab-5B OS=Gallus gallus GN=RAB5B PE=2 SV=1 - [RAB5B_CHICK]	15.81	2	1	3	50	4.78061e+06	1.73836	-;1;1	3.32718	1.0678	1;1;1	7.20967	1.54717	-;1;1	2.11802	0.12332	0.347209	0.113542	215	23.5998	8.1333	nucleotide binding; catalytic activity	nucleus; cytoplasm; endosome; membrane	transport; regulation of biological process; response to stimulus	Pf00009; Pf00025; Pf00071; Pf04670; Pf08477
Q5ZII1	415551	Uncharacterized protein OS=Gallus gallus GN=RPL4 PE=2 SV=1 - [Q5ZII1_CHICK]	24.47	1	9	9	189	3.75147e+06	2.04191	8;8;7	11.0215	1.28635	16;15;15	4.05893	1.63155	8;8;7	15.3762	0.00101293	1.72511e-06	0.113542	421	46.7207	11.1069	structural molecule activity	nucleus; cytoplasm; ribosome	metabolic process	Pf00573; Pf14374
Q5ZIY8	423111	Uncharacterized protein OS=Gallus gallus GN=RNH1 PE=2 SV=1 - [Q5ZIY8_CHICK]	17.11	1	6	6	44	1.55163e+06	1.76866	2;2;1	16.7019	0.734496	2;3;4	11.6464	2.34129	2;2;1	32.3357	0.0952208	0.189666	0.113542	456	49.8308	5.021	enzyme regulator activity	cytoplasm	regulation of biological process
Q6ITC7	414782	40S ribosomal protein S13 OS=Gallus gallus GN=RPS13 PE=2 SV=3 - [RS13_CHICK]	38.41	1	6	6	91	2.39973e+06	4.09899	3;2;1	54.5429	1.07184	4;5;2	41.9106	2.76748	3;2;2	33.5991	0.105177	0.333652	0.113542	151	17.2117	10.5356	RNA binding; structural molecule activity	nucleus; ribosome; membrane	metabolic process; regulation of biological process	Pf00312; Pf08069
R4GJC0	416640	Uncharacterized protein OS=Gallus gallus GN=CARHSP1 PE=4 SV=1 - [R4GJC0_CHICK]	5.26	1	1	1	10	676469	0.797755	1;1;1	45.2485	1.16735	1;1;1	33.0303	0.658227	1;1;1	14.0145	0.569256	0.727136	0.113542	152	16.4742	8.20654	DNA binding; RNA binding		regulation of biological process	Pf00313
F1P2J5	419402	Uncharacterized protein OS=Gallus gallus GN=GNB1 PE=2 SV=1 - [F1P2J5_CHICK]	15	2	1	4	91	5.60332e+06	3.84236	1;3;2	60.4097	1.11873	3;4;3	15.2228	2.78707	1;3;2	42.4222	0.095673	0.995112	0.115135	340	37.266	5.99854	protein binding			Pf00400
E1BZ75		Uncharacterized protein (Fragment) OS=Gallus gallus GN=NAA38 PE=4 SV=2 - [E1BZ75_CHICK]	19	1	2	2	13	2.14008e+06	0.81475	1;1;1	6.77357	0.993464	1;1;2	7.81198	0.783817	1;1;1	8.72591	0.127568	0.930067	0.115746	100	10.6945	4.4751				Pf01423
P00337	373997	L-lactate dehydrogenase B chain OS=Gallus gallus GN=LDHB PE=1 SV=3 - [LDHB_CHICK]	25.83	1	8	8	208	8.15938e+06	1.60719	8;7;7	46.1159	1.09813	14;12;10	8.83512	1.58848	8;6;7	61.2181	0.0498167	0.929494	0.115746	333	36.295	7.43018	nucleotide binding; catalytic activity	cytoplasm; mitochondrion; cytosol; membrane	metabolic process	Pf00056; Pf02866
F1NBW8		Uncharacterized protein (Fragment) OS=Gallus gallus GN=Gga.4827 PE=3 SV=2 - [F1NBW8_CHICK]	33.46	1	3	9	259	1.31784e+07	1.70295	3;4;1	29.6226	0.91736	5;4;3	3.1995	1.98888	3;4;2	48.6738	0.161555	0.475421	0.118107	263	29.1311	9.71533	transporter activity	membrane	transport	Pf00153
F1P5W0		Uncharacterized protein OS=Gallus gallus GN=FREM1 PE=4 SV=2 - [F1P5W0_CHICK]	0.5	1	1	1	2	304740	0.395341	-;1;1	0.71615	1.09245	-;1;1	7.21211	0.357159	-;1;1	7.11229	0.033447	0.452767	0.119573	2184	246.099	6.37939			cell communication	Pf00059; Pf03160
Q04929	417553	Adapter molecule crk OS=Gallus gallus GN=CRK PE=1 SV=1 - [CRK_CHICK]	4.92	1	1	1	6	813449	0.627366	1;1;1	26.527	1.22686	1;1;1	3.83781	0.505096	1;1;1	22.0257	0.242843	0.0483268	0.121515	305	33.7848	5.56689	protein binding	cytoplasm; membrane; cytoskeleton	regulation of biological process; response to stimulus	Pf00017; Pf00018; Pf07653; Pf14604
F1NLT8		Uncharacterized protein (Fragment) OS=Gallus gallus GN=ARHGDIB PE=4 SV=1 - [F1NLT8_CHICK]	62.07	1	8	8	183	6.4954e+06	0.767688	8;7;10	2.94011	1.12447	10;7;10	7.3976	0.646803	8;6;7	13.7015	0.205566	0.693771	0.123855	203	23.1717	5.19873	enzyme regulator activity	cytoplasm	regulation of biological process	Pf02115
O93510	395774	Gelsolin OS=Gallus gallus GN=GSN PE=2 SV=1 - [GELS_CHICK]	16.45	2	11	11	126	3.13531e+06	0.742925	10;5;5	6.90778	1.10251	12;7;7	3.77629	0.723457	9;5;5	16.1502	0.202942	0.362342	0.123855	778	85.7782	6.31592	protein binding; metal ion binding	extracellular; cytoplasm; cytoskeleton	cell organization and biogenesis; regulation of biological process	Pf00626
Q5ZLE6	420288	Eukaryotic translation initiation factor 3 subunit H OS=Gallus gallus GN=EIF3H PE=2 SV=1 - [EIF3H_CHICK]	12.93	1	5	5	36	1.52455e+06	0.864629	1;2;2	25.2416	1.16222	2;4;3	3.61527	0.745488	1;2;2	28.0343	0.337492	0.0654495	0.127109	348	39.512	6.46826	RNA binding; protein binding	cytoplasm; membrane	cell organization and biogenesis; metabolic process; regulation of biological process	Pf01398
E1BX03		Uncharacterized protein OS=Gallus gallus GN=FUBP1 PE=4 SV=2 - [E1BX03_CHICK]	13.65	1	5	6	44	1.37706e+06	0.969039	1;3;3	54.5444	1.36126	2;3;4	8.4349	0.6256	1;3;3	30.9038	0.728889	0.158113	0.127885	520	55.2396	7.88428	RNA binding	nucleus	regulation of biological process	Pf00013; Pf07650; Pf09005; Pf13014
F1NW43		Pyruvate kinase OS=Gallus gallus GN=PKM2 PE=3 SV=2 - [F1NW43_CHICK]	51.51	2	23	23	698	1.79577e+07	1.2813	23;24;22	8.7349	1.06231	44;34;32	0.451641	1.28985	26;28;23	20.892	0.0842715	0.498706	0.127894	530	57.8368	7.86963	metal ion binding; catalytic activity	nucleus; cytoplasm; mitochondrion; membrane	metabolic process; cell death	Pf00224; Pf02887
E1C0W7	423585	Uncharacterized protein OS=Gallus gallus GN=ERO1L PE=4 SV=2 - [E1C0W7_CHICK]	14.47	3	7	7	43	1.71022e+06	1.25455	1;3;2	14.2784	0.845793	3;4;3	17.013	1.53985	1;3;3	23.5759	0.561145	0.306365	0.128426	463	52.8925	7.03467	catalytic activity; nucleotide binding	endoplasmic reticulum; membrane	regulation of biological process; response to stimulus; cell differentiation; metabolic process; cellular homeostasis; transport	Pf04137
O57535	395916	Nucleoside diphosphate kinase OS=Gallus gallus PE=2 SV=1 - [NDK_CHICK]	49.67	3	7	7	175	1.05688e+07	1.30757	6;7;9	5.43568	1.03255	8;10;12	11.4517	1.19824	4;7;9	17.0972	0.0550509	0.885392	0.128426	153	17.2768	7.89893	nucleotide binding; catalytic activity; metal ion binding	cytoplasm; mitochondrion; cytosol; membrane	metabolic process; regulation of biological process	Pf00334
R4GL60		Uncharacterized protein OS=Gallus gallus GN=CLINT1 PE=4 SV=1 - [R4GL60_CHICK]	4.69	2	2	2	14	1.45316e+06	0.929379	1;1;1	5.16549	1.14206	1;1;1	8.42904	0.813707	1;1;1	8.65502	0.238432	0.20926	0.129087	597	65.95	6.771	protein binding	Golgi		Pf01417; Pf07651
E1BVH4		Uncharacterized protein (Fragment) OS=Gallus gallus GN=SEPT7 PE=3 SV=2 - [E1BVH4_CHICK]	11.33	1	3	5	40	1.25995e+06	0.602837	1;1;1	21.0896	0.998815	1;1;2	4.20736	0.581079	1;1;1	18.8532	0.182645	0.959787	0.129862	415	48.413	8.63135	nucleotide binding; protein binding	nucleus; cytoplasm; membrane; cytoskeleton	cell organization and biogenesis	Pf00735; Pf01926
F1NB94		Uncharacterized protein OS=Gallus gallus GN=CAST PE=4 SV=2 - [F1NB94_CHICK]	21.88	2	10	10	80	2.38045e+06	0.729103	-;4;4	12.357	0.910532	1;8;6	3.85253	0.76363	-;4;4	18.2776	0.0957419	0.159551	0.129862	768	81.3943	5.61768	enzyme regulator activity			Pf00748
F1ND15		Uncharacterized protein (Fragment) OS=Gallus gallus GN=DNAJC8 PE=4 SV=2 - [F1ND15_CHICK]	6.72	1	2	2	8	1.20122e+06	0.675446	1;-;1	3.33439	1.04382	2;-;1	0.0251764	0.666281	1;-;1	3.60266	0.148167	0.377574	0.129862	253	29.7915	9.23193				Pf00226
F1NIE3		Uncharacterized protein (Fragment) OS=Gallus gallus GN=ITIH3 PE=4 SV=2 - [F1NIE3_CHICK]	1.46	1	2	2	19	1.74133e+06	0.13088	-;1;1	8.74108	0.938569	-;2;2	8.5659	0.217927	1;1;1	59.8592	0.0964205	0.749866	0.129862	893	100.543	6.15088	enzyme regulator activity		regulation of biological process; metabolic process	Pf00092; Pf06668; Pf08487; Pf11443; Pf13519; Pf13768
F1NJI0		Annexin (Fragment) OS=Gallus gallus GN=ANXA5 PE=3 SV=1 - [F1NJI0_CHICK]	48.91	2	15	15	300	1.21772e+07	0.889539	15;14;11	21.2287	1.06088	19;22;18	10.1178	1.06134	12;13;13	5.58561	0.139613	0.267234	0.129862	321	36.1857	5.8208	metal ion binding		response to stimulus; regulation of biological process	Pf00191
F1NN78		Uncharacterized protein OS=Gallus gallus GN=NECAP2 PE=4 SV=2 - [F1NN78_CHICK]	22.18	1	3	3	44	2.79293e+06	0.488488	3;3;4	11.6701	1.0096	3;4;4	0.779981	0.478096	3;3;4	15.0524	0.17156	0.0879831	0.129862	266	28.8597	8.08936		membrane	transport	Pf07933
F1NP36		Uncharacterized protein OS=Gallus gallus GN=TCEA1 PE=4 SV=2 - [F1NP36_CHICK]	17.18	2	4	4	28	1.05883e+06	1.14345	1;3;2	7.00858	0.770961	1;4;2	4.04226	1.48809	1;3;2	5.32202	0.935117	0.0827731	0.129862	291	32.4332	8.51416	DNA binding; metal ion binding	nucleus	metabolic process; regulation of biological process; cell differentiation	Pf01096; Pf07500; Pf08711
P0CB50	424598	Peroxiredoxin-1 OS=Gallus gallus GN=PRDX1 PE=1 SV=1 - [PRDX1_CHICK]	33.17	1	7	8	251	5.03456e+07	0.892379	12;11;11	7.46838	0.837138	14;12;11	1.05981	1.03946	12;11;12	9.87683	0.288307	3.82657e-05	0.129862	199	22.3005	8.104	antioxidant activity; catalytic activity; protein binding; RNA binding	nucleus; cytoplasm; mitochondrion	response to stimulus; cell proliferation; metabolic process; regulation of biological process; defense response	Pf00578; Pf08534; Pf10417
P27003	396506	Protein S100-A10 OS=Gallus gallus GN=S100A10 PE=3 SV=2 - [S10AA_CHICK]	17.53	2	2	2	40	4.93495e+07	0.748201	4;3;4	10.9879	1.18495	4;4;4	2.06975	0.615219	4;3;4	6.29575	0.308678	0.00436312	0.129862	97	11.2825	7.38623	metal ion binding; protein binding	membrane	cell organization and biogenesis; regulation of biological process; response to stimulus	Pf01023
R4GLP7	100858903	Citrate synthase OS=Gallus gallus GN=LOC100858903 PE=3 SV=1 - [R4GLP7_CHICK]	13.35	2	5	5	109	2.53723e+06	1.00914	2;1;2	17.3028	0.758696	2;3;4	23.5811	1.713	2;1;2	25.9446	0.985587	0.171736	0.129862	382	42.4756	6.99072	catalytic activity	mitochondrion; organelle lumen	metabolic process	Pf00285
R4GMA6		Uncharacterized protein (Fragment) OS=Gallus gallus GN=LOC100859599 PE=3 SV=1 - [R4GMA6_CHICK]	16.58	2	2	3	75	5.11106e+06	0.135456	-;-;2		0.797841	-;-;2		0.166407	-;-;2		0.112789	0.196851	0.13164	199	22.1232	8.04541	nucleotide binding; catalytic activity	membrane	metabolic process; regulation of biological process; response to stimulus; cell organization and biogenesis; cellular component movement	Pf00025; Pf00071; Pf04670; Pf08477
F6R1X6		Uncharacterized protein OS=Gallus gallus GN=SSB PE=4 SV=1 - [F6R1X6_CHICK]	27.48	1	10	10	68	2.87479e+06	0.886679	9;6;4	15.6986	0.836128	9;6;7	11.8263	0.988175	9;7;6	5.73294	0.161239	0.0283653	0.132103	404	46.2881	8.22119	nucleotide binding; RNA binding	nucleus	metabolic process	Pf00076; Pf05383; Pf08777; Pf14259
P98157	396170	Low-density lipoprotein receptor-related protein 1 OS=Gallus gallus GN=LRP1 PE=2 SV=1 - [LRP1_CHICK]	6.82	2	25	25	142	1.57434e+06	0.771024	4;9;13	8.17202	1.1031	9;12;20	4.09383	0.89251	7;10;12	18.1943	0.0612893	0.635552	0.135612	4543	506.8	5.24951	metal ion binding; protein binding	membrane	transport	Pf00057; Pf00058; Pf07645; Pf12662; Pf14670
Q5ZK61	424978	Uncharacterized protein OS=Gallus gallus GN=NDUFB5 PE=2 SV=1 - [Q5ZK61_CHICK]	15.59	1	3	3	23	906568	0.28535	-;1;1	12.1563	0.921339	-;1;2	15.1443	0.278479	-;1;1	11.1193	0.159501	0.648215	0.135612	186	21.3429	9.12939		mitochondrion; membrane		Pf09781
H9L369	776936	Uncharacterized protein OS=Gallus gallus GN=HDGF PE=4 SV=2 - [H9L369_CHICK]	7.33	1	2	2	77	1.46364e+06	0.499037	5;5;4	15.1169	0.747708	4;5;4	39.8388	0.781103	5;4;4	48.742	0.210948	0.597136	0.136081	232	26.2317	5.16064				Pf00855
E1C645		Uncharacterized protein (Fragment) OS=Gallus gallus GN=NDUFA7 PE=4 SV=2 - [E1C645_CHICK]	35.29	1	3	3	41	1.23296e+06	1.89998	-;1;1	7.1473	1.02009	-;2;2	32.5512	1.87112	-;1;1	5.02592	0.180584	0.971653	0.137356	119	12.936	10.3599	catalytic activity	mitochondrion; membrane	metabolic process	Pf07347
F1NK38		T-complex protein 1 subunit eta OS=Gallus gallus GN=CCT7 PE=3 SV=2 - [F1NK38_CHICK]	17.42	2	7	7	58	1.76993e+06	1.80437	-;1;2	1.76066	0.925256	2;4;5	2.27486	2.03393	-;1;2	18.526	0.0795609	0.15144	0.137356	551	60.0232	6.0874	nucleotide binding; protein binding	cytoplasm; mitochondrion	metabolic process	Pf00118
H9L213	770025	Uncharacterized protein OS=Gallus gallus GN=RPL17 PE=3 SV=1 - [H9L213_CHICK]	14.13	3	2	2	58	5.27348e+06	1.85243	1;1;1	59.1447	1.24309	3;1;1	53.4505	1.42845	1;1;1	10.2262	0.597406	0.99339	0.137356	184	21.3834	10.1841	structural molecule activity	ribosome	metabolic process	Pf00237
P84172	430889	Elongation factor Tu, mitochondrial (Fragment) OS=Gallus gallus GN=TUFM PE=1 SV=1 - [EFTU_CHICK]	17.61	1	5	5	44	3.85688e+06	0.88725	2;2;2	23.1924	1.13037	2;3;3	1.68905	0.780307	2;2;2	22.1108	0.417103	0.387012	0.137356	352	38.2262	8.76318	nucleotide binding; RNA binding; catalytic activity	mitochondrion	metabolic process	Pf00009; Pf03144
Q90623	396020	Protein phosphatase 1 regulatory subunit 12A OS=Gallus gallus GN=PPP1R12A PE=1 SV=1 - [MYPT1_CHICK]	2.39	2	2	2	5	693013				0.865466	-;1;-		0.138423	-;1;1	17.4288			0.137356	1004	111.539	5.56689	protein binding; enzyme regulator activity	cytoplasm	regulation of biological process	Pf00023; Pf12796; Pf13606; Pf13637; Pf13857
R4GKB4		Uncharacterized protein (Fragment) OS=Gallus gallus GN=FUNDC2 PE=4 SV=1 - [R4GKB4_CHICK]	6.28	1	1	1	16	1.72587e+06	1.35251	2;2;1	32.0379	0.84997	2;2;1	4.74856	1.59134	2;2;1	33.9451	0.280313	0.145944	0.137356	191	20.6158	9.70068		mitochondrion		Pf04930
R4GL23	426357	Uncharacterized protein OS=Gallus gallus GN=CHTOP PE=4 SV=1 - [R4GL23_CHICK]	5.24	1	1	1	12	1.21914e+06	1.26315	1;2;2	10.635	1.52527	1;2;2	6.11697	0.828252	1;2;2	14.0467	0.284732	0.00160515	0.137356	248	26.2659	12.2349		nucleus	transport; regulation of biological process	Pf13865
R4GL55	424014	Uncharacterized protein OS=Gallus gallus GN=LOC424014 PE=4 SV=1 - [R4GL55_CHICK]	8.86	1	2	2	8	497179	0.834355	1;1;1	7.15801	0.991759	1;1;1	1.69172	0.838546	1;1;1	8.26756	0.157192	0.578449	0.141827	271	30.2984	6.43018	catalytic activity		metabolic process	Pf01209; Pf02353; Pf03141; Pf05148; Pf05175; Pf05891; Pf08241; Pf08242; Pf12847; Pf13489; Pf13649; Pf13659; Pf13847
F1ND46		Uncharacterized protein OS=Gallus gallus GN=RNF121 PE=4 SV=2 - [F1ND46_CHICK]	2.15	1	1	1	3	1.72542e+06	1.49926	1;1;-	72.8093	0.26569	1;1;-	62.9374	5.45481	1;1;-	14.968	0.843949	0.372014	0.141922	326	37.9013	7.29834	protein binding; metal ion binding			Pf00097; Pf11793; Pf12678; Pf13639
F1NID6	395497	Uncharacterized protein OS=Gallus gallus GN=ATP6V1B2 PE=3 SV=2 - [F1NID6_CHICK]	17.79	2	8	8	83	2.57659e+06	0.656101	1;4;5	42.5778	0.876096	5;5;8	4.62407	0.62384	1;4;5	41.8633	0.182645	0.19117	0.14773	506	55.8414	5.69385	nucleotide binding; catalytic activity; transporter activity	cytoplasm; membrane; Golgi; cytosol	transport; metabolic process	Pf00006; Pf00306; Pf02874
R4GJ67		Uncharacterized protein OS=Gallus gallus PE=4 SV=1 - [R4GJ67_CHICK]	50.76	1	11	12	291	1.35824e+07	1.10907	18;17;14	10.6154	1.08247	18;20;19	4.78753	1.07016	18;16;14	4.50253	0.126296	0.0879831	0.150316	264	29.0335	9.5249	protein binding			Pf00307
F1NX86		Uncharacterized protein (Fragment) OS=Gallus gallus GN=DYNLRB2 PE=4 SV=1 - [F1NX86_CHICK]	12.63	2	1	1	16	2.03737e+06	0.246306	3;1;2	8.18652	0.923064	3;2;2	3.85959	0.276307	3;1;2	4.25088	0.193638	0.710236	0.151991	95	10.7127	7.59131				Pf03259
Q5ZIZ5	428701	Uncharacterized protein OS=Gallus gallus GN=NONO PE=2 SV=1 - [Q5ZIZ5_CHICK]	18.82	1	7	9	64	2.78935e+06	0.965619	3;3;4	4.70856	1.112	3;4;4	15.6475	0.898577	4;3;3	20.7835	0.965308	0.375791	0.153649	473	54.0329	8.82178	nucleotide binding; protein binding			Pf00076; Pf08075; Pf13893; Pf14259
Q5ZIK9	420117	Coatomer subunit epsilon OS=Gallus gallus GN=COPE PE=2 SV=1 - [COPE_CHICK]	10.39	1	3	3	14	1.99128e+06	1.05494	1;1;1	10.5327	1.1406	1;1;1	8.39553	0.920962	1;1;1	5.31217	0.78629	0.214405	0.154712	308	34.3471	5.13525	structural molecule activity; protein binding	membrane; nucleus; cytoplasm; Golgi	transport	Pf04733
F1NBT0	416204	Serine/threonine-protein kinase 10 OS=Gallus gallus GN=STK10 PE=3 SV=2 - [STK10_CHICK]	4.02	3	3	3	8	647218	0.7867	1;1;1	9.60897	1.01837	1;1;1	4.23494	0.771445	1;1;1	12.3454	0.159501	0.450082	0.155456	969	112.434	7.41553	nucleotide binding; catalytic activity; protein binding	membrane	metabolic process; regulation of biological process	Pf07596
F1NVQ6		Charged multivesicular body protein 1b OS=Gallus gallus GN=CHMP1B PE=4 SV=1 - [F1NVQ6_CHICK]	7.54	2	2	2	7	1.02374e+06	1.27041	1;1;1	10.2375	0.926154	1;1;1	8.09969	1.36889	1;1;1	10.2784	0.211552	0.482113	0.158661	199	22.2202	8.104	protein binding		transport	Pf03357
P02259	100858355	Histone H5 OS=Gallus gallus PE=1 SV=2 - [H5_CHICK]	4.74	1	1	1	6	359499	0.824237	-;-;1		1.15101	-;-;1		0.531507	1;1;1	28.9234			0.158661	190	20.7212	12.1909	DNA binding	chromosome; nucleus; Golgi	cell organization and biogenesis; metabolic process	Pf00538
P07032	423361	Acylphosphatase-1 OS=Gallus gallus GN=ACYP1 PE=1 SV=2 - [ACYP1_CHICK]	17.17	1	1	1	4	333886	0.910645	-;1;1	5.94493	1.06111	-;1;1	4.15686	0.844572	-;1;1	2.40622	0.411038	0.393528	0.158661	99	11.1437	9.86182	catalytic activity		metabolic process	Pf00708
Q5ZL42	420594	Basic leucine zipper and W2 domain-containing protein 2 OS=Gallus gallus GN=BZW2 PE=2 SV=1 - [BZW2_CHICK]	8.45	2	4	4	12	1.08852e+06	2.3991	1;-;2	34.5829	0.990645	1;-;2	7.82706	2.40524	1;-;2	29.8086	0.177054	0.911873	0.158661	414	47.8121	8.26514	protein binding		development; metabolic process; cell differentiation	Pf02020
Q98SE2	395370	U2snRNP auxiliary factor small subunit OS=Gallus gallus GN=U2AF1 PE=2 SV=1 - [Q98SE2_CHICK]	12.66	1	3	3	24	1.18318e+06	1.06571	2;3;3	9.39783	1.17554	3;3;3	3.96937	0.939729	2;3;3	11.1557	0.718393	0.241611	0.16074	237	27.6834	8.80713	nucleotide binding; RNA binding; metal ion binding; protein binding	nucleus; spliceosomal complex		Pf00076; Pf00642; Pf13893
R4GFL8		Uncharacterized protein (Fragment) OS=Gallus gallus GN=SP1 PE=4 SV=1 - [R4GFL8_CHICK]	2.28	1	2	2	12	711961	0.725003	1;2;2	11.0806	0.716065	2;2;2	46.9897	0.808471	1;2;2	4.81406	0.181762	0.423564	0.162666	745	76.9471	6.7417	DNA binding; protein binding; metal ion binding	nucleus	regulation of biological process; cell differentiation	Pf00096; Pf13465; Pf13894
Q90WD0	374197	Actin-related protein 3 OS=Gallus gallus GN=ACTR3 PE=2 SV=1 - [ARP3_CHICK]	43.3	2	12	12	226	6.88662e+06	1.44509	8;6;7	18.1391	1.08941	12;10;13	9.77482	2.02365	8;6;8	38.9929	0.288307	0.395548	0.16427	418	47.3911	5.88428	nucleotide binding; protein binding; structural molecule activity	cytoplasm; cytoskeleton; membrane	cell division; cellular component movement; cell organization and biogenesis; regulation of biological process	Pf00022
F1NBX4	770018	Uncharacterized protein OS=Gallus gallus GN=RPL27A PE=3 SV=2 - [F1NBX4_CHICK]	21.62	1	3	3	39	4.49688e+06	4.68782	2;2;1	32.5974	1.42374	2;2;2	15.4411	3.30559	2;2;1	27.9992	0.0737723	0.0385548	0.165741	148	16.7981	10.8579	structural molecule activity	ribosome	metabolic process	Pf00828
H9KZC8		Uncharacterized protein OS=Gallus gallus GN=PA2G4 PE=4 SV=2 - [H9KZC8_CHICK]	24.12	1	8	8	157	6.30093e+06	1.13311	7;7;7	7.56465	0.942903	7;10;11	6.61618	1.32484	7;7;8	8.83924	0.475697	0.195589	0.165741	340	38.1165	8.04541		cytoplasm		Pf00557
Q5ZHU4	428411	Uncharacterized protein OS=Gallus gallus GN=PFKP PE=2 SV=1 - [Q5ZHU4_CHICK]	3.89	3	2	2	10	734159	0.505579	2;1;1	20.6364	0.678224	3;1;1	9.84551	0.769776	2;1;1	7.72314	0.114014	0.0581137	0.165741	565	61.1582	6.66846	nucleotide binding; catalytic activity	cytoplasm; cytosol	metabolic process	Pf00365
R4GL52	100857954	Uncharacterized protein OS=Gallus gallus GN=LOC100857954 PE=4 SV=1 - [R4GL52_CHICK]	11.67	1	7	7	59	1.72938e+06	1.98916	-;1;3	7.77751	0.804417	1;3;4	2.57152	2.32128	-;1;3	6.82242	0.24943	0.107236	0.165741	720	78.6393	6.90283				Pf01823
F1N9C1	415661	Uncharacterized protein OS=Gallus gallus GN=LOC415661 PE=3 SV=2 - [F1N9C1_CHICK]	20.85	3	5	5	28	1.081e+06	0.67129	2;1;3	43.0526	1.57775	3;2;3	0.67655	0.295565	2;1;2	69.584	0.475697	0.00131748	0.174489	259	27.8564	8.52881	catalytic activity		metabolic process	Pf00106; Pf05368; Pf08659; Pf13561
F1NCE0		Uncharacterized protein OS=Gallus gallus GN=LIN54 PE=4 SV=2 - [F1NCE0_CHICK]	1.02	1	1	1	3	1.53909e+06	0.790007	-;1;1	26.1415	1.45599	-;1;1	18.4684	0.53042	-;1;1	8.47696	0.562518	0.372863	0.174489	785	82.8187	8.89502				Pf03638
F1NSA0		Uncharacterized protein OS=Gallus gallus GN=PLEK PE=4 SV=1 - [F1NSA0_CHICK]	10.48	1	3	3	54	5.44568e+06	0.416742	2;2;2	32.9112	0.553336	3;2;2	68.7224	0.812838	2;2;3	26.8817	0.182645	0.262178	0.179183	353	40.2564	8.48486	protein binding	cytoplasm	cell differentiation; transport; regulation of biological process; response to stimulus; cell organization and biogenesis; metabolic process	Pf00169; Pf00610; Pf15406; Pf15410
F1NYA9	395723	Uncharacterized protein OS=Gallus gallus GN=EEF1B2 PE=2 SV=1 - [F1NYA9_CHICK]	32.59	2	4	6	168	1.09201e+07	1.74084	2;2;3	40.1749	0.801859	6;5;7	0.460126	1.82603	2;3;3	29.7353	0.252555	0.288614	0.181389	224	24.7024	4.77979	RNA binding		metabolic process	Pf00736; Pf14497
P0C1H3	769973	Histone H2B 1/2/3/4/6 OS=Gallus gallus GN=H2B-I PE=1 SV=2 - [H2B1_CHICK]	41.27	5	4	6	483	1.10585e+08	1.2672	11;9;9	32.498	0.983255	12;12;11	21.3201	1.60402	10;7;8	51.4699	0.224933	0.245958	0.183209	126	13.9136	10.272	DNA binding; protein binding	chromosome; nucleus	cell organization and biogenesis; defense response; response to stimulus	Pf00125; Pf00808
Q90835	373963	Elongation factor 1-alpha 1 OS=Gallus gallus GN=EEF1A PE=2 SV=1 - [EF1A_CHICK]	29.22	2	11	11	844	4.65956e+07	0.884864	26;22;24	13.4085	1.18708	35;33;29	0.891482	0.79264	25;21;25	8.09786	0.43484	0.000376836	0.183209	462	50.1251	9.01221	nucleotide binding; RNA binding; catalytic activity; protein binding	cytoplasm; membrane	metabolic process; regulation of biological process; response to stimulus	Pf00009; Pf03143; Pf03144
Q6IT44	395312	Interleukin 18 OS=Gallus gallus GN=IL18 PE=2 SV=2 - [Q6IT44_CHICK]	10.2	2	2	2	25	1.41807e+06	2.90329	-;1;2	45.0678	0.702879	1;2;3	7.94614	4.64072	-;1;2	61.3938	0.210948	0.0733126	0.183648	196	22.6731	5.37646	protein binding		metabolic process; regulation of biological process; response to stimulus; defense response	Pf00340
P61355	396280	60S ribosomal protein L27 OS=Gallus gallus GN=RPL27 PE=2 SV=2 - [RL27_CHICK]	6.62	1	1	1	48	4.83218e+06	1.76381	2;2;2	17.9386	1.25851	3;2;3	7.73456	1.31849	2;1;2	16.2779	0.0151796	0.00779223	0.190773	136	15.7877	10.5649	structural molecule activity; RNA binding	nucleus; ribosome; membrane	metabolic process	Pf00467; Pf01777
E1BZU5		Uncharacterized protein OS=Gallus gallus GN=RASSF2 PE=4 SV=2 - [E1BZU5_CHICK]	9.57	1	3	3	10	1.4904e+06	0.950525	1;1;1	4.35199	1.01267	1;1;1	2.47617	0.935514	1;1;1	5.69985	0.258822	0.322734	0.193627	324	37.3423	8.57275			regulation of biological process; response to stimulus	Pf00788
Q9PV94	395298	Small nuclear ribonucleoprotein-associated protein B' OS=Gallus gallus GN=SNRPB PE=2 SV=1 - [RSMB_CHICK]	12.08	2	3	3	19	689729	0.894639	1;2;2	2.1194	1.38073	1;2;3	7.19722	0.807087	2;4;2	26.5841	0.0875879	0.0406979	0.193627	240	24.5716	11.1948	RNA binding	nucleus; spliceosomal complex; cytoplasm; cytosol	cell organization and biogenesis; metabolic process	Pf01423
F6RW83		Ribosomal protein L19 OS=Gallus gallus GN=RPL19 PE=3 SV=1 - [F6RW83_CHICK]	18.56	1	3	3	49	2.4478e+06	2.21138	-;2;1	47.4736	0.987718	1;2;1	47.5662	3.11439	-;2;1	55.6884	0.252895	0.669707	0.194505	194	23.1801	11.356	structural molecule activity	ribosome	metabolic process	Pf01280
F1NE97		Nuclear migration protein nudC OS=Gallus gallus GN=NUDC PE=4 SV=1 - [F1NE97_CHICK]	14.96	2	5	5	22	1.19521e+06	1.49037	-;1;3	1.16309	0.89627	2;3;3	4.28636	1.60294	-;1;3	10.6575	0.105177	0.159551	0.195301	341	39.1717	5.40186		cytoplasm		Pf04969; Pf14050
E1C9B8		Uncharacterized protein OS=Gallus gallus PE=4 SV=2 - [E1C9B8_CHICK]	11.11	1	2	3	7	687268	0.708044	-;1;2	13.1271	1.00556	-;1;2	4.19269	0.691677	-;1;2	8.34526	0.288307	0.529145	0.198335	369	39.613	9.65674	DNA binding; RNA binding	cytoplasm	regulation of biological process; response to stimulus	Pf00313
E1BTM1	416182	Uncharacterized protein OS=Gallus gallus GN=ETF1 PE=4 SV=1 - [E1BTM1_CHICK]	4.35	1	2	2	13	1.06929e+06	0.808694	1;1;1	20.4434	1.06936	1;1;1	5.26206	0.750211	1;1;1	17.0252	0.352494	0.245958	0.200607	437	49.0002	5.70654	RNA binding	cytoplasm	cell organization and biogenesis; metabolic process	Pf03463; Pf03464; Pf03465
F1NJP2		Uncharacterized protein (Fragment) OS=Gallus gallus GN=CECR2 PE=4 SV=2 - [F1NJP2_CHICK]	1.49	1	2	2	11	657466	0.48294	1;-;1	16.977	1.91768	2;1;1	4.70026	0.268584	1;-;1	20.5484	0.252555	0.00472451	0.201149	1413	156.064	7.54736	protein binding	nucleus	cell organization and biogenesis	Pf00439; Pf15614
Q5ZML3	772264	Serine/arginine-rich splicing factor 1 OS=Gallus gallus GN=SRSF1 PE=1 SV=3 - [SRSF1_CHICK]	39.3	3	10	10	237	9.03462e+06	0.780627	12;15;18	6.14646	1.10569	15;18;20	0.952684	0.724926	14;16;19	5.65583	0.497044	0.146062	0.201149	257	28.0431	6.94678	nucleotide binding; RNA binding	nucleus	regulation of biological process; metabolic process	Pf00076; Pf13893; Pf14259
E1BT66		Uncharacterized protein OS=Gallus gallus GN=TAF15 PE=4 SV=1 - [E1BT66_CHICK]	8.58	2	3	3	57	6.14127e+06	0.758948	2;3;2	3.26251	1.02894	3;3;3	1.58764	0.730417	2;3;2	1.50361	0.0964205	0.919558	0.206194	443	47.8121	8.5874	nucleotide binding; metal ion binding			Pf00076; Pf00641; Pf13893; Pf14259
F1NPU8		High mobility group protein B2 OS=Gallus gallus GN=HMGB2 PE=4 SV=1 - [F1NPU8_CHICK]	8.21	2	1	2	47	1.97216e+06	2.50416	1;-;-		1.43422	1;1;1	95.0365	8.7743	1;-;1	32.4208		0.971461	0.209595	207	23.7867	8.38232	DNA binding; protein binding	chromosome; nucleus; cytoplasm	regulation of biological process; metabolic process; cell organization and biogenesis; response to stimulus; cellular component movement	Pf00505; Pf09011
R4GGL4		Uncharacterized protein (Fragment) OS=Gallus gallus GN=EIF4E PE=3 SV=1 - [R4GGL4_CHICK]	16.29	1	3	3	23	1.55596e+06	1.41049	1;1;2	60.4095	0.636685	2;1;2	21.3957	2.29501	1;1;1	35.6159	0.96816	0.0751798	0.215948	221	25.6009	6.55127	RNA binding	cytoplasm	metabolic process; regulation of biological process	Pf01652
F1N9W9		Uncharacterized protein (Fragment) OS=Gallus gallus GN=RPS11 PE=3 SV=2 - [F1N9W9_CHICK]	14.65	1	3	3	39	1.99298e+06	1.37495	1;3;3	8.54071	1.17274	2;4;4	5.46447	1.10655	1;3;3	7.5723	0.00854628	0.550174	0.220324	157	18.1979	10.3745	structural molecule activity	ribosome	metabolic process	Pf00366
F1NT56		Uncharacterized protein OS=Gallus gallus GN=LOC425137 PE=2 SV=2 - [F1NT56_CHICK]	17.09	6	1	6	74	3.33369e+06	0.632064	3;1;-	26.772	1.18881	1;1;1	40.6884	0.429726	1;1;-	15.1372	0.277191	0.798135	0.220324	316	36.0356	7.56201	catalytic activity		metabolic process	Pf00248
E1C555	428275	Uncharacterized protein OS=Gallus gallus GN=SMARCD2 PE=4 SV=2 - [E1C555_CHICK]	2.22	1	1	1	2	1.37097e+07	4.52824	1;1;-	51.2627	0.381997	1;1;-	11.3545	11.5805	1;1;-	39.097	0.336785	0.155672	0.220862	495	56.9905	9.23193	protein binding		cell organization and biogenesis	Pf02201
E1C6R9	770011	Uncharacterized protein OS=Gallus gallus GN=LOC770011 PE=4 SV=2 - [E1C6R9_CHICK]	40.12	3	6	6	179	4.43701e+06	1.68846	2;5;6	8.93002	0.643731	7;8;8	12.7998	2.99663	2;5;5	61.3303	0.35407	0.0205082	0.220862	172	19.8705	4.80518	metal ion binding			Pf00036; Pf13202; Pf13405; Pf13833
F1NPD3		60S ribosomal protein L18a (Fragment) OS=Gallus gallus GN=RPL18A PE=3 SV=2 - [F1NPD3_CHICK]	18.44	1	3	3	89	3.39163e+06	9.03025	2;1;1	77.9704	1.10584	3;4;6	3.29434	6.07989	3;2;1	67.8095	0.249032	0.340597	0.220862	179	21.1942	10.814	structural molecule activity	ribosome	metabolic process	Pf01775
F1P336		Nucleolin OS=Gallus gallus GN=NCL PE=4 SV=2 - [F1P336_CHICK]	24.84	3	14	14	364	1.31796e+07	1.32108	13;11;16	6.43167	0.925513	21;20;27	4.65057	1.44054	15;10;17	11.2099	0.369702	0.0722465	0.221899	608	67.1742	4.76709	nucleotide binding; RNA binding; protein binding; DNA binding	nucleus		Pf00076; Pf13893; Pf14259
E1BYN7	416320	Uncharacterized protein OS=Gallus gallus GN=VDAC1 PE=4 SV=1 - [E1BYN7_CHICK]	45.94	1	9	10	486	1.40314e+07	1.60874	5;7;7	17.3593	1.06038	11;14;14	8.18071	1.57085	5;6;6	17.0642	0.155754	0.341656	0.222757	283	30.6874	7.40088	transporter activity	mitochondrion; membrane	defense response; response to stimulus; transport; cell communication; regulation of biological process	Pf01459
Q5ZIX3	419617	Chromatin modification-related protein MEAF6 OS=Gallus gallus GN=MEAF6 PE=2 SV=1 - [EAF6_CHICK]	6.04	1	1	1	6	655893	0.685208	1;1;1	45.6488	1.52774	1;1;1	6.50725	0.437961	1;1;1	40.7334	0.459167	0.0375109	0.222757	182	20.4462	9.0415		nucleus	metabolic process; regulation of biological process; cell organization and biogenesis	Pf09340; Pf14782
F1NJ08		Vimentin OS=Gallus gallus GN=VIM PE=2 SV=1 - [F1NJ08_CHICK]	61.74	22	25	30	2163	8.7045e+07	0.850332	51;45;47	4.37522	0.995451	59;59;65	2.07501	0.915824	48;54;49	3.58015	0.159323	0.926482	0.223509	460	53.1827	5.21143	RNA binding; catalytic activity; motor activity; structural molecule activity; protein binding; transporter activity	cytoplasm; cytosol; membrane; cytoskeleton	cell organization and biogenesis; metabolic process; regulation of biological process; transport; cell differentiation	Pf00038; Pf01496; Pf01576; Pf04111; Pf04156; Pf04732; Pf05622; Pf09726; Pf10186; Pf12128; Pf13514; Pf14988
P00789	396240	Calpain-1 catalytic subunit OS=Gallus gallus PE=1 SV=2 - [CANX_CHICK]	8.79	1	6	6	21	808634	0.554941	-;1;1	12.7301	0.919835	-;2;1	16.8175	0.530571	-;1;1	12.1219	0.243374	0.690544	0.223509	705	80.3004	4.99561	catalytic activity; metal ion binding	cytoplasm; cytosol; membrane	metabolic process	Pf00648; Pf01067
Q5F426	418610	Uncharacterized protein OS=Gallus gallus GN=PDHA1 PE=2 SV=1 - [Q5F426_CHICK]	13.03	1	5	5	48	1.6307e+06	1.21685	2;3;3	12.8937	1.02446	3;4;3	3.88039	1.1196	2;3;3	4.07706	0.0728114	0.927922	0.224589	399	44.4142	7.95752	catalytic activity		metabolic process	Pf00676
F1NT93		Uncharacterized protein (Fragment) OS=Gallus gallus GN=C1H21orf33 PE=4 SV=2 - [F1NT93_CHICK]	13.81	2	2	3	20	1.84272e+06	1.78172	1;1;2	49.4625	1.71813	1;2;2	81.2384	1.8942	1;1;2	45.663	0.275098	0.587591	0.22585	268	28.2485	8.23584		mitochondrion		Pf01965
Q2XP49	424540	Deoxyribonuclease II OS=Gallus gallus GN=DNASE2 PE=2 SV=1 - [Q2XP49_CHICK]	17.91	1	6	6	136	4.59574e+06	1.19397	11;8;10	3.34763	1.08967	11;9;11	9.84138	1.17289	12;8;10	13.0345	0.159501	0.431044	0.22585	363	40.8572	6.52197	catalytic activity	extracellular; cytoplasm	metabolic process	Pf03265
R4GH86		Glutathione peroxidase (Fragment) OS=Gallus gallus GN=LOC100857115 PE=3 SV=1 - [R4GH86_CHICK]	59.09	1	6	6	166	8.01669e+06	0.859606	6;4;6	1.72532	1.14133	11;6;8	28.1296	0.801312	6;4;5	11.8555	0.794652	0.317379	0.22585	154	17.9141	6.91748	antioxidant activity; catalytic activity; enzyme regulator activity; protein binding	cytoplasm; mitochondrion	response to stimulus; regulation of biological process; metabolic process; cell death; cell proliferation; cell differentiation; cellular component movement; cellular homeostasis	Pf00255
E1C2V9		Uncharacterized protein OS=Gallus gallus GN=ARFGAP2 PE=4 SV=2 - [E1C2V9_CHICK]	6.3	1	2	2	5	479159	0.117179	1;1;1	67.5227	1.6194	1;1;1	55.4779	0.100134	1;1;1	78.2158	0.182645	0.46564	0.229445	524	57.1962	7.45947	metal ion binding	cytoplasm; Golgi	regulation of biological process	Pf01412
F1NJF0		Uncharacterized protein (Fragment) OS=Gallus gallus GN=C1QBP PE=4 SV=2 - [F1NJF0_CHICK]	21.74	1	4	4	102	4.59578e+06	3.3665	1;1;-	2.94899	0.905324	2;1;2	12.2354	3.73624	1;1;-	22.8472	0.0710762	0.738275	0.229445	207	23.5325	4.4751	protein binding	mitochondrion; organelle lumen; cytosol; cell surface; membrane	regulation of biological process; response to stimulus; cell organization and biogenesis	Pf02330
R9PXN3		Testin OS=Gallus gallus GN=TES PE=4 SV=1 - [R9PXN3_CHICK]	5.3	2	3	3	23	597414	0.612343	2;2;2	64.167	1.40444	4;4;4	12.674	0.529281	2;2;2	76.341	0.238432	0.149059	0.23033	415	47.1144	7.48877	metal ion binding	cytoplasm; membrane	regulation of biological process	Pf00412; Pf06297
F1NU17		Phosphoglycerate kinase OS=Gallus gallus GN=PGK1 PE=3 SV=1 - [F1NU17_CHICK]	44.6	2	15	15	562	1.02134e+07	1.4081	7;11;13	24.4468	0.992643	24;26;27	6.23991	1.39225	9;13;11	17.5462	0.216252	0.979156	0.230945	417	44.6382	8.11865	nucleotide binding; catalytic activity		metabolic process	Pf00162
Q5ZLQ6	419190	14-3-3 protein beta/alpha OS=Gallus gallus GN=YWHAB PE=2 SV=1 - [1433B_CHICK]	52.05	2	5	10	369	1.61949e+07	1.45609	4;4;5	53.7366	1.09834	8;8;10	1.4833	1.66562	3;4;4	15.7129	0.688308	0.932826	0.23299	244	27.8898	4.83057	protein binding	nucleus; cytoplasm; membrane	transport; regulation of biological process	Pf00244
A3F961	418784	Muscleblind-like 2 isoform 6 OS=Gallus gallus GN=MBNL2 PE=2 SV=1 - [A3F961_CHICK]	11.32	14	3	3	35	1.5477e+06	0.489913	1;2;1	3.16608	0.595077	3;3;2	63.5292	0.543963	1;2;1	27.9653	0.000781898	0.182846	0.234142	212	23.0037	9.15869	metal ion binding			Pf00642
F1P2G4	419680	Adenylyl cyclase-associated protein OS=Gallus gallus GN=CAP1 PE=3 SV=2 - [F1P2G4_CHICK]	33.89	2	14	14	322	1.48749e+07	0.690435	10;16;11	19.8803	1.12049	20;17;15	2.28102	0.736843	11;17;12	21.2938	0.231279	0.0851249	0.234142	537	57.5553	7.98682	protein binding	cytoplasm; cytoskeleton	cell organization and biogenesis; cellular component movement; transport	Pf01213; Pf07986; Pf08603
Q5ZHP4	770339	Uncharacterized protein OS=Gallus gallus GN=TPD52 PE=2 SV=1 - [Q5ZHP4_CHICK]	26.09	2	4	4	24	1.30207e+06	0.2204	1;1;1	60.8608	0.84189	1;1;2	5.35377	0.263993	1;1;1	61.2485	0.210948	0.0385548	0.234142	184	19.848	4.94482	metal ion binding; protein binding	cytoplasm; endoplasmic reticulum		Pf04111; Pf04201; Pf10211
F1P3F1		Adenosylhomocysteinase OS=Gallus gallus GN=Gga.51956 PE=3 SV=2 - [F1P3F1_CHICK]	6.08	1	4	4	34	1.50397e+06	1.32088	2;1;2	53.1756	0.861872	2;2;4	7.31896	1.81139	2;-;2	28.2565	0.515902	0.0910694	0.235253	691	74.3545	9.23193	catalytic activity		metabolic process	Pf00670; Pf02254; Pf02826; Pf05221
E1BVT0		Uncharacterized protein (Fragment) OS=Gallus gallus GN=RALB PE=4 SV=2 - [E1BVT0_CHICK]	9.91	1	2	2	7	636358	0.368153	-;1;1	18.7458	0.563087	-;1;1	9.60303	0.640975	-;1;1	9.83908	0.230515	0.19117	0.235811	232	26.2484	6.62451	nucleotide binding; catalytic activity	membrane	metabolic process; regulation of biological process; response to stimulus	Pf00025; Pf00071; Pf08477
F1NL85		Magnesium transporter protein 1 OS=Gallus gallus GN=MAGT1 PE=4 SV=1 - [F1NL85_CHICK]	5.49	2	2	2	5	904657	0.812195	-;-;1		0.447118	-;-;1		1.94449	-;1;1	11.9312			0.235811	328	36.7519	9.62744	transporter activity		transport; cellular homeostasis; regulation of biological process	Pf04756
P41125	395849	60S ribosomal protein L13 OS=Gallus gallus GN=RPL13 PE=2 SV=2 - [RL13_CHICK]	24.17	1	5	5	77	5.3586e+06	1.51559	7;4;3	23.6347	1.35716	8;6;3	2.67364	1.18731	7;5;4	14.8632	0.0266335	3.08521e-07	0.235811	211	24.3806	11.7515	structural molecule activity; RNA binding	ribosome; membrane	metabolic process	Pf01294
F1NEQ6		Proteasome subunit alpha type (Fragment) OS=Gallus gallus GN=PSMA6 PE=3 SV=1 - [F1NEQ6_CHICK]	29.32	1	8	8	198	3.70943e+06	1.288	8;8;10	19.256	0.982905	9;11;12	7.19354	1.54739	10;9;9	64.1341	0.358276	0.934495	0.240502	249	27.6959	6.55127	RNA binding; catalytic activity; protein binding	proteasome; nucleus; cytoplasm; mitochondrion	metabolic process; regulation of biological process	Pf00227; Pf10584
E1BV20		Uncharacterized protein OS=Gallus gallus GN=PHF5A PE=4 SV=2 - [E1BV20_CHICK]	38.46	1	4	4	41	1.41305e+06	1.27784	3;3;4	21.9387	0.81423	4;4;7	12.5041	1.68735	3;3;4	14.5831	0.396692	0.0209512	0.240848	117	13.0502	8.04541		spliceosomal complex	metabolic process	Pf03660
F1NY51		Uncharacterized protein OS=Gallus gallus GN=UCHL3 PE=4 SV=1 - [F1NY51_CHICK]	20.87	1	4	4	42	804468	2.15241	1;-;1	37.2998	0.988037	2;2;3	47.4241	2.41766	1;-;1	16.6145	0.417103	0.761802	0.240848	230	26.2721	4.98291	catalytic activity; protein binding	nucleus; mitochondrion	metabolic process	Pf01088
F1NPS5		Uncharacterized protein (Fragment) OS=Gallus gallus GN=CHMP1A PE=4 SV=2 - [F1NPS5_CHICK]	8.5	1	2	2	8	898341	0.226827	1;1;2	113.939	1.18689	1;1;2	16.6305	0.185475	1;1;2	105.989	0.24943	0.482113	0.246186	200	22.1295	8.68994	protein binding	chromosome; endosome	cell organization and biogenesis; metabolic process; transport; regulation of biological process; cell communication; response to stimulus	Pf03357
F1NNE7	427279	Uncharacterized protein OS=Gallus gallus GN=LNPEP PE=4 SV=2 - [F1NNE7_CHICK]	10.06	1	9	9	35	1.20218e+06	0.159219	2;3;2	60.6479	0.821643	3;4;3	36.5292	0.24383	2;3;2	40.6537	0.252555	0.168602	0.249322	1024	116.928	5.45264	catalytic activity; metal ion binding	membrane	metabolic process	Pf01433; Pf11838; Pf13485
F1NVL5		Uncharacterized protein (Fragment) OS=Gallus gallus GN=Sep-05 PE=4 SV=2 - [F1NVL5_CHICK]	13.9	1	3	3	16	1.15018e+06	0.142752	1;3;2	139.57	0.928588	1;2;1	29.7619	0.289046	1;2;1	121.409	0.105418	0.826799	0.251518	259	29.6323	6.32861	nucleotide binding	membrane	regulation of biological process	Pf00735; Pf03193
O42395	395731	Cellular nucleic acid-binding protein OS=Gallus gallus GN=CNBP PE=2 SV=1 - [CNBP_CHICK]	12.21	2	2	2	13	1.61199e+06	1.27291	-;1;2	23.0711	0.629015	-;2;2	6.7402	1.88316	-;1;2	23.951	0.536008	0.0253793	0.251518	172	19.0304	7.82568	DNA binding; metal ion binding	nucleus; cytoplasm; endoplasmic reticulum; cytosol	metabolic process; regulation of biological process
Q5ZLP8	420617	Insulin-like growth factor 2 mRNA-binding protein 3 OS=Gallus gallus GN=IGF2BP3 PE=2 SV=1 - [IF2B3_CHICK]	1.71	1	1	1	11	760373	1.03091	1;2;2	38.7375	1.17631	1;2;2	2.84936	0.879334	1;2;2	41.9494	0.640637	0.0139593	0.251518	584	64.3327	8.93896	nucleotide binding; RNA binding	nucleus; cytoplasm	regulation of biological process; transport	Pf00013; Pf00076; Pf13014; Pf13893; Pf14259
E1C453	427458	Heterogeneous nuclear ribonucleoprotein K OS=Gallus gallus GN=HNRNPK PE=4 SV=1 - [E1C453_CHICK]	33.8	3	12	12	274	5.1946e+06	0.943313	8;10;9	9.92506	1.04107	16;18;18	4.77943	0.969997	8;10;9	3.9116	0.224933	0.785834	0.254935	426	47.0725	6.46826	RNA binding			Pf00013; Pf08067; Pf13014; Pf13083
E1C8Y9	419815	Uncharacterized protein OS=Gallus gallus GN=SRSF3 PE=4 SV=1 - [E1C8Y9_CHICK]	20.73	2	2	3	53	4.99963e+06	0.940805	1;3;2	22.3707	1.08828	1;3;3	4.92484	0.899128	1;3;2	22.9588	0.515902	0.024442	0.259304	164	19.3179	11.6489	nucleotide binding			Pf00076; Pf13893; Pf14259
Q9DEA3	373984	Proliferating cell nuclear antigen OS=Gallus gallus GN=PCNA PE=1 SV=1 - [PCNA_CHICK]	10.31	1	3	3	10	619825							0.943105	1;1;1	6.93659			0.259989	262	28.8694	4.71631	catalytic activity; DNA binding; enzyme regulator activity; protein binding	nucleus; cytoplasm; cytoskeleton	metabolic process; regulation of biological process; response to stimulus; cell differentiation	Pf00705; Pf02747
R4GL78	419765	Platelet-activating factor acetylhydrolase IB subunit beta OS=Gallus gallus GN=PAFAH1B2 PE=4 SV=1 - [R4GL78_CHICK]	7.47	2	2	2	38	2.11736e+06	0.972522	2;2;4	7.41122	1.03433	3;3;4	4.3818	0.945652	2;2;4	13.0015	0.587	0.195589	0.259989	241	26.7898	6.21436	catalytic activity	cytoplasm; membrane	metabolic process; regulation of biological process	Pf00657; Pf13472
Q5ZMD1	421932	14-3-3 protein theta OS=Gallus gallus GN=YWHAQ PE=1 SV=1 - [1433T_CHICK]	65.31	2	11	15	637	1.71398e+07	1.79595	3;11;10	85.0991	1.02925	17;17;19	8.79918	1.86075	4;12;10	62.4981	0.388867	0.695678	0.260744	245	27.7647	4.77979	protein binding	nucleus; cytoplasm; membrane	transport; regulation of biological process; response to stimulus	Pf00244
F1P2G1	420146	Uncharacterized protein OS=Gallus gallus GN=CALR3 PE=3 SV=2 - [F1P2G1_CHICK]	1.67	1	1	1	18	723261	3.01209	1;1;-	13.261	0.454352	1;1;-	26.9219	7.06132	1;1;-	41.4823	0.182645	0.304317	0.261792	419	48.0048	5.38916	metal ion binding; protein binding	endoplasmic reticulum	metabolic process	Pf00262
F1NZ86		Stress-70 protein, mitochondrial OS=Gallus gallus GN=HSPA9 PE=3 SV=1 - [F1NZ86_CHICK]	30.81	2	16	17	256	1.15201e+07	1.16643	10;8;8	9.84499	0.740832	19;14;16	9.68023	1.48461	10;8;11	39.5704	0.961155	6.39071e-08	0.26431	675	73.1168	6.43018	nucleotide binding; protein binding	mitochondrion	cell organization and biogenesis; metabolic process; transport	Pf00012; Pf06723
Q5ZMT0	417554	14-3-3 protein epsilon OS=Gallus gallus GN=YWHAE PE=1 SV=1 - [1433E_CHICK]	56.08	3	11	13	379	1.2161e+07	1.60707	10;8;12	14.5911	1.16689	15;10;15	2.39177	1.42186	10;7;11	24.2583	0.00704034	0.0977385	0.265389	255	29.1554	4.7417	protein binding; RNA binding	cytoplasm; mitochondrion; membrane	cellular component movement; transport; regulation of biological process	Pf00244
E1C043		Uncharacterized protein OS=Gallus gallus GN=COX5A PE=4 SV=2 - [E1C043_CHICK]	20	1	3	3	75	9.01474e+06	1.46981	4;2;3	58.2493	0.765208	3;2;3	0.501842	1.86845	3;2;3	72.5719	0.480511	2.48346e-05	0.267856	155	16.9628	7.34229	catalytic activity; transporter activity	mitochondrion; membrane	transport	Pf02284
F1NIH5	416491	Uncharacterized protein OS=Gallus gallus GN=PDAP1 PE=4 SV=2 - [F1NIH5_CHICK]	36.11	1	5	5	25	870041	1.1452	3;1;-	112.474	1.04482	4;1;4	19.6138	0.692782	3;1;1	162.006	0.475697	0.722142	0.267856	180	20.5876	8.17725				Pf10252
R4GH93		Uncharacterized protein (Fragment) OS=Gallus gallus GN=LOC100858292 PE=4 SV=1 - [R4GH93_CHICK]	23.58	1	3	3	116	8.49857e+06	0.696488	9;7;5	16.4642	0.748808	11;9;7	3.2849	0.988032	9;7;6	15.7944	0.0113324	0.000206605	0.267856	106	12.0389	6.53662	metal ion binding; protein binding	nucleus	regulation of biological process	Pf01023
P67881	420624	Cytochrome c OS=Gallus gallus GN=CYC PE=1 SV=2 - [CYC_CHICK]	28.57	1	4	4	89	5.20666e+06	1.04118	5;3;5	25.4437	0.734028	9;6;8	3.25153	1.33163	5;3;5	18.8684	0.925139	9.52503e-09	0.268936	105	11.7031	9.49561	metal ion binding	nucleus; mitochondrion; cytosol	metabolic process; transport; regulation of biological process	Pf00034; Pf13442; Pf14495
F1NZP0		Twinfilin-2 (Fragment) OS=Gallus gallus GN=TWF2 PE=4 SV=2 - [F1NZP0_CHICK]	16.33	2	5	5	36	1.66139e+06	5.02807	1;2;1	98.8937	1.32887	2;2;1	13.7544	4.02182	1;2;1	96.588	0.211552	0.100144	0.27073	343	39.0751	6.55127	protein binding; nucleotide binding		regulation of biological process; cell organization and biogenesis; response to stimulus	Pf00241
F1P4H4		Uncharacterized protein OS=Gallus gallus GN=TXNDC5 PE=3 SV=1 - [F1P4H4_CHICK]	24.4	1	8	8	162	4.68525e+06	1.05426	2;2;7	20.6621	0.866098	8;8;10	17.0784	1.84221	3;3;7	25.4582	0.569256	0.19117	0.27073	414	46.3928	6.02393	catalytic activity	endoplasmic reticulum; organelle lumen	metabolic process; response to stimulus; transport; cellular homeostasis; regulation of biological process	Pf00085; Pf13098; Pf13905
F1P010		Uncharacterized protein (Fragment) OS=Gallus gallus PE=4 SV=2 - [F1P010_CHICK]	17.86	1	3	3	54	6.15495e+06	1.21259	4;5;2	6.19528	1.07408	5;5;3	5.4331	1.1067	4;5;2	4.2163	0.0757746	0.195589	0.271662	168	19.6904	8.42627	protein binding	cytoskeleton	cell organization and biogenesis; regulation of biological process	Pf05856
Q5ZLP5	425058	Uncharacterized protein OS=Gallus gallus GN=SARNP PE=2 SV=1 - [Q5ZLP5_CHICK]	32.38	1	6	6	52	1.99922e+06	0.909559	1;1;1	16.6697	1.07805	4;5;4	5.81668	0.878068	1;1;1	11.4972	0.506701	0.642058	0.271662	210	23.4483	7.34229		nucleus	transport	Pf02037
F1NGS7		Uncharacterized protein (Fragment) OS=Gallus gallus GN=ARF4 PE=3 SV=2 - [F1NGS7_CHICK]	41.51	1	3	5	81	1.54562e+06	2.16757	2;-;-		0.712415	2;1;2	9.4018	3.45408	2;-;-		0.361755	0.0316523	0.272988	159	18.0903	4.95752	nucleotide binding	cytoplasm; membrane	regulation of biological process; response to stimulus	Pf00025; Pf00071; Pf00503; Pf01926; Pf04670; Pf08477; Pf09439
F1NYA2		Uncharacterized protein OS=Gallus gallus GN=LOC100859865 PE=4 SV=1 - [F1NYA2_CHICK]	24.66	1	3	3	70	3.01762e+06	3.6318	3;3;3	72.988	1.02561	4;4;5	48.9611	1.36007	4;3;3	7.88306	0.214471	0.624368	0.272988	146	16.2421	5.71924	nucleotide binding		reproduction	Pf00076; Pf13893; Pf14259
F1ND23		Uncharacterized protein (Fragment) OS=Gallus gallus GN=NDUFS3 PE=3 SV=2 - [F1ND23_CHICK]	9.34	1	2	2	11	1.4271e+06	1.54231	-;1;1	14.1768	1.55398	1;1;1	12.0927	1.00837	-;1;1	1.17411	0.317261	0.0901379	0.273768	257	29.1711	6.41748	catalytic activity	mitochondrion; membrane	regulation of biological process; metabolic process	Pf00329
F1NTL2		Rab-like protein 3 OS=Gallus gallus GN=RABL3 PE=4 SV=2 - [F1NTL2_CHICK]	13.98	2	2	3	9	1.68514e+06	0.9193	-;1;1	20.4727	1.32875	-;1;1	31.4556	0.693213	-;1;1	10.736	0.724938	0.58982	0.27447	236	26.2875	7.02002	nucleotide binding		regulation of biological process; response to stimulus	Pf00071; Pf08477; Pf13191
E1BW78	420243	Uncharacterized protein OS=Gallus gallus GN=COX6C PE=4 SV=2 - [E1BW78_CHICK]	23.38	1	2	2	36	1.38568e+06	2.32437	2;1;3	156.975	1.16761	1;2;3	23.5642	1.39827	2;1;3	154.972	0.475697	0.28444	0.274594	77	8.78557	10.0669	catalytic activity; transporter activity	mitochondrion; membrane	transport	Pf02937
F1P5H6		Uncharacterized protein OS=Gallus gallus GN=LYG2 PE=4 SV=1 - [F1P5H6_CHICK]	45.5	2	8	8	225	7.39941e+06	3.60154	1;1;1	82.6332	0.497392	6;5;4	2.3294	5.10673	1;1;1	90.8467	0.358307	0.000671687	0.274669	211	23.2549	9.49561	catalytic activity		metabolic process	Pf01464
E1C4L7	770884	Uncharacterized protein OS=Gallus gallus GN=ARFIP1 PE=4 SV=2 - [E1C4L7_CHICK]	2.99	1	1	1	5	557469	0.0694327	-;1;1	74.1589	0.614128	-;1;1	20.0459	0.104949	-;1;1	57.9464	0.283691	0.343905	0.274761	402	44.6548	5.84619	protein binding	membrane; cytoplasm; cytosol	transport; regulation of biological process	Pf03114; Pf06456
E1BVT3		Malate dehydrogenase OS=Gallus gallus GN=MDH2 PE=3 SV=1 - [E1BVT3_CHICK]	61.72	1	17	17	452	1.76737e+07	1.07129	22;14;16	3.39464	0.896354	30;20;20	3.40065	1.34791	22;15;19	5.5108	0.962878	0.0142706	0.275139	337	35.6328	8.55811	catalytic activity; nucleotide binding	nucleus; cytoplasm; mitochondrion; membrane	metabolic process	Pf00056; Pf01073; Pf01118; Pf02866; Pf13460
F1NZ78		Alpha-enolase OS=Gallus gallus GN=ENO1 PE=3 SV=2 - [F1NZ78_CHICK]	51.15	4	16	18	1145	4.07259e+07	1.20735	38;27;24	30.3067	1.12522	43;42;38	2.52394	1.05689	35;28;25	27.7784	0.0259093	0.000224116	0.275139	434	47.3034	6.80029	metal ion binding; catalytic activity	cytoplasm	metabolic process; response to stimulus; regulation of biological process	Pf00113; Pf03952; Pf13378
E1C7S2	100858057	Uncharacterized protein OS=Gallus gallus GN=LOC100858057 PE=4 SV=2 - [E1C7S2_CHICK]	11.38	1	5	5	21	664366	0.861449	1;1;-	22.7067	1.03417	1;3;4	0.545405	0.761776	1;1;-	8.61688	0.625598	0.218657	0.277437	413	44.2056	8.27979	catalytic activity	mitochondrion	metabolic process	Pf00106; Pf02036; Pf13561; Pf14864
P13127	396521	F-actin-capping protein subunit alpha-1 OS=Gallus gallus GN=CAPZA1 PE=1 SV=1 - [CAZA1_CHICK]	37.06	1	5	6	41	2.42672e+06	2.32387	1;1;-	23.8527	1.38094	2;1;1	10.1713	1.87517	1;1;-	14.8449	0.288307	0.0581137	0.277437	286	32.9394	5.69385	protein binding	cytoplasm; cytosol	cell organization and biogenesis; regulation of biological process	Pf01267
P14315	396418	F-actin-capping protein subunit beta isoforms 1 and 2 OS=Gallus gallus GN=CAPZB PE=1 SV=3 - [CAPZB_CHICK]	35.38	1	9	9	303	7.26905e+06	0.918415	10;11;12	12.6864	1.11701	15;18;16	4.65659	0.854931	10;11;13	7.47479	0.7461	0.0738578	0.278462	277	31.3448	5.59229	protein binding	cytoplasm; cytosol; cytoskeleton; membrane	cell organization and biogenesis; regulation of biological process	Pf01115
F1NEW0		Uncharacterized protein OS=Gallus gallus GN=LMAN1 PE=4 SV=1 - [F1NEW0_CHICK]	16.1	1	6	6	34	1.23167e+06	1.60221	-;1;1	31.4484	0.835423	1;3;2	6.24355	2.08789	-;1;1	17.9647	0.493927	0.0543692	0.281807	503	56.4834	5.85889		Golgi; membrane	cell organization and biogenesis; regulation of biological process	Pf00139; Pf03388
E1C4V1		ATP synthase-coupling factor 6, mitochondrial OS=Gallus gallus GN=ATP5J PE=3 SV=2 - [E1C4V1_CHICK]	28.44	1	3	3	70	3.66443e+06	0.78144	3;5;4	24.4423	1.14257	4;3;5	31.1207	0.877582	2;3;4	24.2328	0.105177	0.846066	0.288053	109	12.4855	9.33447	transporter activity; catalytic activity	mitochondrion; membrane	metabolic process; transport	Pf05511
R4GGM5	769360	Uncharacterized protein OS=Gallus gallus GN=TMED7 PE=3 SV=1 - [R4GGM5_CHICK]	10.41	1	2	2	51	2.32024e+06	3.30561	1;-;1	30.0498	1.02337	4;1;1	20.9079	3.22899	1;-;1	30.6735	0.277148	0.54105	0.297107	221	25.0045	5.64307		membrane	transport	Pf01105
E1BQU2	421841	Uncharacterized protein OS=Gallus gallus GN=PGM3 PE=3 SV=2 - [E1BQU2_CHICK]	1.85	1	1	1	5	1069199	2.16514	-;1;1	14.4364	1.18322	-;1;1	1.39844	1.8025	-;1;1	15.2102	0.238432	0.110305	0.300033	542	59.8616	6.63916	metal ion binding; catalytic activity	cytosol	metabolic process	Pf00408; Pf02878; Pf02879
H9KZK6		Uncharacterized protein OS=Gallus gallus GN=PIT 54 PE=4 SV=2 - [H9KZK6_CHICK]	11.22	1	5	5	31	1.36842e+06	0.444562	2;3;2	2.17107	0.579759	2;3;2	3.37952	0.771519	2;3;2	5.35267	0.0536309	0.000973338	0.305704	508	54.8415	4.729	receptor activity	membrane	transport	Pf00530; Pf15494
Q5ZMU9	427410	Uncharacterized protein OS=Gallus gallus GN=vcp PE=1 SV=1 - [Q5ZMU9_CHICK]	36.85	3	20	20	168	2.86562e+06	1.37298	4;4;4	36.9455	0.724636	12;11;10	4.34517	1.48626	5;4;4	54.1192	0.841727	1.68696e-05	0.308672	806	89.2687	5.26221	nucleotide binding; catalytic activity; RNA binding; protein binding	proteasome; nucleus; cytoplasm; endoplasmic reticulum; cytosol	metabolic process; response to stimulus; regulation of biological process; transport; cell organization and biogenesis	Pf00004; Pf00910; Pf01057; Pf01078; Pf02359; Pf02933; Pf05496; Pf05673; Pf06068; Pf07724; Pf07726; Pf07728; Pf09336; Pf13191; Pf13207; Pf13401
E1C6C9	416543	Uncharacterized protein OS=Gallus gallus GN=NDUFB10 PE=4 SV=1 - [E1C6C9_CHICK]	6.29	1	1	1	20	4.24089e+06	1.52434	1;2;2	24.7317	0.956851	1;2;2	2.81015	1.57743	1;2;2	21.2938	0.307481	0.382555	0.309455	175	20.4841	6.34131		mitochondrion; membrane		Pf10249
E1C7W7	418420	Uncharacterized protein OS=Gallus gallus GN=TAGLN3 PE=4 SV=1 - [E1C7W7_CHICK]	11.06	1	1	2	25	4.30145e+06	0.84409	-;1;2	16.7253	1.03609	1;1;2	30.3916	0.681974	-;1;2	16.016	0.365097	0.808279	0.309455	199	22.4782	7.86963	protein binding	nucleus	regulation of biological process	Pf00307; Pf00402
F1NIN2		Uncharacterized protein OS=Gallus gallus GN=CTSA PE=4 SV=1 - [F1NIN2_CHICK]	13.38	1	6	6	151	5.71125e+06	1.36563	8;7;7	5.11653	1.20491	9;8;8	27.099	1.16514	7;8;8	27.9909	0.0550509	0.271195	0.309455	471	53.1481	6.52197	catalytic activity	nucleus; mitochondrion	metabolic process	Pf00450
Q5F4B1	416559	Phosphoglycolate phosphatase OS=Gallus gallus GN=PGP PE=2 SV=1 - [PGP_CHICK]	16.35	2	4	4	33	1.00592e+06	0.266218	1;1;2	131.858	1.46158	1;2;2	33.9357	0.263754	1;1;2	152.447	0.277179	0.359201	0.309455	312	32.9749	5.73193	catalytic activity		metabolic process	Pf00702; Pf13242; Pf13344
E1BWX1		Annexin OS=Gallus gallus GN=ANXA6 PE=2 SV=2 - [E1BWX1_CHICK]	20.46	3	13	14	104	1.97293e+06	0.837471	6;3;5	18.2496	0.9841	10;7;6	7.13821	0.848324	6;3;5	9.89488	0.199557	0.774994	0.309462	782	86.9401	6.31592	metal ion binding		transport; regulation of biological process	Pf00191
Q5ZJ00	422197	55 kDa erythrocyte membrane protein OS=Gallus gallus GN=MPP1 PE=2 SV=1 - [EM55_CHICK]	5.98	1	3	3	6	484266	0.717544	-;1;1	24.1693	1.61019	1;1;1	3.04827	0.434993	-;1;1	27.4915	0.473065	0.0104221	0.310616	468	52.4866	7.09326	protein binding; catalytic activity	membrane; cytoskeleton	metabolic process; regulation of biological process	Pf00018; Pf00595; Pf00625; Pf07653; Pf13180; Pf14604
F1NT28		Uncharacterized protein (Fragment) OS=Gallus gallus GN=PPA1 PE=4 SV=1 - [F1NT28_CHICK]	47.39	1	9	10	84	2.03398e+06	0.98923	2;2;3	2.81157	1.22993	2;5;8	3.82736	0.746252	3;2;4	12.555	0.515902	0.532155	0.312059	306	34.0027	5.96045	metal ion binding; catalytic activity	cytoplasm	metabolic process	Pf00719
Q09121		Eukaryotic translation initiation factor 5A-1 OS=Gallus gallus GN=EIF5A1 PE=1 SV=3 - [IF5A1_CHICK]	28.47	2	5	5	100	9.98776e+06	1.21155	4;3;3	16.4587	0.949644	5;6;5	6.56918	1.16522	4;3;3	29.61	0.272103	0.813753	0.314234	144	15.8788	5.5542	RNA binding	nucleus; cytoplasm; endoplasmic reticulum; membrane	metabolic process; transport; regulation of biological process	Pf01287
F1NN63		Uncharacterized protein OS=Gallus gallus GN=PGM1 PE=2 SV=1 - [F1NN63_CHICK]	4.32	1	3	3	15	629726	0.882122	2;1;2	54.4651	1.22353	2;2;2	7.81924	0.694977	2;1;2	52.0734	0.578499	0.0344812	0.317754	602	66.4491	8.82178	metal ion binding; catalytic activity	cytosol; cytoskeleton	metabolic process	Pf00408; Pf02878; Pf02879; Pf02880
F2Z4L5		60S ribosomal protein L7a (Fragment) OS=Gallus gallus GN=RPL7A PE=2 SV=1 - [F2Z4L5_CHICK]	24.15	2	6	6	116	4.33667e+06	4.49306	2;4;2	110.302	1.38478	6;6;8	4.62204	2.26999	2;5;3	75.0242	0.105418	2.06281e-05	0.318084	265	29.8499	10.5063		membrane; ribosome		Pf01248
F1P528		Uncharacterized protein OS=Gallus gallus GN=SPCS2 PE=4 SV=2 - [F1P528_CHICK]	13.76	1	3	3	15	750148							1.79381	1;-;1	16.7177			0.319768	189	21.5713	8.86572	catalytic activity		metabolic process	Pf06703
F1NIX2		Uncharacterized protein OS=Gallus gallus GN=DDX3X PE=4 SV=2 - [F1NIX2_CHICK]	12.2	1	6	7	71	2.2341e+06	0.924154	3;1;1	24.26	0.93021	7;4;3	4.66751	0.951284	3;1;1	17.8035	0.282441	0.0483268	0.324047	656	72.5988	7.15186	nucleotide binding; catalytic activity		metabolic process	Pf00270; Pf00271; Pf04851
Q90744	396547	Alpha-N-acetylgalactosaminidase OS=Gallus gallus GN=NAGA PE=1 SV=1 - [NAGAB_CHICK]	4.94	2	2	2	14	1.00289e+06	1.70854	-;1;2	9.36901	1.39265	-;2;3	5.71507	1.36906	-;1;2	6.67305	0.252555	0.0589635	0.326779	405	45.5858	6.0874	catalytic activity	vacuole	metabolic process	Pf02065; Pf10566
F1NQI0		Uncharacterized protein OS=Gallus gallus GN=AGA PE=4 SV=1 - [F1NQI0_CHICK]	3.19	1	1	1	12	1.27574e+06	2.23331	-;1;1	13.1318	1.20259	-;1;1	4.47712	1.83638	-;1;1	18.1635	0.218948	0.224909	0.328136	345	36.5809	6.52197	catalytic activity	vacuole; endoplasmic reticulum	metabolic process	Pf01112
H9KZF8	419108	ATP synthase subunit gamma OS=Gallus gallus GN=ATP5C1 PE=3 SV=2 - [H9KZF8_CHICK]	21.43	1	6	6	102	4.95106e+06	0.918961	4;2;3	52.6309	1.05621	5;5;4	13.4982	0.841189	4;2;3	46.3118	0.475697	0.137295	0.328136	294	32.7021	9.43701	catalytic activity; transporter activity	mitochondrion; membrane	metabolic process; transport	Pf00231
Q5ZJT7	420187	Uncharacterized protein OS=Gallus gallus GN=TCEB1 PE=4 SV=1 - [Q5ZJT7_CHICK]	21.43	1	2	2	16	502389	1.88862	-;1;1	18.2621	1.11769	-;2;2	0.0547738	1.71526	-;1;1	15.9327	0.288307	0.0501203	0.328136	112	12.465	4.77979			metabolic process	Pf03931
F1NU16		Uncharacterized protein OS=Gallus gallus GN=SF3A1 PE=4 SV=1 - [F1NU16_CHICK]	12.78	3	7	8	35	1.56973e+06	0.971858	1;1;-	67.0079	0.595596	1;2;1	60.8663	2.46603	1;1;-	27.5166	0.86477	0.387012	0.32817	790	88.3581	5.12256	RNA binding; protein binding	nucleus; spliceosomal complex	metabolic process	Pf00240; Pf01805; Pf12230
F1NA45		Uncharacterized protein OS=Gallus gallus GN=C5H14orf166 PE=4 SV=1 - [F1NA45_CHICK]	2.93	1	1	1	12	1.34506e+06	1.07839	1;-;1	13.7686	1.0922	1;1;1	15.0999	0.922144	1;-;1	4.60632	0.805411	0.533568	0.328349	239	27.4051	6.25244	protein binding	nucleus	regulation of biological process	Pf10036
F1NUK8		Uncharacterized protein OS=Gallus gallus GN=SNRNP40 PE=4 SV=2 - [F1NUK8_CHICK]	6.23	1	2	2	13	628451	0.610808	-;1;2	23.6333	0.814613	-;2;3	1.16497	0.747382	-;1;2	26.3866	0.230515	0.00159947	0.329971	385	41.2636	8.104	protein binding	nucleus; cytoplasm; spliceosomal complex		Pf00400
E1BSL7		Uncharacterized protein (Fragment) OS=Gallus gallus GN=ERP44 PE=4 SV=2 - [E1BSL7_CHICK]	7.39	1	3	3	32	1.61477e+06	1.75823	2;2;1	32.4696	1.02311	3;4;3	5.08302	1.71831	2;2;1	32.4918	0.23375	0.499291	0.330484	406	46.8624	5.38916	catalytic activity	endoplasmic reticulum; organelle lumen; membrane; cell surface	metabolic process; response to stimulus; cellular homeostasis; regulation of biological process	Pf00085; Pf01216; Pf07449; Pf13098; Pf13848
E1C1D1	423747	Annexin OS=Gallus gallus GN=ANXA7 PE=3 SV=2 - [E1C1D1_CHICK]	1.53	1	1	1	7	446019	2.35697	-;1;-		0.843877	-;1;-		2.32973	-;1;1	26.2105			0.330484	459	49.3023	5.90967	metal ion binding; protein binding	nucleus; membrane; cytosol	cellular homeostasis; cell proliferation; regulation of biological process; response to stimulus	Pf00191
Q5ZLX2	423279	Eukaryotic translation initiation factor 2 subunit 1 OS=Gallus gallus GN=EIF2S1 PE=2 SV=2 - [IF2A_CHICK]	18.73	1	6	6	52	803570	0.429128	1;2;1	84.1399	1.12085	1;5;2	16.8462	0.256909	1;2;-	103.967	0.282441	0.182846	0.330528	315	36.1555	5.13525	RNA binding	nucleus; cytoplasm; membrane	metabolic process; regulation of biological process; response to stimulus	Pf00575; Pf07541
E1BSS3		Eukaryotic translation initiation factor 3 subunit A OS=Gallus gallus GN=EIF3A PE=3 SV=1 - [E1BSS3_CHICK]	2.56	1	3	3	6	808936	0.857391	-;1;1	4.04291	1.0147	-;1;1	1.24481	0.719281	-;1;2	16.7502	0.256218	0.323465	0.335405	1365	163.226	7.15186	RNA binding; protein binding	nucleus; cytoplasm	cell organization and biogenesis; metabolic process; regulation of biological process	Pf01399; Pf07227
F1NLE7		Uncharacterized protein OS=Gallus gallus GN=AIMP1 PE=4 SV=2 - [F1NLE7_CHICK]	43.77	1	10	10	68	1.72953e+06	1.03767	1;1;2	92.2009	1.01935	4;5;9	8.65181	0.562837	3;3;2	25.4276	0.612459	0.647551	0.337001	329	35.9299	8.70459	RNA binding; protein binding	cell surface	regulation of biological process; cell communication; cellular component movement	Pf01588; Pf04111; Pf05266; Pf06005; Pf06156; Pf10211; Pf15035
Q49B65	424741	EF hand-containing protein 1 OS=Gallus gallus GN=EFHD1 PE=2 SV=1 - [Q49B65_CHICK]	45.8	1	8	8	105	4.95159e+06	0.81973	6;4;4	4.88481	1.01022	9;4;4	13.7972	0.964673	6;4;5	10.6692	0.242843	0.470751	0.339834	238	26.9096	5.10986	metal ion binding	mitochondrion; membrane	cell organization and biogenesis	Pf00036; Pf13499
Q5ZJ02	424512	DBIRD complex subunit ZNF326 OS=Gallus gallus GN=ZNF326 PE=2 SV=3 - [ZN326_CHICK]	15.19	1	7	7	98	1.94526e+06	0.697367	2;3;3	25.4777	0.828941	4;6;5	12.1738	1.01488	2;3;3	5.31777	0.154604	0.0868576	0.340116	566	63.5007	5.78271	protein binding; DNA binding; metal ion binding; RNA binding	nucleus; spliceosomal complex	metabolic process; regulation of biological process	Pf04988
E1C526		Uncharacterized protein OS=Gallus gallus GN=RIPK1 PE=2 SV=2 - [E1C526_CHICK]	7.04	2	3	3	6	560736	0.537676	-;1;1	33.064	1.06115	-;1;1	6.2227	0.495041	-;1;1	27.7132	0.402371	0.496763	0.341147	682	77.7016	5.99854	catalytic activity; protein binding; nucleotide binding	cytoplasm; mitochondrion	regulation of biological process; metabolic process; cell death; response to stimulus; cell organization and biogenesis	Pf00069; Pf00531; Pf07714; Pf12721
P12275	396537	Arylamine N-acetyltransferase, liver isozyme OS=Gallus gallus PE=1 SV=1 - [ARYL_CHICK]	7.67	2	2	2	10	811500	1.30274	1;1;-	6.78552	1.28423	1;1;1	16.4353	0.931898	1;1;-	4.58048	0.280313	0.261107	0.342666	287	32.8937	5.84619	catalytic activity		metabolic process	Pf00797
E1BQ63		Uncharacterized protein (Fragment) OS=Gallus gallus GN=SLC25A10 PE=3 SV=2 - [E1BQ63_CHICK]	5.32	1	2	2	18	2.14513e+06	1.1484	1;2;2	35.0966	0.722165	2;2;3	4.37631	1.25026	1;2;2	17.6659	0.684108	0.647551	0.347102	395	43.2109	9.31982	structural molecule activity; transporter activity	mitochondrion; membrane; ribosome	metabolic process; transport	Pf00153; Pf00542
E1BZR1	419570	Uncharacterized protein OS=Gallus gallus GN=HNRNPR PE=4 SV=2 - [E1BZR1_CHICK]	18.17	2	5	9	73	1.93572e+06	1.45747	2;3;2	25.7211	1.03783	5;5;4	2.20445	1.52254	2;3;2	43.0324	0.296793	0.750219	0.347102	633	70.9763	8.27979	nucleotide binding			Pf00076; Pf13893; Pf14259
P24479	396075	Protein S100-A11 OS=Gallus gallus GN=S100A11 PE=1 SV=2 - [S10AB_CHICK]	22.77	1	2	2	52	2.78446e+07	0.804789	4;2;4	19.5846	0.445393	5;4;4	10.5261	2.07781	4;2;4	28.5815	0.147404	0.000376836	0.350567	101	11.4058	6.53662	metal ion binding; protein binding	nucleus; cytoplasm	regulation of biological process	Pf00036; Pf01023; Pf13499; Pf13833
Q5ZJ54	417541	T-complex protein 1 subunit zeta OS=Gallus gallus GN=CCT6 PE=1 SV=3 - [TCPZ_CHICK]	23.4	3	10	10	119	3.61175e+06	1.30514	3;3;3	3.5971	0.898142	9;6;5	2.97764	1.46476	4;3;3	4.46522	0.159323	0.971461	0.352943	530	57.6085	6.81494	nucleotide binding; protein binding	cytoplasm	metabolic process	Pf00118
Q7SX83	395099	CAMP response element-binding protein OS=Gallus gallus GN=CREB1 PE=2 SV=1 - [Q7SX83_CHICK]	8.87	4	3	3	20	1.28769e+06	1.7607	1;1;1	30.7992	0.924277	2;2;2	23.8348	1.81498	1;1;1	40.7972	0.258624	0.66563	0.352943	327	35.0718	5.2749	DNA binding; protein binding	nucleus	regulation of biological process; metabolic process; cell organization and biogenesis; response to stimulus; cell differentiation	Pf00170; Pf02173
F1NUA2		Actin-related protein 2/3 complex subunit 5 (Fragment) OS=Gallus gallus GN=ARPC5 PE=3 SV=2 - [F1NUA2_CHICK]	44.66	1	4	4	68	5.3159e+06	1.69396	4;3;3	34.5627	0.95011	4;5;4	5.26754	1.34966	4;2;3	40.8625	0.180584	0.971461	0.354371	103	11.103	9.64209		cytoplasm; cytoskeleton	cell organization and biogenesis; regulation of biological process	Pf04699; Pf13669
E1BWG1		Uncharacterized protein OS=Gallus gallus GN=F13A1 PE=3 SV=2 - [E1BWG1_CHICK]	27.04	1	18	18	217	9.60875e+06	0.0179917	2;-;-		0.182903	4;4;2	24.9172	0.339545	2;-;-		0.31536	0.000212633	0.354762	736	83.6983	6.65381	catalytic activity; metal ion binding		coagulation; metabolic process	Pf00868; Pf00927; Pf01841
Q66VY4	420077	Splicing factor 3a subunit 2 OS=Gallus gallus GN=SF3A2 PE=2 SV=1 - [Q66VY4_CHICK]	2.86	1	1	1	8	485101	0.906292	1;-;1	10.4095	0.992556	1;1;1	12.334	0.968978	1;-;1	3.34795	0.532638	0.968272	0.354762	315	35.1161	9.64209	protein binding; metal ion binding	nucleus; spliceosomal complex	metabolic process	Pf12874
F2Z4K6	396400	Uncharacterized protein OS=Gallus gallus GN=RPL26L1 PE=2 SV=1 - [F2Z4K6_CHICK]	10.34	2	2	2	5	855569	2.89677	-;1;1	17.419	1.56834	-;1;1	3.96606	1.82479	-;1;1	20.7089	0.218948	0.121318	0.356391	145	17.2475	10.5503	structural molecule activity	ribosome	metabolic process	Pf00467
H9KYP7		Uncharacterized protein (Fragment) OS=Gallus gallus GN=PSMA5 PE=4 SV=2 - [H9KYP7_CHICK]	41.38	1	7	7	103	3.22478e+06	1.33289	4;7;4	6.90861	0.945194	9;8;7	15.3345	1.30226	4;6;4	16.8207	0.182645	0.296147	0.359816	232	25.2877	4.84326	catalytic activity	nucleus; cytoplasm	metabolic process	Pf00227; Pf10584
F1NSJ2	419371	Uncharacterized protein OS=Gallus gallus GN=ACOT7 PE=4 SV=2 - [F1NSJ2_CHICK]	2.52	1	1	1	6	537613	1.38045	1;1;1	17.8449	1.08315	1;1;1	3.1514	1.26381	1;1;1	13.8033	0.276927	0.108511	0.361742	397	43.6765	8.96826	catalytic activity	cytosol	metabolic process	Pf03061
R4GLM6	100859332	Peptidyl-prolyl cis-trans isomerase OS=Gallus gallus GN=LOC100859332 PE=3 SV=1 - [R4GLM6_CHICK]	14.97	1	2	2	12	513547	1.77622	-;1;1	17.4826	1.06646	1;1;1	7.69233	1.56794	-;1;1	15.5404	0.30122	0.382278	0.363758	147	16.0581	8.66064	catalytic activity	spliceosomal complex	metabolic process	Pf00160
F1NP51		Lamin-B2 OS=Gallus gallus GN=LMNB2 PE=2 SV=1 - [F1NP51_CHICK]	9.5	2	5	5	62	3.86397e+06	0.826814	5;6;4	8.42807	0.950608	6;7;7	10.763	0.874666	5;6;4	11.7913	0.358307	0.310691	0.365774	600	67.8965	5.2749	catalytic activity; motor activity; structural molecule activity	membrane		Pf00038; Pf00932; Pf01576; Pf04111; Pf09726; Pf12128; Pf13166
Q5ZHN4	418675	Protein XRP2 OS=Gallus gallus GN=RP2 PE=2 SV=3 - [XRP2_CHICK]	5.6	1	2	2	13	462476	1.54486	2;-;3	14.3605	1.34239	2;1;4	61.4315	1.91417	2;-;3	75.0489	0.242843	0.897364	0.36921	357	39.6971	5.2876	nucleotide binding; protein binding; catalytic activity; enzyme regulator activity	cytoplasm; Golgi; membrane	cell organization and biogenesis; metabolic process; transport; regulation of biological process	Pf00334; Pf07986
F1NK29		Na(+)/H(+) exchange regulatory cofactor NHE-RF1 OS=Gallus gallus GN=SLC9A3R1 PE=4 SV=1 - [F1NK29_CHICK]	18.02	2	5	5	31	871092				0.711144	1;4;-	3.64422	0.904904	-;1;1	6.41317		0.280573	0.369706	333	35.8591	6.16357	protein binding	membrane	transport; regulation of biological process; response to stimulus; cell organization and biogenesis; cellular homeostasis	Pf00595; Pf09007; Pf13180
P09102	374091	Protein disulfide-isomerase OS=Gallus gallus GN=P4HB PE=1 SV=3 - [PDIA1_CHICK]	40.78	3	18	18	340	1.32908e+07	0.80699	21;20;21	5.13122	0.849881	24;28;22	2.08333	0.93806	22;20;20	15.2008	0.0911892	0.00942336	0.371982	515	57.374	4.80518	catalytic activity	endoplasmic reticulum; organelle lumen; membrane; cell surface	metabolic process; cellular homeostasis; regulation of biological process	Pf00085; Pf13098; Pf13848; Pf13899; Pf13905
F1NIB4		Uncharacterized protein OS=Gallus gallus GN=HNRNPAB PE=4 SV=2 - [F1NIB4_CHICK]	31.51	1	5	5	221	7.24838e+06	0.9424	5;4;7	17.4349	1.11421	7;6;8	9.18716	0.888655	4;5;6	31.9083	0.257294	0.645665	0.377049	219	24.5566	9.64209	nucleotide binding			Pf00076; Pf14259
R4GJX7		Proteasome subunit alpha type-7 OS=Gallus gallus GN=PSMA7 PE=4 SV=1 - [R4GJX7_CHICK]	29.03	2	5	5	66	2.68135e+06	1.7663	1;1;1	19.6492	0.897254	3;3;3	23.0689	1.38089	1;1;2	15.5633	0.165573	0.344896	0.3772	217	24.459	8.70459	catalytic activity; protein binding		metabolic process	Pf00227
Q5F3R8	420063	Uncharacterized protein OS=Gallus gallus GN=RAB11B PE=2 SV=1 - [Q5F3R8_CHICK]	44.04	4	9	9	208	3.62896e+06	0.210938	4;5;5	62.8287	0.938926	10;5;9	13.426	1.19437	4;4;5	129.355	0.242843	0.647551	0.377358	218	24.5065	5.93506	nucleotide binding; catalytic activity	cytoplasm; mitochondrion; endosome; membrane	metabolic process; regulation of biological process; response to stimulus; transport	Pf00025; Pf00071; Pf01926; Pf08477; Pf13401
E1C658		Uncharacterized protein (Fragment) OS=Gallus gallus GN=ATP5H PE=4 SV=2 - [E1C658_CHICK]	45.68	1	7	7	175	5.44592e+06	1.53793	8;5;5	36.9357	1.18352	6;8;9	12.6119	1.31972	5;5;6	26.7779	0.105177	0.0185385	0.378285	162	18.4185	8.77783	transporter activity; catalytic activity	membrane	metabolic process; transport	Pf05873
Q5ZMV0	426867	Uncharacterized protein OS=Gallus gallus GN=HCLS1 PE=2 SV=1 - [Q5ZMV0_CHICK]	21.94	1	10	10	153	3.26066e+06	0.939237	4;7;6	37.1355	0.827221	9;12;7	6.80332	1.07387	4;7;6	21.5692	0.997687	0.00307975	0.379911	515	57.2121	4.85596	protein binding	nucleus; cytoplasm; membrane	regulation of biological process; response to stimulus; cell organization and biogenesis; cell differentiation	Pf00018; Pf02218; Pf07653; Pf14604
R4GG14	424418	Uncharacterized protein OS=Gallus gallus GN=TOR1AIP1 PE=4 SV=1 - [R4GG14_CHICK]	10.59	1	3	3	26	910474	1.8628	-;1;1	35.0062	0.591704	1;2;1	46.2494	2.00006	-;1;1	26.5322	0.456653	0.288614	0.380175	406	44.9822	7.59131			cell organization and biogenesis	Pf05609
E1BUF5		Uncharacterized protein (Fragment) OS=Gallus gallus GN=EFHD2 PE=4 SV=2 - [E1BUF5_CHICK]	4.57	1	1	1	8	293120	1.02127	2;-;-		0.835518	2;1;-	2.92205	1.27272	2;-;-		0.992407	0.333652	0.38186	219	24.6495	5.35107	metal ion binding			Pf13499
P18359	396539	Destrin OS=Gallus gallus GN=DSTN PE=1 SV=3 - [DEST_CHICK]	52.12	2	9	9	423	3.60199e+07	1.02526	21;16;17	19.453	0.972204	24;19;19	3.53251	1.07359	21;18;15	12.9163	0.975232	0.992357	0.38186	165	18.5205	7.59131	protein binding	cytoskeleton	cellular component movement; cell organization and biogenesis; regulation of biological process	Pf00241
E1BSV7	430371	Uncharacterized protein OS=Gallus gallus GN=YKT6 PE=4 SV=1 - [E1BSV7_CHICK]	11.11	1	1	2	7	2.42699e+06	0.765049	-;1;1	9.20466	0.994511	-;1;1	6.07429	0.760457	-;1;1	14.6271	0.299653	0.897674	0.382523	198	22.4093	5.70654	protein binding; catalytic activity	cytoplasm; mitochondrion; endosome; endoplasmic reticulum; Golgi; membrane	transport; metabolic process	Pf00957; Pf13774
F1P470		D-dopachrome decarboxylase OS=Gallus gallus GN=DDT PE=4 SV=1 - [F1P470_CHICK]	9.32	2	1	1	5	386256	0.905975	1;1;1	18.4359	1.04719	1;1;1	4.32444	0.862092	1;1;1	18.255	0.549651	0.265511	0.384326	118	12.7987	7.13721				Pf01187
R4GHX2		Peptidyl-prolyl cis-trans isomerase (Fragment) OS=Gallus gallus GN=PPIA PE=3 SV=1 - [R4GHX2_CHICK]	42.86	1	7	7	492	6.45606e+07	0.87939	16;18;19	3.05981	0.965303	16;22;23	0.283859	0.77069	14;18;20	5.38921	0.496857	0.669707	0.384326	147	15.9209	8.79248	catalytic activity		metabolic process	Pf00160
F1NKE8		Uncharacterized protein (Fragment) OS=Gallus gallus GN=PDXK PE=4 SV=2 - [F1NKE8_CHICK]	11.8	1	2	2	8	1.09825e+06	1.72883	-;1;1	20.2174	0.845829	-;1;1	7.43815	2.03459	-;1;1	28.0415	0.345066	0.377574	0.384854	322	35.6182	6.53662	metal ion binding; nucleotide binding; catalytic activity; protein binding	nucleus; cytoplasm; cytosol	cell proliferation; metabolic process	Pf00294; Pf08543
R4GH36	421261	Uncharacterized protein OS=Gallus gallus GN=SNRPB2 PE=4 SV=1 - [R4GH36_CHICK]	15.93	1	4	4	44	1.42552e+06	0.958495	1;1;-	10.2227	1.16536	4;5;2	21.2525	1.00112	1;1;-	2.40767	0.688559	0.687611	0.384854	226	25.5912	9.70068	nucleotide binding; RNA binding	spliceosomal complex	metabolic process	Pf00076; Pf13893; Pf14259
R4GJ59		Uncharacterized protein (Fragment) OS=Gallus gallus GN=SARS PE=3 SV=1 - [R4GJ59_CHICK]	8.55	1	3	3	13	1.27826e+06	2.59037	-;-;2		1.00915	1;1;2	10.5119	2.84086	-;-;2		0.417667	0.953897	0.385705	468	53.071	6.34131	nucleotide binding; catalytic activity	cytoplasm; mitochondrion	metabolic process	Pf00587; Pf02403
F1NFW0		Uncharacterized protein OS=Gallus gallus GN=SNX6 PE=4 SV=2 - [F1NFW0_CHICK]	11.85	1	4	4	35	1.01705e+06	1.00798	1;1;2	35.1013	1.00633	1;4;4	10.3033	0.746548	1;1;2	54.2112	0.978156	0.508665	0.388177	405	46.4497	6.16357	protein binding	cytoplasm; membrane	transport; regulation of biological process	Pf00787; Pf03114; Pf09325
F1NNF7	100859720	Uncharacterized protein OS=Gallus gallus GN=LOC100859720 PE=4 SV=1 - [F1NNF7_CHICK]	17.24	3	6	6	49	857428	0.778337	1;2;1	43.2053	0.707158	3;2;2	44.3174	1.19844	1;2;1	8.84278	0.456653	0.340597	0.388177	290	32.5664	8.90967	catalytic activity; metal ion binding	membrane	metabolic process	Pf13085; Pf13183; Pf13534
E1BU66		Uncharacterized protein (Fragment) OS=Gallus gallus GN=RPL38 PE=3 SV=2 - [E1BU66_CHICK]	37.5	1	3	3	63	1.94906e+06	0.769278	4;4;2	21.2728	0.913139	5;6;3	7.19888	0.8843	3;5;3	55.4324	0.448884	0.774994	0.391946	72	8.34079	10.0962	structural molecule activity	ribosome	metabolic process; regulation of biological process; cell organization and biogenesis	Pf01781
Q9IAY5	395557	Protein syndesmos OS=Gallus gallus GN=SDOS PE=1 SV=3 - [SDOS_CHICK]	9.87	1	3	3	23	939064	1.47411	-;1;1	19.5961	1.02837	1;1;1	5.71016	1.43547	-;1;1	13.8765	0.421672	0.477152	0.391946	314	33.2751	6.12549	RNA binding; catalytic activity; protein binding	cytoplasm; cytoskeleton; membrane	metabolic process
D5M8S2	395277	DJ-1 OS=Gallus gallus GN=DJ-1 PE=2 SV=1 - [D5M8S2_CHICK]	37.04	2	4	5	114	4.33654e+06	0.774032	1;2;1	59.0426	1.12069	5;6;5	5.22017	0.681645	1;2;1	56.9792	0.484176	0.0190796	0.393891	189	19.9184	6.771	RNA binding; antioxidant activity; catalytic activity; protein binding	nucleus; cytoplasm; mitochondrion; cytosol; membrane	cell communication; metabolic process; defense response; response to stimulus; cell organization and biogenesis; regulation of biological process; transport	Pf01965; Pf13278
E1BQD1		Uncharacterized protein (Fragment) OS=Gallus gallus GN=LOC418811 PE=4 SV=2 - [E1BQD1_CHICK]	30.8	2	6	7	85	1.24975e+06	1.57225	3;4;2	92.0121	1.44642	5;6;3	4.32785	0.572037	3;3;2	158.372	0.604903	0.0977385	0.398343	250	26.4484	6.90283				Pf01965
Q5ZL83	422932	Uncharacterized protein OS=Gallus gallus GN=SUCLG1 PE=2 SV=1 - [Q5ZL83_CHICK]	6.65	1	2	2	45	2.86263e+06	2.02828	2;-;1	14.426	0.908393	2;2;4	60.112	2.93426	2;1;1	82.058	0.275098	0.476711	0.398343	331	34.8272	9.43701	catalytic activity	cytoplasm; mitochondrion; membrane	metabolic process	Pf00549; Pf02629; Pf13607
Q5ZMK3	421485	Uncharacterized protein OS=Gallus gallus GN=SCCPDH PE=2 SV=1 - [Q5ZMK3_CHICK]	10.83	2	4	4	9	476701	0.599042	1;1;1	90.4831	0.782654	1;1;1	12.0989	0.825358	1;2;1	91.0506	0.475697	0.190299	0.399084	434	46.8252	9.01221	catalytic activity		metabolic process	Pf03435; Pf13460
E1BZF7	417967	Uncharacterized protein OS=Gallus gallus GN=Gga.3095 PE=4 SV=2 - [E1BZF7_CHICK]	16.91	1	8	8	96	3.95875e+06	1.13649	4;2;5	12.1526	1.20223	6;5;7	10.9276	1.07937	4;3;6	21.5058	0.38606	0.191457	0.399182	544	62.0127	8.54346				Pf04916
Q5ZJW4	424377	Vesicle-trafficking protein SEC22b OS=Gallus gallus GN=SEC22B PE=2 SV=1 - [SC22B_CHICK]	29.3	1	6	6	28	2.7222e+06	0.604931	-;1;2	96.417	0.932628	2;2;4	4.94615	0.547448	-;1;3	126.091	0.613488	0.482113	0.40124	215	24.7018	8.71924		membrane; endoplasmic reticulum; Golgi	transport	Pf00957; Pf13774
E1C270		Uncharacterized protein OS=Gallus gallus PE=4 SV=1 - [E1C270_CHICK]	10.06	3	4	4	77	1.77994e+06	1.31457	3;4;2	17.6175	1.31412	4;5;5	1.60492	0.959594	3;4;2	16.5016	0.0446852	0.00191514	0.401851	348	40.4401	11.6196	nucleotide binding; RNA binding	nucleus	regulation of biological process	Pf00076; Pf08777; Pf14259
F1P188		3-hydroxyisobutyryl-CoA hydrolase, mitochondrial OS=Gallus gallus GN=HIBCH PE=4 SV=1 - [F1P188_CHICK]	8.83	2	4	4	16	515096	0.687244	-;1;1	3.2671	0.827561	1;1;2	18.3416	0.869277	-;1;1	9.56291	0.149425	0.220475	0.401851	385	42.8403	8.44092	catalytic activity	mitochondrion	metabolic process	Pf00378; Pf13766
F1NTT2	768930	Uncharacterized protein OS=Gallus gallus GN=RPS28 PE=3 SV=2 - [F1NTT2_CHICK]	30.43	1	2	2	21	2.13567e+06	0.823627	3;4;1	30.4221	0.993298	3;4;2	9.17494	0.770201	3;4;1	49.4066	0.49598	0.944683	0.401875	69	7.8362	10.6968	structural molecule activity	ribosome	metabolic process	Pf01200
E1C2E3		Uncharacterized protein (Fragment) OS=Gallus gallus GN=VDAC3 PE=4 SV=2 - [E1C2E3_CHICK]	21.48	1	5	5	69	2.76898e+06	2.16258	-;2;2	41.3577	1.14149	4;8;5	2.58763	1.90294	-;2;2	38.6599	0.399006	0.935192	0.40297	284	30.4815	8.82178	transporter activity	mitochondrion; membrane	defense response; response to stimulus; transport; cell communication; regulation of biological process	Pf01459
F1NAC8		Uncharacterized protein OS=Gallus gallus GN=SNRPA1 PE=4 SV=1 - [F1NAC8_CHICK]	19.22	1	4	4	21	814525	0.389238	-;-;3		1.08302	1;1;3	42.9451	0.413085	-;-;3		0.530879	0.971831	0.40297	255	28.3972	8.74854	protein binding	spliceosomal complex		Pf12799; Pf13855; Pf14580
F1P0Q9		Uncharacterized protein OS=Gallus gallus GN=Gga.11143 PE=4 SV=2 - [F1P0Q9_CHICK]	1.35	2	1	1	6	782008	0.719955	-;1;1	34.2807	1.07967	-;1;1	10.7228	0.648588	-;1;1	24.5968	0.551694	0.592351	0.403927	1111	117.045	6.62451	protein binding			Pf00627; Pf12478; Pf14555
E1C7E1	426536	Uncharacterized protein OS=Gallus gallus GN=HRSP12 PE=4 SV=2 - [E1C7E1_CHICK]	21.58	1	2	2	25	2.35872e+06	0.840046	3;1;2	3.33952	1.12966	4;3;2	18.0858	0.671672	3;1;2	4.78638	0.723881	0.168602	0.404007	139	14.8118	8.42627	catalytic activity	nucleus; cytoplasm; mitochondrion	metabolic process	Pf01042
F1NII6	417986	Uncharacterized protein OS=Gallus gallus GN=NHP2L1 PE=4 SV=2 - [F1NII6_CHICK]	32.81	1	3	3	54	4.88713e+06	4.30738	3;1;-	107.422	0.908571	4;3;-	45.6625	4.22589	3;1;1	76.1739	0.770947	0.853315	0.404007	128	14.0655	8.1626	RNA binding			Pf01248
Q5ZL37	416087	Uncharacterized protein OS=Gallus gallus GN=SUCLG2 PE=2 SV=1 - [Q5ZL37_CHICK]	14.12	1	5	5	19	881568	0.67671	1;1;1	50.9382	1.31043	1;2;1	19.6957	0.544848	1;1;1	58.5762	0.476756	0.171506	0.404141	432	46.7315	6.90283	catalytic activity; nucleotide binding; metal ion binding	mitochondrion	metabolic process	Pf00549; Pf01071; Pf08442; Pf13549
P50147	396367	Guanine nucleotide-binding protein G(i) subunit alpha-2 OS=Gallus gallus GN=GNAI2 PE=2 SV=2 - [GNAI2_CHICK]	25.92	11	6	8	108	3.39261e+06	0.874127	3;1;4	82.3776	1.01775	5;4;5	5.68412	0.831519	3;1;3	75.7141	0.473351	0.839448	0.41083	355	40.5511	5.64307	nucleotide binding; protein binding; catalytic activity; signal transducer activity; metal ion binding	nucleus; cytoplasm; cytoskeleton; membrane	regulation of biological process; response to stimulus; metabolic process; cell proliferation; cell division	Pf00025; Pf00503
P49147	396394	Cytosolic phospholipase A2 OS=Gallus gallus GN=PLA2G4A PE=1 SV=1 - [PA24A_CHICK]	1.34	1	1	1	10	455697	0.459548	1;-;1	9.82864	0.950529	2;2;1	18.4355	0.531866	1;-;1	35.8842	0.182645	0.732555	0.410831	748	84.9239	5.19873	catalytic activity; metal ion binding; protein binding	cytoplasm; endoplasmic reticulum; Golgi; cytosol	metabolic process; regulation of biological process; transport; response to stimulus	Pf00168; Pf01735
F1NPT1		Uncharacterized protein (Fragment) OS=Gallus gallus GN=TOP1 PE=2 SV=1 - [F1NPT1_CHICK]	7.36	3	6	6	17	1.42932e+06				0.991209	1;1;1	22.6655	0.412189	-;1;1	49.4077		0.971461	0.41183	747	88.6109	9.40771	DNA binding; catalytic activity	chromosome	metabolic process	Pf01028; Pf02919; Pf14370
F1P555	395803	Uncharacterized protein OS=Gallus gallus GN=SFPQ PE=4 SV=2 - [F1P555_CHICK]	21.64	1	10	11	214	3.51684e+06	1.27775	8;10;12	4.25452	0.980646	12;13;15	4.95992	1.4291	7;10;10	27.8146	0.360562	0.741763	0.412552	647	69.5291	9.46631	nucleotide binding		regulation of biological process; metabolic process	Pf00076; Pf08075; Pf13893; Pf14259
Q8UWG7	373957	60S ribosomal protein L6 OS=Gallus gallus GN=RPL6 PE=2 SV=1 - [Q8UWG7_CHICK]	13.42	1	5	5	109	1.96768e+06	1.49299	4;6;5	37.0792	1.52846	4;7;8	8.17514	0.803587	3;5;4	65.768	0.668073	9.47526e-08	0.412552	298	33.9024	10.6675	structural molecule activity	ribosome	metabolic process	Pf01159; Pf03868
F1NH81		Uncharacterized protein (Fragment) OS=Gallus gallus GN=PABPC1 PE=2 SV=1 - [F1NH81_CHICK]	9.6	2	6	6	48	2.52409e+06	0.690316	3;2;1	22.0832	0.662839	4;4;3	29.381	0.90898	3;3;2	9.33347	0.0410673	0.117041	0.412734	573	63.6965	9.62744	nucleotide binding; RNA binding			Pf00076; Pf00658; Pf13893; Pf14259
F1NJ73		Uncharacterized protein (Fragment) OS=Gallus gallus GN=AK2 PE=3 SV=2 - [F1NJ73_CHICK]	20.72	1	5	5	72	2.05548e+06	2.48331	-;2;2	2.39774	0.987737	4;3;4	2.44037	2.63214	-;-;2		0.201679	0.867707	0.412734	251	27.3291	8.42627	nucleotide binding; catalytic activity	mitochondrion; membrane	metabolic process	Pf00406; Pf05191
F1NAF3	769492	Uncharacterized protein OS=Gallus gallus GN=NDUFS8 PE=3 SV=2 - [F1NAF3_CHICK]	14.35	1	3	3	40	738196	0.25331	-;1;-		1.23815	-;1;1	115.926	0.694652	2;1;-	87.013		0.894869	0.416026	209	23.8088	6.07471	catalytic activity	mitochondrion; membrane	response to stimulus; cell organization and biogenesis; metabolic process	Pf00037; Pf12837; Pf12838; Pf13183; Pf13187; Pf13237; Pf13459; Pf13484; Pf13534; Pf14697
F1NY04		Uncharacterized protein OS=Gallus gallus GN=SASH3 PE=4 SV=2 - [F1NY04_CHICK]	7.87	1	2	2	22	1.07501e+06	0.788079	1;1;-	7.13302	1.00277	1;1;1	49.0239	0.639103	1;1;-	27.1988	0.280313	0.897742	0.417108	381	41.6195	5.21143	protein binding	nucleus; cytoplasm	regulation of biological process	Pf00018; Pf00536; Pf07647; Pf07653; Pf12485
E1C123	423378	Uncharacterized protein OS=Gallus gallus GN=AHSA1 PE=4 SV=1 - [E1C123_CHICK]	9.71	1	3	3	29	1.15632e+06	2.75716	-;1;1	12.2985	1.37204	-;1;1	20.5408	2.04845	-;1;1	33.0128	0.182645	0.434037	0.417615	340	38.0213	5.80811	enzyme regulator activity; protein binding	cytoplasm	response to stimulus; regulation of biological process	Pf08327; Pf09229
E1BUZ5		Uncharacterized protein (Fragment) OS=Gallus gallus GN=RPLP2 PE=3 SV=2 - [E1BUZ5_CHICK]	49.25	1	4	4	177	5.91314e+06	2.03552	4;3;5	73.3128	1.14025	7;7;8	4.57562	1.54745	3;3;5	66.4966	0.17156	0.678019	0.418484	134	14.1581	4.729	structural molecule activity	ribosome	metabolic process	Pf00428
F1NPA9		Uncharacterized protein OS=Gallus gallus GN=RPS3 PE=2 SV=2 - [F1NPA9_CHICK]	64.61	1	14	14	388	1.19297e+07	1.20423	12;14;13	16.0837	1.18424	21;21;20	5.10809	1.06664	13;13;13	16.4534	0.361755	1.46233e-05	0.418484	243	26.7024	9.65674	DNA binding; RNA binding; structural molecule activity; catalytic activity; protein binding	nucleus; cytoplasm; cytosol; ribosome	metabolic process; regulation of biological process; response to stimulus	Pf00189; Pf07650
H9L074		Uncharacterized protein OS=Gallus gallus PE=3 SV=2 - [H9L074_CHICK]	21.5	1	1	8	188	1.71245e+07	1.49122	1;1;1	27.1575	1.10898	1;1;1	28.2272	1.36123	1;1;1	25.0044	0.35407	0.718973	0.422998	307	35.3299	4.90674		cytoplasm; cytoskeleton		Pf00261; Pf12718
P63283	374123	SUMO-conjugating enzyme UBC9 OS=Gallus gallus GN=UBE2I PE=2 SV=1 - [UBC9_CHICK]	6.33	1	1	1	14	5.80569e+06	0.908504	1;1;1	8.24056	0.916492	1;1;2	1.27882	0.993743	1;1;1	6.37431	0.294043	0.0359716	0.425693	158	17.9952	8.66064	nucleotide binding; protein binding; catalytic activity; RNA binding	nucleus; cytoplasm	regulation of biological process; cell organization and biogenesis; metabolic process; cell division	Pf00179; Pf14461
O57389	395921	CNP2 OS=Gallus gallus GN=CNP PE=2 SV=1 - [O57389_CHICK]	5.71	1	3	3	14	456753	1.12533	-;-;3		0.757872	-;3;3	23.4865	1.44838	-;-;3		0.556916	0.395548	0.428222	420	47.2064	9.0708	catalytic activity; nucleotide binding	cytoplasm; membrane	metabolic process; cell organization and biogenesis; response to stimulus	Pf01591; Pf05881; Pf06414; Pf13207; Pf13238; Pf13401; Pf13521; Pf13671
P20136	395976	Glutathione S-transferase 2 OS=Gallus gallus GN=GSTM2 PE=1 SV=4 - [GSTM2_CHICK]	21.36	1	4	4	63	2.87316e+06	2.94414	1;3;2	75.2873	0.973014	3;3;2	24.2731	3.50169	1;3;2	89.3147	0.396692	0.623411	0.432701	220	25.8762	7.32764	catalytic activity; protein binding	cytoplasm	metabolic process	Pf00043; Pf02798; Pf13409; Pf13417
E1BZG4		Uncharacterized protein OS=Gallus gallus GN=EEF1D PE=3 SV=2 - [E1BZG4_CHICK]	19.36	1	7	9	107	5.78149e+06	1.17362	1;1;4	14.6014	1.39774	3;3;5	28.422	0.919742	-;1;3	0.818203	0.830119	0.976654	0.433621	687	76.0805	4.97021	RNA binding; signal transducer activity		metabolic process; regulation of biological process; response to stimulus	Pf00736; Pf10587
E1BW94	421976	Uncharacterized protein OS=Gallus gallus GN=SF3B14 PE=4 SV=1 - [E1BW94_CHICK]	28	1	3	3	31	1.13543e+06	0.834703	2;4;2	29.7425	1.0928	3;4;4	17.6754	0.772152	2;4;2	25.1612	0.604903	0.718973	0.434415	125	14.5756	9.37842	nucleotide binding	spliceosomal complex		Pf00076; Pf13893; Pf14259
Q5ZKL7	777552	Bridging integrator 2 OS=Gallus gallus GN=BIN2 PE=2 SV=1 - [BIN2_CHICK]	19.33	4	6	7	41	1.36902e+06	0.760067	1;1;4	57.3187	0.837283	1;1;5	24.0071	0.861084	1;1;4	49.2256	0.243871	0.501031	0.435199	476	51.1481	4.89404	protein binding	cytoplasm		Pf03114
F1N9J4		60S ribosomal protein L22 (Fragment) OS=Gallus gallus GN=RPL22 PE=2 SV=1 - [F1N9J4_CHICK]	30.71	2	3	3	145	7.85925e+06	6.27906	3;5;3	130.421	1.297	5;7;6	16.1589	2.76253	4;5;4	94.6426	0.115069	0.046861	0.438416	127	14.6457	9.18799	structural molecule activity	cytoplasm; ribosome	metabolic process; cell differentiation	Pf01776
F6SQB5		Uncharacterized protein (Fragment) OS=Gallus gallus GN=UBE2D3 PE=3 SV=1 - [F6SQB5_CHICK]	7.86	1	1	1	30	5.99825e+06	1.54333	1;1;-	96.1406	0.412562	2;2;2	5.59798	4.38435	1;1;-	68.1372	0.95842	0.0247425	0.438416	140	15.8499	6.75635	catalytic activity		metabolic process	Pf00179; Pf14461
E1C807		Uncharacterized protein OS=Gallus gallus GN=BCOR PE=4 SV=2 - [E1C807_CHICK]	0.75	1	1	1	5	1.28815e+06	0.165136	-;1;-		0.129838	-;1;-		1.59577	1;1;1	41.8306			0.444672	1732	188.622	7.02002	catalytic activity; protein binding; DNA binding	nucleus	regulation of biological process; cell organization and biogenesis; metabolic process	Pf00023; Pf12796; Pf13606; Pf13637; Pf13857
Q5ZJV5	415826	Uncharacterized protein OS=Gallus gallus GN=COX4I1 PE=2 SV=1 - [Q5ZJV5_CHICK]	34.5	1	5	5	322	1.32496e+07	1.81894	5;8;6	74.7015	0.88195	15;10;10	18.8882	1.76589	4;7;9	82.2409	0.878016	0.0142706	0.445996	171	19.6191	8.86572	catalytic activity; transporter activity	nucleus; mitochondrion; membrane	transport	Pf02936
R4GIW5		Phosphatidylinositol 5-phosphate 4-kinase type-2 alpha OS=Gallus gallus GN=PIP4K2A PE=4 SV=1 - [R4GIW5_CHICK]	10.18	4	3	3	24	1.24893e+06	1.10707	5;2;3	47.6154	1.13954	5;3;5	11.1413	0.967782	5;2;3	31.9437	0.805411	0.384624	0.445996	334	38.3692	6.21436	catalytic activity		metabolic process	Pf01504
E1C6C1	416990	Uncharacterized protein OS=Gallus gallus GN=PEBP1 PE=4 SV=1 - [E1C6C1_CHICK]	51.87	1	7	7	181	5.43479e+06	1.2343	5;6;6	56.5897	0.988674	9;10;9	4.64508	1.26817	6;6;6	8.91953	0.360562	0.678019	0.446459	187	20.9436	7.44482	protein binding			Pf01161
F1NQG5	428442	Ribosomal protein L15 OS=Gallus gallus GN=RPL15 PE=2 SV=2 - [F1NQG5_CHICK]	14.71	2	3	3	46	3.97228e+06	0.749298	1;1;1	69.6236	1.24125	3;3;3	18.9557	0.513644	1;1;1	71.184	0.604903	0.462443	0.446459	204	24.1171	11.6196	structural molecule activity	ribosome	metabolic process	Pf00827
F1NWK2	772260	Uncharacterized protein OS=Gallus gallus GN=COX7A2 PE=4 SV=2 - [F1NWK2_CHICK]	27.71	1	2	2	21	2.79448e+06	1.32226	-;-;2		0.952534	1;2;2	3.936	1.38583	-;-;2		0.436922	0.35949	0.446459	83	9.5901	10.1548	catalytic activity; transporter activity	mitochondrion; membrane	transport	Pf02238
R4GIM2		Uncharacterized protein (Fragment) OS=Gallus gallus GN=LOC100858533 PE=4 SV=1 - [R4GIM2_CHICK]	29.66	2	4	4	58	2.13256e+06	1.45297	5;4;3	8.46202	1.15885	7;7;5	3.12614	1.28644	5;4;3	12.5021	0.134218	0.0139593	0.446459	118	13.4256	11.4878	structural molecule activity	ribosome	metabolic process	Pf01199
F1NH66	771345	Uncharacterized protein OS=Gallus gallus PE=4 SV=2 - [F1NH66_CHICK]	0.91	1	1	1	6	2.20068e+06	0.912888	1;2;1	9.68174	0.800428	1;2;1	5.66056	1.1402	1;2;1	12.9669	0.277191	0.0200355	0.448	988	109.288	6.30322	protein binding		regulation of biological process	Pf00400; Pf03451
F1NRI3		WD repeat-containing protein 1 OS=Gallus gallus GN=WDR1 PE=4 SV=2 - [F1NRI3_CHICK]	34.65	2	14	14	127	2.74809e+06	0.527591	6;4;5	22.3202	1.08655	8;6;8	4.98724	0.545062	7;5;5	25.1033	0.00663391	0.633652	0.448	609	66.5428	6.66846	protein binding			Pf00400
F1NV93		Peptidyl-prolyl cis-trans isomerase (Fragment) OS=Gallus gallus GN=PPIB PE=3 SV=2 - [F1NV93_CHICK]	46.94	2	1	7	233	1.64756e+07	0.996704	-;-;1		1.22232	1;-;-		1.75459	1;1;-	29.0803			0.448	147	16.2343	9.11475	catalytic activity		metabolic process	Pf00160
F1P0P0		Uncharacterized protein OS=Gallus gallus GN=HN1L PE=4 SV=1 - [F1P0P0_CHICK]	26.02	1	2	2	24	2.8456e+06	0.123753	-;1;-		0.779816	-;1;-		0.684486	2;1;2	86.281			0.448	123	12.8835	9.5249		cytoplasm; membrane
Q5F473	418240	Uncharacterized protein OS=Gallus gallus GN=NUP50 PE=2 SV=1 - [Q5F473_CHICK]	13.03	1	4	4	16	1.10864e+06	2.0325	1;1;1	42.8158	0.781214	1;2;2	21.5567	2.26602	1;1;1	53.4171	0.282546	0.482933	0.451162	468	50.0769	6.80029		membrane	transport	Pf00638; Pf08911
Q5ZJJ2	417563	Replication protein A 70 kDa DNA-binding subunit OS=Gallus gallus GN=RPA1 PE=2 SV=1 - [RFA1_CHICK]	9.93	1	4	4	18	672188	1.00828	-;2;1	14.8747	0.619581	2;2;1	28.7838	1.47846	-;2;1	37.0833	0.965308	0.159551	0.451162	614	67.9582	7.85498	DNA binding; metal ion binding	chromosome; nucleus; cytoplasm; cytoskeleton	cell organization and biogenesis; metabolic process; response to stimulus; regulation of biological process	Pf01336; Pf04057; Pf08646
P00940	396435	Triosephosphate isomerase OS=Gallus gallus GN=TPI1 PE=1 SV=2 - [TPIS_CHICK]	52.82	1	11	11	784	2.62508e+07	1.16221	27;23;27	5.53928	1.07838	31;27;33	4.42426	1.1233	26;23;28	12.2565	0.220821	0.475421	0.451359	248	26.6038	7.1958	catalytic activity	nucleus; cytosol	metabolic process; development	Pf00121
F1P1N3		Uncharacterized protein (Fragment) OS=Gallus gallus GN=WRNIP1 PE=2 SV=2 - [F1P1N3_CHICK]	1.04	1	1	1	3	502199	0.390483	1;-;-		0.895544	1;-;-		0.599233	1;1;-	36.4876			0.452585	577	62.8072	7.89893	nucleotide binding; DNA binding; catalytic activity; protein binding	nucleus; mitochondrion	metabolic process; regulation of biological process	Pf00004; Pf00006; Pf00308; Pf00910; Pf03215; Pf04851; Pf05496; Pf06068; Pf07724; Pf07728; Pf12002; Pf13173; Pf13177; Pf13191; Pf13401
F1NU03		Uncharacterized protein OS=Gallus gallus GN=RCSD1 PE=4 SV=2 - [F1NU03_CHICK]	18.06	1	5	5	16	7.9977e+06	0.541064	-;1;1	12.5379	0.70756	1;1;1	6.31213	0.767918	-;1;1	20.3955	0.238432	0.0573188	0.453286	371	40.1056	4.98291	protein binding		response to stimulus
F1NWF7	426863	Uncharacterized protein OS=Gallus gallus GN=ARSA PE=4 SV=2 - [F1NWF7_CHICK]	1.78	1	1	1	6	285676	1.3774	1;1;-	19.8727	1.09813	1;1;1	5.34342	1.276	1;1;-	11.6321	0.475697	0.18331	0.454651	506	54.916	6.66846	catalytic activity; metal ion binding	membrane	metabolic process	Pf00884; Pf01663; Pf14707
O73790	395715	Heterochromatin-associated protein MENT OS=Gallus gallus GN=SERPINB10 PE=1 SV=1 - [SPB10_CHICK]	40.98	1	17	17	224	1.17795e+07	0.711243	4;2;2	120.301	0.343992	9;8;8	10.4453	2.01676	5;2;2	96.1743	0.409088	0.000104003	0.454651	410	47.3535	9.36377	DNA binding; enzyme regulator activity	nucleus; chromosome	regulation of biological process; cell organization and biogenesis; metabolic process	Pf00079
E1C516	426770	Uncharacterized protein OS=Gallus gallus GN=PROSC PE=3 SV=1 - [E1C516_CHICK]	4.35	1	1	1	4	1.21769e+06	1.99209	-;1;1	13.4609	1.29623	-;1;1	8.61067	1.52836	-;1;1	22.5453	0.242374	0.28444	0.458533	276	30.0524	8.25049		mitochondrion	metabolic process	Pf01168
P43347	396363	Translationally-controlled tumor protein homolog OS=Gallus gallus GN=TPT1 PE=2 SV=1 - [TCTP_CHICK]	22.67	1	3	3	51	4.36842e+06	3.69269	1;1;-	66.4692	0.807707	1;1;2	19.0988	4.24949	1;1;-	71.899	0.455985	0.430285	0.458533	172	19.5176	4.99561	metal ion binding; protein binding; RNA binding	nucleus; cytoplasm; endosome	response to stimulus; regulation of biological process	Pf00838
E1BZE6		Uncharacterized protein OS=Gallus gallus GN=LOC100859627 PE=4 SV=2 - [E1BZE6_CHICK]	30.93	1	8	10	269	1.94416e+07	0.785563	10;11;9	4.52523	1.03322	15;14;14	2.09685	0.741183	10;11;8	1.71215	0.758781	0.417707	0.459508	388	40.8304	9.26123	nucleotide binding	nucleus; spliceosomal complex		Pf00076; Pf13893; Pf14259
Q02960	100857237	Macrophage migration inhibitory factor OS=Gallus gallus GN=MIF PE=3 SV=3 - [MIF_CHICK]	21.74	1	2	2	23	840481	1.28211	3;-;-		1.00378	4;2;-	2.86835	1.31284	3;-;-		0.450063	0.908034	0.459508	115	12.4761	7.37158	catalytic activity; protein binding	extracellular; cytoplasm; cell surface	metabolic process; regulation of biological process; defense response; response to stimulus; cell proliferation; cell organization and biogenesis	Pf01187
Q5ZMB8	417716	Uncharacterized protein OS=Gallus gallus GN=PSMC2 PE=2 SV=1 - [Q5ZMB8_CHICK]	21.25	1	8	8	54	1.5179e+06	0.542733	2;2;2	58.001	0.828438	3;3;5	4.62718	0.781947	2;2;2	44.7919	0.324251	0.111331	0.459508	433	48.6312	5.94775	nucleotide binding; protein binding; catalytic activity	proteasome; nucleus; cytoplasm; mitochondrion	metabolic process; regulation of biological process	Pf00004; Pf00158; Pf07724; Pf07726; Pf07728; Pf13191; Pf13401
Q6JLB2	421551	Proteasome subunit beta type OS=Gallus gallus GN=PSMB1 PE=3 SV=1 - [Q6JLB2_CHICK]	21.94	1	5	5	64	3.50836e+06	2.05062	3;3;2	90.109	1.06957	4;3;5	2.58322	1.55324	3;4;2	62.8826	0.42865	0.0954372	0.459508	237	25.9681	6.88818	catalytic activity	proteasome; nucleus; cytoplasm	metabolic process	Pf00227
E1BX85	423881	Uncharacterized protein OS=Gallus gallus GN=GSTO1 PE=3 SV=1 - [E1BX85_CHICK]	21.76	1	5	5	47	1.32356e+06	1.05277	3;1;1	41.2037	1.57048	3;4;6	9.79544	0.712038	3;1;1	46.5484	0.703029	0.0264451	0.46068	239	27.2059	7.44482	catalytic activity; protein binding	cytoplasm	metabolic process; cellular homeostasis; regulation of biological process	Pf00043; Pf00462; Pf02798; Pf13409; Pf13410; Pf13417; Pf14497
E1C8Y3		Uncharacterized protein (Fragment) OS=Gallus gallus GN=ARPC3 PE=4 SV=2 - [E1C8Y3_CHICK]	22.04	1	4	4	57	2.42676e+06	1.1258	2;4;4	5.9696	1.04976	4;6;5	3.44201	1.12923	2;3;4	10.8259	0.260206	0.741763	0.46068	186	21.2748	8.48486		cytoskeleton	cell organization and biogenesis; regulation of biological process	Pf04062
F1NPX5		SH3 domain-binding glutamic acid-rich-like protein (Fragment) OS=Gallus gallus GN=SH3BGRL PE=2 SV=2 - [F1NPX5_CHICK]	42.98	1	4	4	83	3.9968e+06	0.927434	4;4;5	51.0269	0.732413	8;7;5	6.61991	1.31116	4;4;6	50.2325	0.862029	0.00199258	0.46068	114	12.8864	4.88135	catalytic activity		cellular homeostasis; regulation of biological process	Pf00462; Pf04908
P08636	374053	40S ribosomal protein S17 OS=Gallus gallus GN=RPS17 PE=2 SV=3 - [RS17_CHICK]	31.11	2	3	3	83	3.47512e+06	1.48985	1;1;3	85.4756	1.05448	4;2;5	0.933122	1.47355	1;1;4	83.0685	0.604903	0.177701	0.46068	135	15.5284	9.84717	structural molecule activity; RNA binding	ribosome; membrane	cell organization and biogenesis; metabolic process	Pf00833
Q98953	373951	Protein S100-A6 OS=Gallus gallus GN=S100A6 PE=3 SV=1 - [S10A6_CHICK]	23.91	1	2	3	216	1.41681e+07	2.99832	2;1;-	130.675	0.497412	5;3;-	21.7393	5.34755	2;2;-	120.586	0.74721	0.00131748	0.46068	92	10.2693	5.0083	metal ion binding		regulation of biological process	Pf01023; Pf13499
E1BX11		Uncharacterized protein OS=Gallus gallus GN=SPCS1 PE=4 SV=2 - [E1BX11_CHICK]	8.61	1	2	2	42	1.35615e+06	0.189882	1;-;2	51.7167	0.870734	2;-;6	4.08491	0.315123	1;1;2	34.2813	0.475697	0.673058	0.463321	244	27.1941	4.53857	catalytic activity		metabolic process	Pf06645
E1C062	415877	Uncharacterized protein OS=Gallus gallus GN=KIAA0174 PE=4 SV=1 - [E1C062_CHICK]	5.19	1	2	2	9	405353	1.14868	1;1;1	110.712	3.59471	-;1;1	9.57876	0.129902	-;1;1	122.566	0.742019	0.109593	0.463321	366	39.7146	5.33838	protein binding	cytosol	regulation of biological process; cell division	Pf03398
F1NZ24		Uncharacterized protein OS=Gallus gallus GN=SLC25A3 PE=3 SV=2 - [F1NZ24_CHICK]	7.82	1	3	3	110	1.67689e+06	1.56048	6;5;6	5.64279	0.96813	5;5;6	1.33271	1.71836	6;5;6	12.8198	0.604903	0.15847	0.463321	358	39.9946	9.31982		mitochondrion; membrane	transport	Pf00153
O42484	395785	17-beta-hydroxysteroid dehydrogenase type IV OS=Gallus gallus GN=HSD17B4 PE=2 SV=1 - [O42484_CHICK]	7.62	1	5	5	17	531785	1.09963	1;1;1	78.5137	1.15974	2;1;1	54.9033	0.636366	1;1;1	60.1934	0.794652	0.923314	0.463321	735	80.0982	8.36768	catalytic activity; protein binding	mitochondrion; membrane	metabolic process	Pf00106; Pf01575; Pf02036; Pf08659; Pf13452; Pf13561; Pf14864
P67883	425416	60S ribosomal protein L30 OS=Gallus gallus GN=RPL30 PE=3 SV=2 - [RL30_CHICK]	51.3	2	6	6	105	4.88822e+06	0.876641	5;5;4	29.2216	1.00215	7;8;10	6.89948	0.647778	4;5;5	4.25439	0.731614	0.610113	0.463321	115	12.8058	9.62744	structural molecule activity	ribosome	metabolic process	Pf01248
R4GIY2		Uncharacterized protein OS=Gallus gallus GN=CDC25A PE=4 SV=1 - [R4GIY2_CHICK]	2.08	2	1	1	5	1.14092e+06	0.896938	1;1;-	12.8081	1.07929	1;1;-	1.06591	0.836435	1;1;-	16.0231	0.562518	0.149059	0.463321	337	38.6312	6.93213	catalytic activity		metabolic process	Pf00581; Pf06617
E1BV34		Uncharacterized protein OS=Gallus gallus GN=Gga.3145 PE=4 SV=1 - [E1BV34_CHICK]	37.11	4	21	21	529	1.02008e+07	0.923511	18;19;23	21.6635	0.980221	26;25;25	7.07061	0.95921	18;17;20	19.2945	0.277179	0.667887	0.463501	582	68.5142	6.3667	RNA binding; protein binding	nucleus; cytoplasm; cytoskeleton; membrane	cellular component movement; regulation of biological process	Pf00373; Pf00769; Pf09379; Pf09380
F1NJF3		Uncharacterized protein (Fragment) OS=Gallus gallus GN=LASP1 PE=4 SV=2 - [F1NJF3_CHICK]	35.17	1	7	7	170	7.5251e+06	0.857492	10;7;7	9.82963	1.11138	14;11;12	3.95812	0.833202	10;7;9	10.9706	0.960953	0.106375	0.463501	236	27.187	6.87354	protein binding; metal ion binding	cytoplasm		Pf00018; Pf00412; Pf00880; Pf07653; Pf14604
O73664	395880	MSSP-1 OS=Gallus gallus GN=RBMS1 PE=2 SV=1 - [O73664_CHICK]	8.58	1	3	3	26	1.85931e+06	0.876793	1;1;1	22.3661	0.862821	1;2;2	0.887892	0.945241	2;1;1	26.7353	0.4911	0.00184239	0.463501	373	40.5989	8.35303	nucleotide binding; RNA binding			Pf00076; Pf13893; Pf14259
E1C8Z5	768795	Uncharacterized protein OS=Gallus gallus GN=SH3BGRL3 PE=4 SV=1 - [E1C8Z5_CHICK]	24.73	1	2	2	47	9.72871e+06	0.860508	5;5;5	19.6562	0.695954	5;4;5	26.4255	1.31677	5;4;5	30.6729	0.0795609	0.0733126	0.464777	93	10.4563	5.17334	catalytic activity	cytoplasm	cellular homeostasis; regulation of biological process; metabolic process	Pf00462; Pf04908
P14105	396469	Myosin-9 OS=Gallus gallus GN=MYH9 PE=2 SV=1 - [MYH9_CHICK]	7.35	2	9	13	84	1.56291e+06	1.3913	1;1;-	36.8002	0.678233	4;4;3	16.5344	2.05615	1;1;-	41.3083	0.645907	0.0385548	0.466551	1959	226.363	5.56689	catalytic activity; motor activity; nucleotide binding; protein binding	nucleus; cytoplasm; cytosol; cytoskeleton; membrane	cell organization and biogenesis; metabolic process; regulation of biological process; transport; cellular component movement; cell differentiation	Pf00038; Pf00063; Pf01576; Pf02463; Pf02736; Pf03962; Pf04111; Pf04156; Pf05557; Pf05622; Pf05667; Pf05701; Pf05911; Pf06160; Pf09731; Pf10498; Pf12128; Pf13166
F1P284		Uncharacterized protein OS=Gallus gallus GN=LTA4H PE=4 SV=1 - [F1P284_CHICK]	11.76	1	7	7	31	2.49538e+06	0.588537	1;2;2	78.5781	0.786651	2;2;4	26.2861	0.663753	1;2;2	59.4436	0.454882	0.197868	0.467145	612	69.3403	6.94678	catalytic activity; metal ion binding	nucleus; cytoplasm	metabolic process	Pf01433; Pf09127; Pf13485
F2Z4K4		60S ribosomal protein L5 (Fragment) OS=Gallus gallus GN=RPL5 PE=2 SV=1 - [F2Z4K4_CHICK]	19.26	2	7	7	75	1.9145e+06	1.77033	-;1;2	55.1419	1.47398	2;5;5	13.2081	3.79246	1;1;2	119.202	0.365097	0.375552	0.471708	296	33.9386	9.71533	structural molecule activity; RNA binding	nucleus; ribosome	metabolic process	Pf00861; Pf14204
P01875		Ig mu chain C region OS=Gallus gallus PE=2 SV=2 - [IGHM_CHICK]	23.77	1	8	8	54	3.31875e+06	0.907488	2;2;2	75.2244	0.286468	3;3;3	23.4601	3.32984	2;2;2	91.0485	0.818411	1.03445e-05	0.476249	446	48.1428	6.41748	protein binding	extracellular	metabolic process; regulation of biological process; response to stimulus; defense response	Pf00047; Pf07654; Pf08205
E1BY89	420001	Uncharacterized protein OS=Gallus gallus GN=RPL23 PE=3 SV=2 - [E1BY89_CHICK]	43.57	1	5	5	74	7.94046e+06	0.852604	4;2;2	15.7585	1.05563	5;4;3	3.56223	0.828173	4;2;2	28.7264	0.358276	0.968272	0.477119	140	14.8561	10.5063	structural molecule activity	cytoplasm; ribosome	metabolic process	Pf00238
Q5F424	417846	Uncharacterized protein OS=Gallus gallus GN=LRRC10 PE=2 SV=1 - [Q5F424_CHICK]	19.81	1	9	9	54	1.62471e+06	0.910493	2;2;3	4.85254	0.93421	2;4;3	3.91351	0.972072	2;2;3	7.03065	0.405401	0.196681	0.477119	535	57.3951	6.27783	nucleotide binding; protein binding	nucleus; cytoplasm	metabolic process; cell organization and biogenesis	Pf00118
Q5ZIT7	423182	Uncharacterized protein OS=Gallus gallus GN=PSMC3 PE=2 SV=1 - [Q5ZIT7_CHICK]	24.88	1	8	8	39	943635	0.745266	4;3;2	21.7584	1.13283	5;3;3	29.8582	0.776532	4;3;2	7.50763	0.653813	0.570017	0.477119	422	47.1684	5.22412	nucleotide binding; catalytic activity	nucleus; cytoplasm	metabolic process; response to stimulus	Pf00004; Pf01078; Pf05496; Pf07724; Pf07728; Pf13191
F1NP48		60S ribosomal protein L36 (Fragment) OS=Gallus gallus GN=RPL36 PE=2 SV=2 - [F1NP48_CHICK]	28.38	2	2	2	32	1.61733e+06	2.12301	2;2;1	119.256	1.02425	2;3;1	14.303	1.86552	3;1;2	105.404	0.882431	0.968103	0.484128	74	8.71995	11.063	structural molecule activity	cytoplasm; ribosome	metabolic process	Pf01158
Q07598	396550	Non-specific lipid-transfer protein (Fragment) OS=Gallus gallus GN=SCP2 PE=2 SV=1 - [NLTP_CHICK]	5.48	2	3	3	33	1.80851e+06	0.345837	1;-;1	78.8009	0.513216	2;1;2	20.4035	0.517425	1;-;1	55.3647	0.475697	0.0177148	0.486786	547	58.6535	8.19189	catalytic activity; protein binding	nucleus; cytoplasm; mitochondrion	transport; cell organization and biogenesis; metabolic process	Pf00108; Pf02036; Pf02803; Pf14864
F1NZU2		Uncharacterized protein OS=Gallus gallus GN=SYNCRIP PE=4 SV=2 - [F1NZU2_CHICK]	20.31	1	4	7	61	1.74976e+06	1.41488	3;2;1	95.9312	0.76935	5;2;3	15.5597	1.64651	3;2;1	79.9833	0.794652	0.0115905	0.487115	448	49.6507	7.2251	nucleotide binding; RNA binding	cytoplasm; spliceosomal complex	regulation of biological process; response to stimulus	Pf00076; Pf13893; Pf14259
E1BXG9	428725	Uncharacterized protein OS=Gallus gallus GN=PPID PE=4 SV=2 - [E1BXG9_CHICK]	17.84	1	5	5	36	1.44648e+06	0.485937	-;2;2	57.485	1.14276	2;3;3	11.4579	0.74501	-;2;2	21.0341	0.280313	0.647551	0.491564	370	40.4535	6.37939	catalytic activity; protein binding	nucleus; cytoplasm; cytoskeleton	regulation of biological process; metabolic process; cell organization and biogenesis; response to stimulus	Pf00160; Pf00515; Pf07719; Pf13414; Pf13424; Pf13432; Pf14559
Q90694	395917	Cell division control protein 42 homolog OS=Gallus gallus GN=CDC42 PE=2 SV=1 - [CDC42_CHICK]	29.84	2	3	5	178	8.76488e+06	0.777755	6;6;3	1.96953	1.23491	8;6;4	1.64024	0.635053	6;6;3	4.17226	0.687894	0.635552	0.491564	191	21.259	6.55127	nucleotide binding; catalytic activity; protein binding	cytoplasm; membrane	regulation of biological process; metabolic process; response to stimulus; cell organization and biogenesis; cell differentiation; cellular component movement; cell communication	Pf00025; Pf00071; Pf08477
P09244	396254	Tubulin beta-7 chain OS=Gallus gallus PE=2 SV=1 - [TBB7_CHICK]	43.92	6	3	14	512	8.6829e+06	1.24641	5;3;2	57.9946	0.856435	7;5;6	15.9438	1.47713	4;1;2	91.6809	0.773357	0.102553	0.491953	444	49.639	4.89404	nucleotide binding; catalytic activity; structural molecule activity	cytoplasm; cytoskeleton	metabolic process; cellular component movement; cell organization and biogenesis	Pf00091; Pf03953; Pf10644
E1BRI5	419685	Uncharacterized protein OS=Gallus gallus GN=LYPLA2 PE=4 SV=1 - [E1BRI5_CHICK]	8.62	1	2	2	6	434189	0.666969	-;1;1	42.0345	1.10508	1;1;1	9.23013	0.577766	-;1;1	48.3171	0.551048	0.318806	0.494181	232	25.0969	7.47412	catalytic activity		metabolic process	Pf02230; Pf12695; Pf12697
F1NK96	421940	Uncharacterized protein OS=Gallus gallus GN=PDIA6 PE=2 SV=1 - [F1NK96_CHICK]	21.03	1	8	8	308	1.12948e+07	0.983625	9;9;4	31.4689	0.814049	12;13;9	3.60088	1.28005	8;11;6	34.4638	0.824497	0.163231	0.496099	447	48.7574	5.18604	catalytic activity	endoplasmic reticulum	metabolic process; response to stimulus; transport; cellular homeostasis; regulation of biological process	Pf00085; Pf13098; Pf13899; Pf13905
E1C8R1	419783	Probable ATP-dependent RNA helicase DDX6 OS=Gallus gallus GN=DDX6 PE=4 SV=1 - [E1C8R1_CHICK]	2.28	2	1	1	3	376644	1.80908	-;1;1	75.5323	0.538224	-;1;1	8.16341	3.21068	-;1;1	69.0437	0.756715	0.166101	0.500554	483	54.3823	8.77783	nucleotide binding; RNA binding; catalytic activity	cytoplasm	metabolic process; cell organization and biogenesis	Pf00270; Pf00271; Pf14617
F1P3C8		Uncharacterized protein OS=Gallus gallus GN=DYNC1I2 PE=4 SV=1 - [F1P3C8_CHICK]	5.43	1	2	2	12	1.2056e+06	1.39968	-;1;1	8.4287	1.12538	1;1;1	5.73086	1.18534	-;1;1	8.7389	0.277191	0.159551	0.500554	608	68.1456	5.22412	protein binding		cellular component movement	Pf00400; Pf11540
F1N9N4		Stathmin-3 OS=Gallus gallus GN=NPC2 PE=2 SV=1 - [F1N9N4_CHICK]	45.27	1	5	5	238	3.40728e+07	1.26186	5;6;8	14.4789	0.921128	11;12;9	5.82074	1.45928	4;6;8	16.0474	0.843949	0.195589	0.50154	148	16.1953	6.50732	protein binding	vacuole	response to stimulus; transport	Pf02221
F1P4P9	428014	Uncharacterized protein OS=Gallus gallus GN=GCC2 PE=4 SV=2 - [F1P4P9_CHICK]	0.53	1	1	1	3	1.17272e+06	0.476675	-;1;1	45.7561	0.743265	-;1;1	2.44575	0.627153	-;1;1	42.9957	0.439648	0.124297	0.50154	1693	196.028	5.05908	protein binding	nucleus; cytoplasm; Golgi	transport; cell organization and biogenesis; regulation of biological process	Pf01465; Pf01496; Pf04111; Pf05557; Pf07888; Pf12128; Pf13166; Pf13514; Pf14992
P13914	415809	Arylamine N-acetyltransferase, pineal gland isozyme NAT-3 OS=Gallus gallus PE=2 SV=1 - [ARY2_CHICK]	18.28	1	5	5	81	2.47613e+06	2.08798	3;3;2	63.9239	1.14565	4;4;7	7.13739	1.50542	3;4;2	27.4803	0.252555	0.0992881	0.502433	290	33.6422	6.39209	catalytic activity		metabolic process	Pf00797
Q9PTR5	374224	Lissencephaly-1 homolog OS=Gallus gallus GN=PAFAH1B1 PE=2 SV=3 - [LIS1_CHICK]	2.93	1	1	1	12	1.12844e+06	1.20761	-;1;1	3.93066	0.983558	1;2;1	26.0631	0.934933	-;1;1	9.84227	0.256218	0.849941	0.505766	410	46.6342	7.37158	protein binding	chromosome; nucleus; cytoplasm; cytoskeleton	cell organization and biogenesis; cellular component movement; regulation of biological process; transport; cell communication; development; cell proliferation; response to stimulus; cell differentiation; cell division	Pf00400; Pf08513; Pf11715
H9KZI4		Annexin OS=Gallus gallus PE=3 SV=2 - [H9KZI4_CHICK]	34.06	1	7	8	58	1.4596e+06	1.04118	3;3;1	94.8308	0.885323	5;7;2	17.8098	1.2115	3;3;2	108.202	0.473351	0.0543692	0.514669	320	35.9911	5.33838	metal ion binding			Pf00191
P18944	807635	Cytochrome c oxidase subunit 2 OS=Gallus gallus GN=MT-CO2 PE=3 SV=1 - [COX2_CHICK]	7.49	1	2	2	19	3.99891e+06	1.34873	2;-;1	37.0175	0.916661	2;2;2	10.3828	1.55357	2;-;1	26.8927	0.766748	0.323408	0.514669	227	25.5519	4.71631	catalytic activity; transporter activity; metal ion binding	mitochondrion; membrane	transport; metabolic process	Pf00116; Pf02790
F1NVM3		Uncharacterized protein (Fragment) OS=Gallus gallus GN=DCPS PE=4 SV=1 - [F1NVM3_CHICK]	5.11	1	2	2	13	651762	2.11144	-;2;1	31.0528	1.34388	1;2;1	11.587	1.65492	-;2;1	45.4698	0.282546	0.113571	0.515649	333	38.1382	8.03076	RNA binding; catalytic activity	nucleus; cytoplasm; mitochondrion	metabolic process; response to stimulus; regulation of biological process	Pf05652; Pf11969
P17785	396297	Annexin A2 OS=Gallus gallus GN=ANXA2 PE=1 SV=2 - [ANXA2_CHICK]	65.19	1	24	24	1150	3.57917e+07	1.16477	46;44;42	17.4322	1.08555	55;55;49	3.86503	1.01724	51;45;48	10.0857	0.212643	0.345497	0.515649	339	38.6159	7.32764	enzyme regulator activity; transporter activity; metal ion binding; protein binding; RNA binding	extracellular; nucleus; cytoplasm; membrane; endosome; cell surface	cell organization and biogenesis; regulation of biological process; transport; response to stimulus	Pf00191
Q90ZH5	374206	SAP18 OS=Gallus gallus GN=chSAP18 PE=1 SV=1 - [Q90ZH5_CHICK]	14.38	1	2	2	18	1.0244e+06	1.1762	2;1;2	10.4331	1.044	3;1;2	3.86089	1.12487	2;1;2	10.7482	0.243871	0.0977385	0.517002	153	17.594	9.34912	protein binding	nucleus; membrane	regulation of biological process	Pf06487
E1C7L3	415445	Uncharacterized protein OS=Gallus gallus GN=SQRDL PE=4 SV=1 - [E1C7L3_CHICK]	18.67	2	6	6	66	2.70538e+06	1.80586	1;2;2	77.1925	1.06779	3;4;2	38.3824	2.5525	1;2;2	93.2535	0.766489	0.599012	0.517061	450	49.9408	9.23193	catalytic activity	mitochondrion; membrane	metabolic process	Pf07992; Pf13738
F1NV37		Uncharacterized protein (Fragment) OS=Gallus gallus GN=NT5C1B PE=4 SV=1 - [F1NV37_CHICK]	13.57	1	6	6	31	966747	2.10785	-;1;-		1.06601	1;2;3	8.62715	1.51372	-;2;-			0.174733	0.517261	361	40.2386	5.85889	nucleotide binding; metal ion binding; catalytic activity	cytoplasm; cytosol	metabolic process	Pf06189
F1NPM7		Uncharacterized protein OS=Gallus gallus GN=TRA2A PE=4 SV=2 - [F1NPM7_CHICK]	7.58	1	2	2	6	848444	1.02095	-;1;1	6.06535	1.04712	-;1;1	1.43164	0.96056	-;1;1	8.10794	0.997687	0.225552	0.522075	277	32.445	11.2241	nucleotide binding	nucleus	metabolic process	Pf00076; Pf13893; Pf14259
F1N9R2	415350	Uncharacterized protein OS=Gallus gallus GN=RCN2 PE=4 SV=2 - [F1N9R2_CHICK]	8.91	1	2	2	27	1.20041e+06	0.612687	-;1;2	7.55419	0.773831	2;2;2	19.9866	0.984556	-;1;2	1.61747	0.200587	0.153695	0.529342	303	35.6893	4.56396	metal ion binding			Pf13499
Q5ZL58	416947	Uncharacterized protein OS=Gallus gallus GN=SNRPD3 PE=2 SV=1 - [Q5ZL58_CHICK]	38.89	1	4	4	27	7.38548e+06	1.36026	2;-;2	51.5069	0.963924	2;1;2	67.543	0.660585	3;-;2	9.76688	0.794652	0.934495	0.529342	126	13.9073	10.3159	protein binding; RNA binding	nucleus; spliceosomal complex; cytoplasm		Pf01423
Q90879	100538349	Ubiquitin-conjugating enzyme E2 variant 1 OS=Gallus gallus GN=UBE2V1 PE=2 SV=2 - [UB2V1_CHICK]	35.86	1	2	4	15	1.17068e+06	1.40525	-;-;1		1.14181	-;1;1	13.7321	1.9537	-;-;2			0.535657	0.536591	145	16.3243	7.94287	catalytic activity; protein binding	nucleus; cytoplasm	regulation of biological process; response to stimulus; metabolic process; defense response	Pf00179
E1BZH9	420290	Uncharacterized protein OS=Gallus gallus GN=HADH PE=4 SV=1 - [E1BZH9_CHICK]	12.7	1	4	4	75	3.25649e+06	1.07635	1;5;5	15.1499	1.33229	2;6;5	4.80354	0.838834	1;5;5	16.0585	0.556705	0.312741	0.539217	315	34.4	8.66064	catalytic activity; nucleotide binding	nucleus; cytoplasm; mitochondrion; membrane	metabolic process	Pf00070; Pf00725; Pf01266; Pf02737; Pf13450
E1C3K0		Uncharacterized protein (Fragment) OS=Gallus gallus GN=IL23R PE=4 SV=2 - [E1C3K0_CHICK]	1.51	1	1	1	12	2.19864e+07	1.64117	2;1;-	29.6248	1.27515	2;2;1	1.80863	0.941595	1;1;-	10.4745	0.512038	0.00161367	0.540207	596	65.5438	5.97314	protein binding; receptor activity; signal transducer activity		response to stimulus; regulation of biological process	Pf09240
F1NMA2	422662	Uncharacterized protein OS=Gallus gallus GN=SULT1E1 PE=4 SV=2 - [F1NMA2_CHICK]	7.83	1	2	2	16	884391	0.654264	-;1;1	32.0036	0.45782	2;3;2	9.31766	1.35972	-;1;1	21.3384	0.475697	0.000957862	0.540207	332	37.8377	6.46826	catalytic activity	nucleus; cytoplasm; membrane	metabolic process	Pf00685
Q5ZK88	418955	Paraspeckle component 1 OS=Gallus gallus GN=PSPC1 PE=2 SV=1 - [PSPC1_CHICK]	10.33	1	4	5	22	717208				0.965377	1;-;-		2.26937	1;1;-	56.9142			0.540207	523	58.434	6.69775	nucleotide binding; DNA binding; RNA binding	nucleus; cytoplasm	metabolic process; regulation of biological process	Pf00076; Pf08075; Pf13893; Pf14259
Q5ZMW1	374009	Uncharacterized protein OS=Gallus gallus GN=ACO2 PE=2 SV=1 - [Q5ZMW1_CHICK]	17.32	1	10	10	114	2.18855e+06	0.900838	6;3;7	10.6969	0.953571	10;7;8	12.7819	0.92502	6;3;7	9.48653	0.504588	0.341656	0.540207	785	85.5959	7.89893	catalytic activity; metal ion binding	nucleus; mitochondrion	metabolic process	Pf00330; Pf00694
H9KZK0		Uncharacterized protein (Fragment) OS=Gallus gallus PE=4 SV=1 - [H9KZK0_CHICK]	7.21	1	14	14	127	3.42934e+06	1.31376	5;5;7	11.4936	0.846679	7;7;6	12.0006	1.84647	5;5;6	32.0805	0.95088	0.125127	0.544417	2135	229.005	5.21143	receptor activity	membrane	transport	Pf00530; Pf15494
F1N9Z7		Succinyl-CoA:3-ketoacid-coenzyme A transferase OS=Gallus gallus GN=OXCT1 PE=3 SV=2 - [F1N9Z7_CHICK]	16.83	1	8	8	60	1.07823e+06	0.80939	1;3;3	16.3729	0.699281	1;3;5	31.9364	1.45779	-;2;2	44.263	0.985587	0.100144	0.546265	517	56.1382	7.91357	catalytic activity	mitochondrion	metabolic process	Pf01144
R4GH41		Uncharacterized protein OS=Gallus gallus GN=ASAH1 PE=4 SV=1 - [R4GH41_CHICK]	14.94	1	6	6	41	1.7511e+06	1.44098	1;2;3	19.4598	1.13801	1;2;3	10.0978	1.23564	1;3;3	22.6058	0.127568	0.19619	0.546265	395	44.555	8.11865	catalytic activity	vacuole	metabolic process	Pf02275; Pf15508
P23614	373905	Brain acid soluble protein 1 homolog OS=Gallus gallus GN=BASP1 PE=2 SV=4 - [BASP1_CHICK]	38.52	1	5	5	40	3.34405e+06	0.461791	3;3;3	17.8255	0.581341	5;3;4	0.216522	0.950196	3;4;3	15.2593	0.0777122	5.89022e-06	0.547247	244	25.4233	4.67822	protein binding; DNA binding	nucleus; cytoplasm; cytoskeleton	development; regulation of biological process; cell differentiation
F1N9B7	431623	Uncharacterized protein OS=Gallus gallus GN=RAD23B PE=4 SV=2 - [F1N9B7_CHICK]	8.44	1	4	4	28	922041	0.727023	-;3;5	17.6208	0.897981	2;4;6	9.29767	1.00662	-;4;6	18.4601	0.242374	0.280573	0.552168	403	43.0916	4.75439	DNA binding; protein binding	nucleus; cytoplasm	cell organization and biogenesis; metabolic process; response to stimulus; regulation of biological process	Pf00240; Pf00627; Pf09280; Pf11976; Pf13881
F1N843		Tyrosine-protein phosphatase non-receptor type OS=Gallus gallus GN=PTPN6 PE=3 SV=1 - [F1N843_CHICK]	31.29	2	15	15	121	3.02696e+06	0.934871	8;7;7	17.2076	0.899572	10;11;9	15.8455	1.04022	7;7;7	29.9929	0.285977	0.0736492	0.552963	604	68.3246	7.84033	protein binding; catalytic activity; receptor activity; signal transducer activity	nucleus; cytoplasm	regulation of biological process; metabolic process; cell proliferation; cell differentiation; response to stimulus; defense response	Pf00017; Pf00102; Pf00782; Pf13350
E1BT93		Uncharacterized protein (Fragment) OS=Gallus gallus GN=ALDH2 PE=3 SV=2 - [E1BT93_CHICK]	28.57	6	12	12	117	4.54539e+06	1.08672	8;6;8	24.9816	0.96377	9;10;11	11.6238	0.994346	9;6;8	34.322	0.479048	0.692267	0.553454	525	57.3392	7.97217	catalytic activity	mitochondrion	metabolic process	Pf00171
F1NZS9		Uncharacterized protein OS=Gallus gallus GN=TMPO PE=2 SV=1 - [F1NZS9_CHICK]	34.3	1	10	10	143	3.30832e+06	1.43908	2;3;4	22.832	1.01144	2;7;5	5.65131	1.51662	2;3;3	2.13383	0.515902	0.72136	0.553635	446	50.1409	8.74854	DNA binding	chromosome; nucleus	regulation of biological process	Pf03020; Pf08198
R4GIQ2	418933	Uncharacterized protein OS=Gallus gallus GN=RPL21 PE=4 SV=1 - [R4GIQ2_CHICK]	20	1	3	3	21	1.16587e+06	1.52494	-;1;1	15.4813	1.23053	1;3;2	5.78696	1.28857	-;1;1	17.8567	0.345066	0.00737128	0.553635	160	18.5651	10.4917	structural molecule activity	ribosome	metabolic process	Pf01157
F1NI19		NSFL1 cofactor p47 OS=Gallus gallus GN=NSFL1C PE=2 SV=2 - [F1NI19_CHICK]	23.64	2	6	6	23	1.24707e+06	0.62199	2;1;1	28.6067	0.913767	4;1;2	7.70995	0.722571	2;1;1	42.5593	0.306866	0.375552	0.554245	330	36.216	5.36377	protein binding			Pf00789; Pf08059; Pf14555
Q5ZKC9	425619	14-3-3 protein zeta OS=Gallus gallus GN=YWHAZ PE=2 SV=1 - [1433Z_CHICK]	62.86	2	10	13	356	1.30478e+07	1.15737	7;8;6	42.4128	1.00192	14;14;11	6.41395	1.32299	6;7;7	49.4011	0.579833	0.562087	0.554565	245	27.7577	4.79248	protein binding; RNA binding	nucleus; cytoplasm; mitochondrion	transport; regulation of biological process	Pf00244
E1BWR0		Uncharacterized protein OS=Gallus gallus GN=LOC100858086 PE=4 SV=2 - [E1BWR0_CHICK]	2.17	1	3	3	6	493806	1.17343	1;-;1	20.215	0.746548	1;-;2	16.5467	1.77596	1;-;1	43.4906	0.687894	0.248295	0.557142	920	106.104	9.979	DNA binding	nucleus	cell death; regulation of biological process; response to stimulus	Pf15440
E1C275		Uncharacterized protein (Fragment) OS=Gallus gallus GN=ZNF207 PE=4 SV=2 - [E1C275_CHICK]	2.61	1	1	1	14	1.74635e+06	0.844711	-;1;1	118.64	1.3847	-;1;1	62.5003	0.468315	-;1;1	88.8442	0.763024	0.803173	0.566696	499	53.1151	9.1001	metal ion binding	nucleus
F1NWF2		Uncharacterized protein OS=Gallus gallus GN=PRCP PE=4 SV=2 - [F1NWF2_CHICK]	7.1	1	3	3	43	1.696e+06	4.61777	2;-;-		1.49684	2;2;1	19.1598	2.63984	2;-;-		0.456653	0.029895	0.566696	479	54.1148	6.26514	metal ion binding; catalytic activity		metabolic process	Pf00561; Pf05577; Pf12697
F1P099		Uncharacterized protein (Fragment) OS=Gallus gallus GN=ARSB PE=4 SV=2 - [F1P099_CHICK]	12.5	2	6	6	33	1.06051e+06	0.939337	3;4;3	33.523	1.21871	5;6;4	8.73755	0.935193	3;4;3	30.9875	0.926668	0.19619	0.569872	528	59.8812	7.7085	catalytic activity		metabolic process	Pf00884; Pf07394; Pf14707
P87362	395996	Bleomycin hydrolase OS=Gallus gallus GN=BLMH PE=1 SV=1 - [BLMH_CHICK]	12.09	1	4	4	22	1.15718e+06	0.542496	1;1;-	98.9232	3.32224	1;3;1	118.195	0.462719	1;1;-	91.7339	0.626641	0.5367	0.569872	455	52.6559	5.89697	catalytic activity	nucleus; cytoplasm	metabolic process; response to stimulus	Pf03051
F1NYB1	417255	Uncharacterized protein OS=Gallus gallus GN=TUBB3 PE=2 SV=2 - [F1NYB1_CHICK]	43.82	3	1	14	439	8.67617e+06	2.04365	2;-;3	70.6267	0.977639	2;4;1	4.34823	2.13793	2;-;1	70.601	0.475697	0.678019	0.57046	445	49.829	4.85596	nucleotide binding; RNA binding; catalytic activity; structural molecule activity; protein binding	nucleus; cytoplasm; cytoskeleton; membrane	metabolic process; cellular component movement; cell organization and biogenesis	Pf00091; Pf03953; Pf10644
F1NUH4		Uncharacterized protein (Fragment) OS=Gallus gallus GN=PFN2 PE=4 SV=2 - [F1NUH4_CHICK]	29.17	1	2	2	28	2.3211e+06	1.27669	3;2;2	17.1027	1.00726	3;2;2	6.31866	1.1905	3;2;2	17.615	0.587	0.692267	0.570463	96	10.3452	8.83643	protein binding	cytoskeleton	cell organization and biogenesis; regulation of biological process	Pf00235
F1NYJ1	427466	Uncharacterized protein OS=Gallus gallus GN=CTSL2 PE=2 SV=2 - [F1NYJ1_CHICK]	7.93	5	3	3	29	1.66112e+06	1.1807	2;2;3	23.647	0.933566	3;2;3	2.03754	1.26138	2;2;3	23.3691	0.763024	0.834709	0.572076	353	40.1493	6.40479	catalytic activity	vacuole	metabolic process	Pf00112; Pf03051; Pf08246
Q5ZKG5	421909	Low molecular weight phosphotyrosine protein phosphatase OS=Gallus gallus GN=ACP1 PE=2 SV=3 - [PPAC_CHICK]	33.54	1	4	4	57	3.35709e+06	0.725991	2;2;2	62.2226	0.931144	3;2;4	11.5909	0.953074	2;3;2	51.8415	0.548031	0.37239	0.578059	158	18.184	7.1958	catalytic activity	nucleus; cytoplasm	metabolic process	Pf01451
E1BV94		Uncharacterized protein OS=Gallus gallus GN=WTAP PE=4 SV=2 - [E1BV94_CHICK]	7.29	1	2	2	7	642372	0.686822	-;2;1	91.5203	1.05378	-;2;1	13.0712	0.606875	-;2;1	83.0374	0.645122	0.897742	0.580206	398	44.5348	5.23682		nucleus; membrane	regulation of biological process	Pf04156
E1BYG8		Uncharacterized protein OS=Gallus gallus GN=GSPT1 PE=4 SV=2 - [E1BYG8_CHICK]	11.33	1	6	6	22	620948	0.585904	1;2;1	46.1948	1.0623	1;2;3	20.4328	0.797861	1;1;1	64.8706	0.242843	0.840234	0.580206	618	67.6149	5.21143	nucleotide binding; catalytic activity		metabolic process	Pf00009; Pf03143; Pf03144; Pf07145
F1NPF0		Eukaryotic translation initiation factor 2 subunit 3 OS=Gallus gallus GN=EIF2S3 PE=4 SV=1 - [F1NPF0_CHICK]	14.19	2	5	5	18	627601	1.32471	1;-;1	21.585	1.01609	3;1;1	7.63961	1.36458	1;-;1	24.7286	0.534688	0.39727	0.580206	472	51.0712	8.26514	nucleotide binding; catalytic activity		metabolic process	Pf00009; Pf03144; Pf09173
Q5ZIH1	422602	Uncharacterized protein OS=Gallus gallus GN=HNRNPD PE=2 SV=1 - [Q5ZIH1_CHICK]	16.73	1	3	4	80	2.73331e+06	0.851636	1;1;2	47.1949	1.32557	2;3;5	4.79454	0.786827	2;1;2	21.6909	0.805411	0.024442	0.580206	257	29.3363	9.30518	nucleotide binding; DNA binding	nucleus	regulation of biological process	Pf00076; Pf13893; Pf14259
Q5ZME1	420627	Uncharacterized protein OS=Gallus gallus GN=HNRNPA2B1 PE=2 SV=1 - [Q5ZME1_CHICK]	49.57	1	12	13	697	9.84429e+06	0.982092	24;22;20	4.42702	1.24907	27;23;27	3.66686	0.820502	22;23;20	3.3149	0.686453	2.90057e-06	0.580206	349	36.9624	8.646	nucleotide binding; RNA binding; DNA binding	nucleus; spliceosomal complex	metabolic process; regulation of biological process; transport	Pf00076; Pf13893; Pf14259
R9PXN1		Eukaryotic initiation factor 4A-II OS=Gallus gallus GN=EIF4A2 PE=4 SV=1 - [R9PXN1_CHICK]	14.47	2	5	5	125	4.01745e+06	1.19799	4;5;3	58.3083	0.889128	6;8;7	8.07098	1.11389	4;5;5	48.0656	0.622838	0.181334	0.580206	380	43.5235	5.47803	nucleotide binding; catalytic activity		metabolic process	Pf00270; Pf00271
E1C4N0	419904	Uncharacterized protein OS=Gallus gallus GN=RPS10 PE=4 SV=2 - [E1C4N0_CHICK]	32.73	1	5	5	75	2.3029e+06	0.894831	3;3;1	3.12942	0.980019	4;4;2	19.9628	0.741476	4;3;1	21.7982	0.96816	0.869579	0.582529	165	18.8979	10.1548				Pf03501
E1BQF9		Uncharacterized protein OS=Gallus gallus GN=CSDE1 PE=4 SV=2 - [E1BQF9_CHICK]	2.14	1	1	1	4	1.13025e+06	0.68751	-;1;1	54.7643	1.01169	-;1;1	0.0161368	0.670146	-;1;1	55.3008	0.613488	0.0173032	0.594448	796	88.6378	6.27783	DNA binding	membrane	regulation of biological process; metabolic process	Pf00313; Pf12901
F1NAC6	416013	Uncharacterized protein OS=Gallus gallus GN=UQCRC1 PE=2 SV=2 - [F1NAC6_CHICK]	9.41	1	4	4	20	1.56395e+06	0.621136	1;1;1	42.3956	1.21484	3;3;2	19.7056	0.884852	1;1;-	20.3519	0.361448	0.699824	0.595937	478	52.7254	7.03467	catalytic activity; metal ion binding	mitochondrion; membrane	metabolic process	Pf00675; Pf05193
R4GKF5	100859485	Uncharacterized protein OS=Gallus gallus GN=LOC100859485 PE=3 SV=1 - [R4GKF5_CHICK]	12.68	1	3	3	63	3.62064e+06	3.09847	1;1;-	86.0327	1.14398	3;2;2	9.19782	3.24217	1;1;-	85.0766	0.604903	0.309358	0.59683	205	23.0258	9.34912	signal transducer activity	membrane	transport; regulation of biological process; response to stimulus	Pf01105
F1NVH2	416367	Tubulin-specific chaperone A OS=Gallus gallus GN=TBCA PE=4 SV=1 - [F1NVH2_CHICK]	15.74	2	2	2	9	702300	0.246957	-;-;2		1.60453	-;-;2		0.150855	-;-;2		0.573508	0.653057	0.600529	108	12.6986	5.43994	protein binding	cytoplasm; cytoskeleton	cell organization and biogenesis	Pf02970
E1BRT9	417753	Uncharacterized protein OS=Gallus gallus GN=NDUFA5 PE=4 SV=1 - [E1BRT9_CHICK]	18.1	1	2	2	8	464003	0.863175	-;-;2		1.3516	-;-;2		0.625951	-;-;2		0.833112	0.180645	0.601247	116	13.4401	7.25439	catalytic activity	mitochondrion; membrane	metabolic process	Pf04716
F1NC38		Uncharacterized protein OS=Gallus gallus GN=ACADL PE=2 SV=1 - [F1NC38_CHICK]	16.01	1	6	6	43	2.32287e+06	0.615129	2;3;2	51.1429	0.761195	4;4;3	33.6737	0.827144	2;3;3	79.1375	0.122655	0.166101	0.608051	431	47.8433	8.14795	catalytic activity; nucleotide binding	cytoplasm; mitochondrion	metabolic process; regulation of biological process	Pf00441; Pf02770; Pf02771; Pf08028
F1NH93		Uncharacterized protein (Fragment) OS=Gallus gallus GN=RPS20 PE=3 SV=2 - [F1NH93_CHICK]	24.79	1	3	3	58	2.72055e+06	1.31439	4;4;2	16.5366	1.0017	4;5;4	4.21699	1.26383	4;4;2	12.2867	0.238432	0.826799	0.608051	121	13.5554	9.93506	RNA binding; structural molecule activity	cytoplasm; ribosome	metabolic process	Pf00338
R4GL09	771888	Uncharacterized protein OS=Gallus gallus GN=LOC771888 PE=4 SV=1 - [R4GL09_CHICK]	14.92	1	20	21	232	4.34542e+06	1.14207	16;16;17	2.68332	1.08544	23;23;23	4.05386	1.03532	17;16;18	5.90121	0.19464	0.578449	0.608051	1448	165.416	6.1001				Pf00040; Pf00059; Pf00652; Pf14126
F1NBS9	420009	Uncharacterized protein OS=Gallus gallus GN=VAT1 PE=4 SV=2 - [F1NBS9_CHICK]	12.83	1	4	4	21	533692	1.1473	1;1;1	35.2488	1.11712	-;4;2	94.0621	2.55212	-;1;1	74.2938	0.864145	0.610113	0.608917	382	41.6511	6.62451	metal ion binding; catalytic activity		regulation of biological process; metabolic process	Pf00107; Pf08240; Pf13602
E1C3A9		Vigilin OS=Gallus gallus GN=HDLBP PE=4 SV=1 - [E1C3A9_CHICK]	2.13	2	3	3	9	421640	0.780179	-;1;1	8.09987	0.674548	-;2;1	64.0297	0.87712	-;1;1	22.8124	0.288307	0.521245	0.611532	1267	141.509	6.82959	RNA binding	cytoplasm		Pf00013; Pf13014; Pf14611
Q5ZI72	422601	Heterogeneous nuclear ribonucleoprotein D-like OS=Gallus gallus GN=HNRNPDL PE=2 SV=1 - [HNRDL_CHICK]	15.28	1	3	4	138	4.29537e+06	1.21753	4;5;2	39.8899	1.05782	6;4;5	7.26286	1.19054	4;4;2	40.7395	0.57692	0.785834	0.613468	301	33.423	7.31299	nucleotide binding; DNA binding; RNA binding	nucleus; cytoplasm	metabolic process; regulation of biological process	Pf00076; Pf13893; Pf14259
F1NN16		Uncharacterized protein (Fragment) OS=Gallus gallus GN=RPS7 PE=4 SV=2 - [F1NN16_CHICK]	20.41	1	4	4	120	3.76322e+06	1.47013	6;5;3	4.48735	1.14916	7;7;5	2.45996	1.252	6;5;3	3.69055	0.0124632	0.334973	0.613908	196	22.2974	10.1255	structural molecule activity	nucleus; ribosome	metabolic process	Pf01251
E1BU22	416462	Uncharacterized protein OS=Gallus gallus GN=GAA PE=4 SV=2 - [E1BU22_CHICK]	1.29	1	1	1	12	909874	1.45825	-;1;1	12.3315	1.66153	1;2;1	45.2046	1.33063	-;1;1	24.957	0.317502	0.259084	0.614796	930	104.592	6.27783	catalytic activity	membrane	regulation of biological process; metabolic process; cell organization and biogenesis; response to stimulus; cellular homeostasis	Pf00088; Pf01055; Pf13802
E1BT82		Uncharacterized protein OS=Gallus gallus GN=EIF2S2 PE=2 SV=1 - [E1BT82_CHICK]	20.97	1	7	7	46	1.17657e+06	0.964874	2;1;2	74.969	0.967983	5;3;2	23.2001	0.954995	2;1;2	66.757	0.64126	0.861815	0.616249	329	37.8933	6.12549	RNA binding		cell proliferation; metabolic process	Pf01873
F1NLC7	772208	Uncharacterized protein OS=Gallus gallus GN=TXNDC12 PE=4 SV=2 - [F1NLC7_CHICK]	21.76	2	4	4	23	1.16393e+06	0.669022	2;2;-	38.3052	0.679716	3;4;2	11.7111	0.923381	2;2;1	39.7233	0.19464	0.0529521	0.616662	170	18.5502	5.78271			cellular homeostasis; regulation of biological process	Pf00085; Pf13098; Pf13899
F1NYC0		60S ribosomal protein L35 (Fragment) OS=Gallus gallus GN=RPL35 PE=3 SV=2 - [F1NYC0_CHICK]	15.6	2	2	2	25	2.36117e+06	1.12638	-;1;1	40.6861	1.29703	1;2;2	12.2974	0.845319	-;1;1	28.8352	0.930189	0.0390514	0.619339	109	12.8995	11.019	structural molecule activity	ribosome	metabolic process	Pf00831
Q5ZI99	416490	Uncharacterized protein OS=Gallus gallus GN=ARPC1B PE=2 SV=1 - [Q5ZI99_CHICK]	26.29	2	9	10	76	3.04392e+06	1.08021	6;6;5	12.0351	1.04929	8;7;7	10.3016	0.971616	6;6;6	28.5392	0.99937	0.189828	0.619339	369	41.0415	8.30908	protein binding	cytoskeleton	cell organization and biogenesis; regulation of biological process	Pf00400
E1C4W4	426812	Uncharacterized protein OS=Gallus gallus GN=ALDH7A1 PE=3 SV=1 - [E1C4W4_CHICK]	6.34	1	3	3	10	399430	0.641432	1;2;2	9.92114	0.75017	1;2;2	40.2545	1.01213	1;2;2	59.5501	0.301853	0.405922	0.620724	536	58.0169	7.37158	catalytic activity	cytoplasm; mitochondrion	metabolic process	Pf00171
F1NDY9		Uncharacterized protein OS=Gallus gallus GN=PDIA4 PE=3 SV=1 - [F1NDY9_CHICK]	42.9	1	24	24	344	6.56488e+06	1.1867	4;12;10	5.11311	1.01544	15;19;20	3.23958	1.11586	5;10;11	9.50016	0.412386	0.596109	0.620724	627	70.985	5.09717	catalytic activity; metal ion binding	endoplasmic reticulum; organelle lumen; cell surface	metabolic process; response to stimulus; cellular homeostasis; regulation of biological process	Pf00085; Pf01216; Pf13098; Pf13848; Pf13905
F1NJT3	396133	Fibronectin OS=Gallus gallus GN=FN1 PE=2 SV=1 - [F1NJT3_CHICK]	6.81	3	15	15	70	1.60969e+06	1.01836	2;4;5	14.2799	1.17437	3;9;7	9.64747	0.814389	2;6;6	9.13312	0.953969	0.345497	0.620724	2483	273.077	5.64307	protein binding	extracellular	defense response; response to stimulus; regulation of biological process; cellular component movement	Pf00039; Pf00040; Pf00041
E1BZ63		Uncharacterized protein OS=Gallus gallus GN=CHCHD3 PE=4 SV=2 - [E1BZ63_CHICK]	20.3	1	3	3	28	2.13727e+06	1.8379	-;1;1	40.0344	1.07818	2;2;2	18.8878	1.56218	-;1;1	41.1794	0.493927	0.54105	0.623416	133	15.5577	8.44092	protein binding; structural molecule activity	nucleus; cytoplasm; mitochondrion; membrane	regulation of biological process; cell organization and biogenesis	Pf05300
E1BSC0	416312	Uncharacterized protein OS=Gallus gallus GN=DDX46 PE=4 SV=2 - [E1BSC0_CHICK]	3.93	1	3	4	21	718361	0.759767	-;1;1	1.07774	0.536471	1;1;2	4.78797	1.24664	1;1;1	25.005	0.0887032	0.00119273	0.629265	1043	119.081	9.26123	nucleotide binding; catalytic activity	nucleus	metabolic process	Pf00270; Pf00271
E1BTE0		Single-stranded DNA-binding protein OS=Gallus gallus GN=SSBP1 PE=3 SV=2 - [E1BTE0_CHICK]	28.29	1	4	4	32	2.18987e+06	1.75161	2;1;2	82.593	1.04107	5;3;3	10.9905	1.75817	2;1;2	83.9096	0.64393	0.446031	0.629265	152	17.493	9.45166	DNA binding	mitochondrion	metabolic process; regulation of biological process; cell organization and biogenesis	Pf00436
F1P0D2		Glutamine synthetase (Fragment) OS=Gallus gallus GN=LOC417253 PE=3 SV=2 - [F1P0D2_CHICK]	18.56	3	7	7	73	2.1525e+06	1.47709	2;2;7	26.8678	1.47794	3;5;7	8.92702	1.20161	2;2;7	24.1115	0.149702	0.0109842	0.629265	404	44.8967	7.02002	nucleotide binding; catalytic activity		metabolic process	Pf00120; Pf03951
Q5F3W6	427820	14-3-3 protein gamma OS=Gallus gallus GN=YWHAG PE=1 SV=1 - [1433G_CHICK]	27.94	3	3	7	199	1.56737e+07	1.09134	2;3;3	5.89859	1.02688	3;5;5	3.39956	1.05657	2;3;3	1.50122	0.793811	0.104267	0.629265	247	28.2129	4.93213	protein binding	cytoplasm		Pf00244
Q5ZHM2	416133	DNA-binding protein Ikaros OS=Gallus gallus GN=IK PE=2 SV=1 - [Q5ZHM2_CHICK]	6.69	2	4	4	7	219945	0.477385	-;1;1	124.556	0.943443	-;1;2	2.24068	0.479179	-;1;1	123.53	0.634755	0.331648	0.629265	553	64.8845	6.63916	protein binding	nucleus		Pf07807; Pf07808
Q5ZLY3	415421	Uncharacterized protein OS=Gallus gallus GN=TMOD3 PE=2 SV=1 - [Q5ZLY3_CHICK]	13.64	1	4	4	28	685078	0.932585	-;1;2	65.699	0.86199	-;2;2	0.106174	1.02767	-;1;2	63.3452	0.573508	0.07138	0.629265	352	39.3415	5.21143	protein binding	cytoskeleton		Pf03250
R4GJL1	427300	Uncharacterized protein OS=Gallus gallus GN=NIPSNAP3A PE=4 SV=1 - [R4GJL1_CHICK]	7.6	1	2	2	16	915118	1.16178	1;1;1	26.1078	0.97676	2;1;2	3.51502	1.22873	1;1;1	25.6756	0.69125	0.992357	0.629265	250	28.1357	9.42236				Pf07978
A5HUL6	417050	MHC class II M alpha chain OS=Gallus gallus GN=DMA PE=2 SV=1 - [A5HUL6_CHICK]	16.73	1	3	3	46	5.0372e+06	1.66572	3;1;1	4.86319	1.56944	4;1;2	31.3788	0.974546	3;1;1	5.33761	0.962238	0.0840613	0.632509	263	28.3555	5.19873	protein binding	vacuole; membrane; endosome	cell organization and biogenesis; response to stimulus; transport; regulation of biological process; metabolic process	Pf00993; Pf07654
F1NV92		Uncharacterized protein (Fragment) OS=Gallus gallus GN=NUDT15 PE=4 SV=1 - [F1NV92_CHICK]	5.45	1	1	1	7	269442	1.85627	1;1;-	42.9729	1.39649	1;1;1	11.5424	1.37523	1;1;-	30.3888	0.511474	0.116635	0.632509	165	18.2029	5.35107	catalytic activity		metabolic process	Pf00293
Q5ZM91	417438	cAMP-dependent protein kinase type I-alpha regulatory subunit OS=Gallus gallus GN=PRKAR1A PE=2 SV=1 - [KAP0_CHICK]	16.49	2	6	6	23	1.29872e+06	0.540689	-;1;2	75.1549	1.12281	1;3;2	4.11709	0.480027	-;1;2	78.6087	0.699833	0.00717057	0.632509	382	43.3231	5.35107	nucleotide binding; enzyme regulator activity; protein binding	membrane	regulation of biological process; response to stimulus; cell organization and biogenesis; cell proliferation	Pf00027; Pf02197
Q6EE31	418486	T-complex protein 1 subunit theta OS=Gallus gallus GN=CCT8 PE=1 SV=3 - [TCPQ_CHICK]	24.82	2	10	11	70	2.61334e+06	1.4383	1;1;1	10.8087	0.82579	4;4;3	5.73258	1.73986	-;1;1	19.076	0.24943	0.341703	0.632509	548	59.4462	5.52881	nucleotide binding; protein binding	cytoplasm; cytoskeleton	metabolic process	Pf00118
E1C0F1		Dolichyl-diphosphooligosaccharide--protein glycosyltransferase subunit 1 (Fragment) OS=Gallus gallus GN=RPN1 PE=4 SV=2 - [E1C0F1_CHICK]	19.4	1	9	9	53	2.56656e+06	0.879045	2;2;1	79.2987	1.0295	6;3;3	8.5313	0.943903	2;1;1	89.1014	0.658334	0.499065	0.63342	531	60.6295	6.88818	catalytic activity	endoplasmic reticulum; membrane	metabolic process	Pf04597
Q5ZKE7	429100	UMP-CMP kinase OS=Gallus gallus GN=CMPK PE=2 SV=1 - [KCY_CHICK]	18.88	2	4	4	49	2.61477e+06	1.76806	3;1;1	51.706	0.947796	4;5;3	3.66781	2.17763	3;1;1	55.4756	0.801308	0.284647	0.63342	196	22.1583	7.21045	nucleotide binding; catalytic activity	nucleus; cytoplasm	metabolic process	Pf00406; Pf02223; Pf13207; Pf13238; Pf13671
Q5ZJ38	416787	Uncharacterized protein OS=Gallus gallus GN=RANBP1 PE=2 SV=1 - [Q5ZJ38_CHICK]	9.62	1	2	2	53	4.25859e+06	1.49851	4;2;2	42.7682	1.01507	6;3;2	11.2834	1.82703	4;3;2	42.7743	0.891565	0.501031	0.637562	208	24.156	5.23682		cytoplasm	cell organization and biogenesis; regulation of biological process; transport	Pf00638
P05122	396248	Creatine kinase B-type OS=Gallus gallus GN=CKB PE=1 SV=1 - [KCRB_CHICK]	32.02	7	10	10	188	4.80775e+06	0.924753	4;6;7	16.1145	1.01843	12;11;10	6.12994	1.09025	3;5;9	18.064	0.280313	0.826799	0.640548	381	42.8436	6.3667	nucleotide binding; catalytic activity	cytoplasm	metabolic process	Pf00217; Pf02807
P42324	396161	Hippocalcin-like protein 1 OS=Gallus gallus GN=HPCAL1 PE=1 SV=2 - [HPCL1_CHICK]	20.21	3	4	4	27	1.82326e+06	0.909118	2;3;-	79.1848	0.878478	4;3;-	6.53135	1.09257	2;3;-	78.3981	0.572629	0.217952	0.640548	193	22.255	5.35107	metal ion binding; protein binding		regulation of biological process; response to stimulus	Pf00036; Pf13202; Pf13405; Pf13499; Pf13833
Q02391	396492	Golgi apparatus protein 1 OS=Gallus gallus GN=GLG1 PE=1 SV=1 - [GSLG1_CHICK]	7.18	2	8	8	37	1.07362e+06	0.604403	1;2;-	51.5245	0.956921	4;4;4	9.42986	0.918959	2;2;-	76.8424	0.282546	0.533206	0.640548	1142	129.625	6.85889		membrane; Golgi		Pf00839
P08250	396536	Apolipoprotein A-I OS=Gallus gallus GN=APOA1 PE=1 SV=2 - [APOA1_CHICK]	7.58	1	2	2	9	684072	0.780939	1;1;1	40.2651	0.592033	1;2;1	6.65526	1.32304	1;1;1	36.9698	0.475697	0.00530449	0.641783	264	30.6611	5.69385	transporter activity; protein binding; enzyme regulator activity	extracellular	regulation of biological process; cell proliferation; metabolic process; transport; response to stimulus; cell organization and biogenesis; cellular component movement; cell differentiation	Pf01442; Pf05667; Pf10186
Q5ZMP6	770246	AP-2 complex subunit mu OS=Gallus gallus GN=AP2M1 PE=2 SV=1 - [AP2M1_CHICK]	7.62	1	4	4	15	326246	1.51425	1;-;2	25.3601	1.13848	1;-;3	6.14863	1.28745	1;-;2	13.5967	0.420088	0.25856	0.641783	433	49.3579	9.53955	protein binding	mitochondrion; membrane	transport; regulation of biological process	Pf00928
Q5F429	420841	Uncharacterized protein OS=Gallus gallus GN=MYLIP PE=2 SV=1 - [Q5F429_CHICK]	1.35	1	1	1	24	1.55043e+06	0.502846	-;-;1		0.486668	-;-;1		0.363041	-;-;2				0.64551	445	50.1051	6.93213	catalytic activity; protein binding; metal ion binding	cytoplasm; cytoskeleton	cellular component movement; regulation of biological process; metabolic process	Pf00373; Pf09379; Pf09380; Pf13639; Pf13920; Pf13923; Pf14634
E1C2Q4	424293	Uncharacterized protein OS=Gallus gallus GN=UBXN4 PE=4 SV=1 - [E1C2Q4_CHICK]	4.5	1	2	2	8	314441				1.02304	1;-;-		0.790894	-;1;1	45.7009			0.648496	511	56.9927	5.96045	protein binding	nucleus; cytoplasm; endoplasmic reticulum		Pf00789
F1N9R8		Uncharacterized protein (Fragment) OS=Gallus gallus GN=NUCKS1 PE=4 SV=2 - [F1N9R8_CHICK]	3.14	1	1	1	12	3.76044e+06	1.92185	1;1;1	12.9666	1.73014	1;1;1	4.16495	1.10357	1;1;1	8.76615	0.0796295	0.0139593	0.648496	287	32.0353	5.22412		nucleus
F1NEX5		Beta-hexosaminidase OS=Gallus gallus GN=HEXA PE=3 SV=1 - [F1NEX5_CHICK]	14.07	1	6	7	45	747366	4.15981	-;1;1	123.403	2.06075	1;1;3	60.0898	1.08711	2;1;1	93.6611	0.805411	0.128302	0.648496	526	58.9106	6.53662	catalytic activity; protein binding	vacuole; membrane	metabolic process; cell organization and biogenesis; response to stimulus; reproduction	Pf00728; Pf09364; Pf14845
H9KYU8		Uncharacterized protein OS=Gallus gallus PE=4 SV=2 - [H9KYU8_CHICK]	29.69	1	4	4	126	8.44545e+06	0.494098	4;3;4	12.6342	0.854481	7;5;6	10.4537	0.558602	4;3;3	19.1853	0.561278	0.161117	0.648496	192	21.4422	9.1001	protein binding	nucleus; cytoplasm	regulation of biological process	Pf01849
Q5ZHW8	416275	Uncharacterized protein OS=Gallus gallus GN=RPS14 PE=2 SV=1 - [Q5ZHW8_CHICK]	36.42	1	5	5	56	5.66289e+06	1.50913	2;2;2	54.9217	0.967768	1;3;2	26.8501	1.44442	2;2;2	46.0954	0.640776	0.807583	0.648496	151	16.2625	10.0522	structural molecule activity; translation regulator activity; RNA binding	mitochondrion; ribosome	regulation of biological process; metabolic process; cell differentiation	Pf00411
Q5ZMI0	426265	Uncharacterized protein OS=Gallus gallus GN=SRSF7 PE=2 SV=1 - [Q5ZMI0_CHICK]	24.66	3	4	5	205	6.3822e+06	0.878774	3;6;4	4.98315	0.934818	6;8;5	30.5759	1.00883	3;4;5	31.5369	0.414884	0.523014	0.648496	223	25.9853	11.7954	nucleotide binding; metal ion binding			Pf00076; Pf13893; Pf14259
R4GG92		Uncharacterized protein (Fragment) OS=Gallus gallus GN=LOC100859676 PE=4 SV=1 - [R4GG92_CHICK]	11.63	1	4	4	41	1.10259e+06	1.43541	-;1;-		1.11151	2;2;2	30.42	4.00553	1;1;-	103.629		0.765565	0.648496	344	38.2592	6.90283		membrane		Pf03388
R9PXM7		Coatomer subunit delta (Fragment) OS=Gallus gallus GN=ARCN1 PE=4 SV=1 - [R9PXM7_CHICK]	17.68	2	8	8	29	1.22359e+06	0.935157	1;2;2	32.7957	0.985958	2;2;3	11.5127	0.963137	1;2;2	14.0875	0.794652	0.953055	0.648496	509	57.0032	6.07471	protein binding	endoplasmic reticulum; Golgi; membrane	transport; response to stimulus	Pf00928
F1NUB0		Uncharacterized protein (Fragment) OS=Gallus gallus GN=LOC429682 PE=4 SV=2 - [F1NUB0_CHICK]	8.81	2	2	2	15	1.17194e+06	1.07349	-;2;-		1.58703	1;3;1	11.984	0.582696	-;2;-		0.862029	0.091335	0.65217	227	25.3101	7.88428	nucleotide binding			Pf01926; Pf04548
F1NZC6		Phosphoribosyl pyrophosphate synthase-associated protein 2 OS=Gallus gallus GN=PRPSAP2 PE=4 SV=1 - [F1NZC6_CHICK]	4.61	2	2	2	14	539726	0.783303	1;1;1	105.535	0.844692	2;1;1	9.28112	0.903553	1;1;1	96.7764	0.604903	0.398602	0.65217	369	40.7182	7.1665	metal ion binding; catalytic activity		metabolic process	Pf13793; Pf14572
E1BQE4		Uncharacterized protein OS=Gallus gallus GN=Gga.49116 PE=4 SV=2 - [E1BQE4_CHICK]	1.13	1	1	1	6	278989	0.426253	-;-;1		0.645969	-;-;1		0.853886	-;1;1	34.3041			0.656676	976	109.994	9.0415	nucleotide binding; RNA binding; metal ion binding		metabolic process; regulation of biological process	Pf00076; Pf00642; Pf01480; Pf13893; Pf14259; Pf14605
E1C0K1		Uncharacterized protein OS=Gallus gallus GN=P20K PE=3 SV=2 - [E1C0K1_CHICK]	42.7	2	5	5	135	1.01432e+07	1.17462	1;1;-	98.792	0.762816	5;3;4	5.07264	1.73843	1;1;-	56.2689	0.916524	0.0139593	0.656676	178	20.1741	5.71924	transporter activity	extracellular	metabolic process; transport	Pf00061
F1NG13		Uncharacterized protein (Fragment) OS=Gallus gallus GN=TGM3 PE=3 SV=2 - [F1NG13_CHICK]	9.5	1	6	6	29	1.05351e+06	0.833092	-;1;-		1.12413	1;1;1	74.5525	1.2242	-;2;1	44.6872		0.96793	0.656676	695	77.466	6.3667	metal ion binding; catalytic activity; nucleotide binding	cytoplasm	metabolic process; cell differentiation; cell organization and biogenesis	Pf00868; Pf00927; Pf01841
F1P304		Uncharacterized protein (Fragment) OS=Gallus gallus GN=ATP5O PE=3 SV=2 - [F1P304_CHICK]	40	1	8	8	118	3.65049e+06	1.06762	6;5;5	3.40733	1.05701	8;6;8	2.86564	1.00015	6;4;5	11.0386	0.984445	0.382555	0.66378	225	24.5013	9.81787	catalytic activity; transporter activity	mitochondrion; membrane	metabolic process; transport	Pf00213
P02001	100858044	Hemoglobin subunit alpha-D OS=Gallus gallus GN=HBAD PE=1 SV=1 - [HBAD_CHICK]	24.11	2	3	4	57	1.16778e+06	0.469984	2;2;2	112.206	0.740789	3;4;3	42.2331	0.636549	2;2;2	81.5206	0.496857	0.0877612	0.66378	141	15.685	7.59131	transporter activity; metal ion binding		transport	Pf00042
Q5F3Y0	374254	Uncharacterized protein OS=Gallus gallus GN=LSP1 PE=2 SV=1 - [Q5F3Y0_CHICK]	37.26	2	11	11	215	1.24756e+07	0.583939	3;9;13	18.9814	0.738899	7;12;13	3.93043	0.713559	3;8;12	19.6442	0.17156	4.50433e-06	0.66378	365	41.5521	4.75439	signal transducer activity		response to stimulus; defense response; regulation of biological process	Pf02029
F1NEG6		Uncharacterized protein OS=Gallus gallus GN=HNRNPH1 PE=4 SV=2 - [F1NEG6_CHICK]	27.17	1	9	11	259	1.18354e+07	0.945383	4;6;6	38.1677	0.934976	11;16;12	6.36689	0.986624	4;6;6	29.018	0.84196	0.0329003	0.664977	519	56.5297	5.74463	nucleotide binding			Pf00076; Pf08080; Pf14259
F1NIZ6		Uncharacterized protein (Fragment) OS=Gallus gallus GN=UBE2L3 PE=3 SV=2 - [F1NIZ6_CHICK]	39.19	1	3	3	14	638013	3.58967	3;1;1	92.2489	1.60913	3;1;1	68.333	1.6326	3;1;1	81.0994	0.788356	0.997104	0.664977	148	17.1799	7.23975	catalytic activity; protein binding	nucleus; cytoplasm	metabolic process; regulation of biological process; cell proliferation; response to stimulus	Pf00179
H9L3K0		Uncharacterized protein OS=Gallus gallus PE=3 SV=2 - [H9L3K0_CHICK]	33.88	4	2	9	204	1.71245e+07	1.29875	3;-;-		1.62417	3;1;1	48.8175	0.680639	3;1;-	130.19	0.173557	0.35949	0.664977	242	28.0823	4.7417				Pf00261; Pf12718
P47838	396148	40S ribosomal protein S6 OS=Gallus gallus GN=RPS6 PE=2 SV=1 - [RS6_CHICK]	15.66	2	3	3	92	5.61017e+06	2.05862	1;2;1	35.292	1.36456	3;6;4	7.12582	1.49484	1;2;1	38.9974	0.475697	0.000110734	0.664977	249	28.6369	10.8286	structural molecule activity	nucleus; ribosome	metabolic process	Pf01092
R4GHL3	101747461	Uncharacterized protein OS=Gallus gallus PE=4 SV=1 - [R4GHL3_CHICK]	12	1	1	1	39	7.3614e+06	2.63049	1;1;1	38.5918	2.10661	1;2;2	7.57676	1.31976	1;1;1	36.8885	0.205566	0.00144317	0.665673	225	24.0164	9.31982				Pf03645
F1NC26		Uncharacterized protein OS=Gallus gallus GN=HSPA4L PE=3 SV=1 - [F1NC26_CHICK]	11.98	1	8	10	22	1.41337e+06	0.826554	-;1;1	131.518	0.583135	1;3;2	63.8308	0.618177	-;1;1	125.98	0.742019	0.287674	0.667447	843	94.6914	5.51611	nucleotide binding		cell organization and biogenesis	Pf00012; Pf06723
F1P360	418073	Uncharacterized protein OS=Gallus gallus GN=CKAP4 PE=4 SV=2 - [F1P360_CHICK]	17.03	3	7	7	36	828152	0.205924	1;1;-	44.4068	0.785302	2;2;-	0.893379	0.679825	1;1;-	92.3246	0.280313	0.778955	0.669859	499	56.788	5.03369		endoplasmic reticulum		Pf13166
P50594	374226	Protein mago nashi homolog OS=Gallus gallus GN=MAGOH PE=2 SV=2 - [MGN_CHICK]	25.34	1	3	3	54	1.69426e+06	0.611276	2;-;-		1.14799	2;-;1	33.4366	1.34043	2;1;1	110.027	0.224933	0.570017	0.672429	146	17.0948	6.39209	RNA binding	nucleus; spliceosomal complex	metabolic process; transport	Pf02792
F1NIK4		Uncharacterized protein (Fragment) OS=Gallus gallus GN=LOC100859914 PE=3 SV=2 - [F1NIK4_CHICK]	7.89	1	1	1	13	1.14607e+06	2.02929	1;1;1	21.7078	1.42367	1;2;1	6.02401	1.32014	1;1;-	30.6667	0.149702	0.00677653	0.672455	114	13.2373	10.7993	structural molecule activity	ribosome	metabolic process	Pf00935
F1NPA2		Uncharacterized protein (Fragment) OS=Gallus gallus GN=PSMD11 PE=4 SV=2 - [F1NPA2_CHICK]	9.81	1	4	4	17	611059	1.52904	2;-;-		1.00522	2;2;1	23.4559	2.10618	2;-;-		0.680397	0.953897	0.672455	428	47.8872	6.3667	protein binding		metabolic process; cell organization and biogenesis; cell differentiation	Pf01399
P02701	396260	Avidin OS=Gallus gallus GN=AVD PE=1 SV=3 - [AVID_CHICK]	51.97	1	6	6	322	2.12028e+07	0.627574	-;1;-		0.480922	3;5;7	3.83519	0.650278	1;1;-	135.703		0.000922661	0.672455	152	16.7577	9.65674		extracellular		Pf01382
Q5ZLN6	416548	Synaptogyrin OS=Gallus gallus GN=SYNGR3 PE=2 SV=1 - [Q5ZLN6_CHICK]	9.57	1	2	2	29	3.02794e+06	1.09985	2;2;2	5.04944	1.01632	2;3;3	0.804392	1.08543	2;2;2	6.97333	0.230515	0.15144	0.672455	230	25.1585	5.0083	protein binding	membrane	regulation of biological process	Pf01284
F1NSP5		Uncharacterized protein OS=Gallus gallus GN=TFEB PE=4 SV=2 - [F1NSP5_CHICK]	1.76	1	1	1	5	763519	1.27872	-;-;2		1.53521	-;1;2	11.0821	0.885801	-;-;2		0.213907	0.173564	0.675781	455	50.6863	6.49365	DNA binding; protein binding	nucleus; cytoplasm	regulation of biological process; response to stimulus; cell organization and biogenesis	Pf00010; Pf11851
F1P4V6		Uncharacterized protein (Fragment) OS=Gallus gallus GN=RPL31 PE=4 SV=2 - [F1P4V6_CHICK]	17.97	1	2	2	70	1.94408e+06	1.20111	4;3;2	23.9068	1.17464	5;4;3	1.78548	0.98991	4;3;2	18.9348	0.358307	0.382278	0.678493	128	14.683	10.5356	structural molecule activity	ribosome	metabolic process	Pf01198
P31335	396091	Bifunctional purine biosynthesis protein PURH OS=Gallus gallus GN=ATIC PE=1 SV=1 - [PUR9_CHICK]	9.27	2	4	4	91	2.27856e+06	1.36867	2;4;5	18.6514	1.10151	5;5;6	5.6597	1.08108	3;4;5	33.186	0.252555	0.0311073	0.678493	593	64.3744	8.17725	catalytic activity; protein binding	cytosol	metabolic process	Pf01808; Pf02142
R4GGW8		Uncharacterized protein OS=Gallus gallus GN=Gga.49614 PE=4 SV=1 - [R4GGW8_CHICK]	27.91	1	2	2	27	3.19398e+06	0.99026	2;3;2	16.768	1.00015	3;4;3	2.84666	1.00428	2;3;2	17.3315	0.755438	0.482113	0.681078	86	9.64026	9.5835		nucleus; mitochondrion		Pf06522
R4GKE0		Peptidyl-prolyl cis-trans isomerase (Fragment) OS=Gallus gallus GN=FKBP1A PE=4 SV=1 - [R4GKE0_CHICK]	17.5	1	1	1	40	3.48578e+06	1.79433	1;3;-	49.8371	1.04858	1;3;-	40.2376	1.17484	1;2;2	102.786	0.182645	0.560579	0.681078	80	8.92748	7.25439	catalytic activity; protein binding	membrane	metabolic process; regulation of biological process; response to stimulus; cell proliferation; cellular homeostasis; transport	Pf00254
F1NCM5		Uncharacterized protein OS=Gallus gallus GN=PTGR1 PE=4 SV=1 - [F1NCM5_CHICK]	8.21	1	2	2	6	453478	1.11185	1;1;-	26.9444	0.850042	1;1;1	5.72966	1.32977	1;1;-	32.6111	0.862029	0.144038	0.682885	329	35.9145	8.60205	metal ion binding; catalytic activity		metabolic process	Pf00107
E1C9J2		Uncharacterized protein (Fragment) OS=Gallus gallus PE=4 SV=2 - [E1C9J2_CHICK]	31.74	1	5	5	129	2.31658e+06	1.32781	3;5;4	29.924	0.727394	5;5;4	33.4871	2.03586	3;4;3	31.027	0.965815	0.168602	0.683861	167	18.7537	8.44092				Pf10208
H9L3J8		Uncharacterized protein OS=Gallus gallus GN=UBAP2L PE=4 SV=2 - [H9L3J8_CHICK]	8.4	1	6	6	54	2.82636e+06	1.22339	2;4;4	20.6492	1.02169	4;4;5	8.07462	1.35655	2;4;4	32.5965	0.536008	0.547541	0.683861	1107	116.259	7.07861	protein binding			Pf00627; Pf12478; Pf14555
P08629	396437	Thioredoxin OS=Gallus gallus GN=TXN PE=3 SV=2 - [THIO_CHICK]	38.1	1	5	5	141	2.15526e+07	0.808156	7;5;6	6.8739	0.775833	8;8;9	8.96472	1.05996	7;5;6	10.0665	0.561145	0.0136767	0.688809	105	11.6928	5.24951	catalytic activity	extracellular; nucleus; cytoplasm	metabolic process; regulation of biological process; transport; response to stimulus; cellular homeostasis	Pf00085; Pf13098; Pf13899; Pf13905
Q5ZMA2	430767	Pre-mRNA-processing factor 19 OS=Gallus gallus GN=PRPF19 PE=1 SV=1 - [PRP19_CHICK]	9.9	2	4	4	44	1.47256e+06	1.61338	1;1;1	56.3067	0.946716	2;5;4	28.803	1.66148	1;1;1	75.2356	0.548539	0.570542	0.688809	505	55.1002	6.66846	DNA binding; catalytic activity; protein binding	nucleus; spliceosomal complex; cytoplasm; cytoskeleton	metabolic process; response to stimulus	Pf00400; Pf04564; Pf08606; Pf11789
Q5ZLY8	768853	cAMP-regulated phosphoprotein 19 OS=Gallus gallus GN=ARPP19 PE=3 SV=3 - [ARP19_CHICK]	33.04	2	3	3	53	987593	1.05309	2;3;3	74.161	0.883711	3;3;4	33.8311	0.815766	2;2;3	67.4177	0.654526	0.703596	0.690065	112	12.3413	9.08545	enzyme regulator activity; protein binding	cytoplasm	cell organization and biogenesis; regulation of biological process; cell division	Pf04667
E1BQM1	417735	Uncharacterized protein OS=Gallus gallus GN=CRELD2 PE=4 SV=2 - [E1BQM1_CHICK]	10.74	1	4	4	71	2.01903e+06	0.821814	3;2;2	65.31	0.812751	5;4;4	12.1128	1.11455	3;2;2	69.7222	0.369676	0.0483268	0.693681	363	39.4104	4.88135	metal ion binding; protein binding	endoplasmic reticulum; Golgi		Pf03302; Pf07645; Pf11938
R4GHS9	100857770	Uncharacterized protein OS=Gallus gallus GN=RPS26 PE=4 SV=1 - [R4GHS9_CHICK]	14.63	1	2	2	45	2.97874e+06	1.28319	-;2;2	16.1074	0.967074	3;4;2	1.83354	2.89764	-;2;3	82.0208	0.843552	0.72136	0.694526	164	18.0146	10.8433	RNA binding; structural molecule activity	ribosome	metabolic process; regulation of biological process	Pf01283
R4GGJ0	417871	Uncharacterized protein OS=Gallus gallus GN=RPS16 PE=3 SV=1 - [R4GGJ0_CHICK]	30.82	1	5	5	92	3.84359e+06	0.993586	6;7;4	6.94086	0.902796	8;7;6	5.67532	1.10505	6;7;4	2.98168	0.474761	0.136747	0.695834	146	16.4031	10.2134	RNA binding; structural molecule activity	ribosome	metabolic process	Pf00380
Q5ZJZ2	418016	Uncharacterized protein OS=Gallus gallus GN=RPL3 PE=2 SV=1 - [Q5ZJZ2_CHICK]	17.87	2	8	8	87	1.42056e+06	1.28093	2;2;3	79.9074	1.2811	9;4;8	3.59566	1.04339	2;2;3	75.3911	0.961772	0.00403535	0.7085	403	46.0567	10.1987	structural molecule activity	cytoplasm; ribosome	metabolic process; response to stimulus	Pf00297
P84173	419980	Prohibitin OS=Gallus gallus GN=PHB PE=1 SV=1 - [PHB_CHICK]	24.26	2	6	6	42	1.23696e+06	1.87854	-;2;-		0.841752	4;5;1	48.9787	1.93457	-;2;-		0.756715	0.768359	0.710491	272	29.8779	5.75732	protein binding; DNA binding	mitochondrion; membrane	regulation of biological process; metabolic process; cell organization and biogenesis; response to stimulus	Pf01145
Q5ZHM8	421136	Uncharacterized protein OS=Gallus gallus GN=SDCBP PE=2 SV=1 - [Q5ZHM8_CHICK]	7.82	1	3	3	15	1.22365e+06	0.937322	-;1;1	24.0222	0.954493	-;1;1	6.25754	0.961867	-;1;1	18.505	0.793222	0.746753	0.710491	294	32.0376	7.48877	protein binding	cytoplasm; membrane	regulation of biological process; response to stimulus	Pf00595; Pf13180
Q5ZHQ1	770553	Small ubiquitin-related modifier 3 OS=Gallus gallus GN=SUMO3 PE=3 SV=1 - [SUMO3_CHICK]	12.77	2	1	1	100	9.52249e+06	0.733307	4;4;2	40.4957	0.810327	4;4;4	12.954	0.799162	2;3;2	35.092	0.585376	0.191612	0.710842	94	10.7043	5.50342	protein binding; catalytic activity	nucleus; cytoplasm	metabolic process; regulation of biological process	Pf00240; Pf11976
F1NNR1		Uncharacterized protein OS=Gallus gallus GN=UGP2 PE=4 SV=1 - [F1NNR1_CHICK]	17.72	1	9	9	47	1.74952e+06	0.879863	2;2;2	69.7235	0.856399	5;4;4	2.83998	1.02855	2;2;2	66.3044	0.604903	0.0676509	0.71148	508	56.7987	8.33838	catalytic activity		metabolic process	Pf01704
Q5F3D2	423686	Uncharacterized protein OS=Gallus gallus GN=HNRNPH3 PE=2 SV=1 - [Q5F3D2_CHICK]	48.25	1	9	11	293	1.18395e+07	1.10251	9;7;8	9.29753	1.11211	14;13;12	3.79007	1.08024	8;7;8	9.10907	0.191566	0.37797	0.715321	342	36.633	7.12256	nucleotide binding	nucleus		Pf00076; Pf14259
O93467	395442	GTP-binding protein OS=Gallus gallus GN=cRhoA PE=2 SV=1 - [O93467_CHICK]	27.98	3	5	5	114	2.91077e+06	1.21904	2;4;1	114.704	0.894195	7;3;5	16.7933	1.07888	2;4;2	91.9585	0.742019	0.482113	0.717905	193	21.7681	6.1001	nucleotide binding	membrane	regulation of biological process; response to stimulus; cell organization and biogenesis	Pf00025; Pf00071; Pf08477
Q5ZMG9	421586	T-complex protein 1 subunit alpha OS=Gallus gallus GN=TCP1 PE=2 SV=1 - [Q5ZMG9_CHICK]	6.99	1	4	4	10	969659	0.663665	1;1;-	138.919	0.636486	1;1;1	36.3468	0.891845	1;1;-	136.437	0.688559	0.343905	0.719264	558	60.4286	5.88428	nucleotide binding; protein binding	nucleus; cytoplasm; Golgi; membrane	metabolic process	Pf00118
F1NQ35		Uncharacterized protein (Fragment) OS=Gallus gallus GN=RPL35A PE=4 SV=2 - [F1NQ35_CHICK]	33.8	1	6	6	64	1.55742e+06	1.10585	2;2;1	43.2323	1.15869	3;3;3	13.1343	1.30692	2;2;2	45.4965	0.95842	0.482113	0.721719	142	15.7306	11.6343	structural molecule activity	ribosome	metabolic process	Pf01247
Q5ZJ22	423560	Uncharacterized protein OS=Gallus gallus GN=GMFB PE=2 SV=1 - [Q5ZJ22_CHICK]	26.06	1	4	4	97	8.15369e+06	1.19466	3;1;4	27.1489	0.952137	6;6;7	5.64254	1.28574	3;1;4	34.7457	0.459167	0.623991	0.721719	142	16.7124	5.2749	protein binding			Pf00241
F1NBV0		Peroxiredoxin-6 OS=Gallus gallus GN=PRDX6 PE=2 SV=1 - [F1NBV0_CHICK]	42.41	2	9	9	172	4.687e+06	0.946007	6;6;5	25.9948	1.0642	9;13;10	6.0603	0.910863	8;7;6	22.4462	0.349539	0.903806	0.722018	224	25.06	6.37939	catalytic activity; antioxidant activity	cytoplasm	response to stimulus; metabolic process	Pf00578; Pf08534; Pf10417
Q8UVD9	374140	Far upstream element-binding protein 2 OS=Gallus gallus GN=KHSRP PE=1 SV=1 - [FUBP2_CHICK]	16.51	1	8	9	95	4.26221e+06	0.845566	4;3;6	23.64	0.776763	4;5;7	3.96364	0.922038	4;2;6	14.3827	0.45052	0.104518	0.723194	769	80.594	6.90283	RNA binding	nucleus; cytoplasm	transport	Pf00013; Pf07650; Pf13014
E1C4J8		Uncharacterized protein (Fragment) OS=Gallus gallus PE=4 SV=2 - [E1C4J8_CHICK]	6.69	1	2	2	13	1.1161e+06	0.600002	-;1;2	87.8148	0.639357	-;1;2	3.0851	0.914167	-;1;2	86.281	0.604903	0.10032	0.724264	299	33.0292	5.77002		nucleus		Pf07292
Q5ZKU5	417119	Ras-related protein Rab-14 OS=Gallus gallus GN=RAB14 PE=2 SV=3 - [RAB14_CHICK]	20.47	11	3	4	87	1.01408e+07	1.28122	3;1;2	7.53099	1.04767	4;3;3	7.58749	1.11343	3;1;2	10.9737	0.476756	0.382555	0.724268	215	23.8819	6.21436	nucleotide binding; catalytic activity; protein binding	membrane; nucleus; cytoplasm; endosome; Golgi	transport; regulation of biological process; response to stimulus; cell organization and biogenesis	Pf00009; Pf00025; Pf00071; Pf04670; Pf08477
F1NJ97		Uncharacterized protein (Fragment) OS=Gallus gallus GN=IDH3A PE=3 SV=2 - [F1NJ97_CHICK]	12.5	2	3	3	21	1.72717e+06	1.44489	2;1;1	72.3355	1.02942	2;2;2	2.5245	1.44672	2;1;1	73.1611	0.692133	0.361159	0.726506	360	39.2871	7.69385	metal ion binding; catalytic activity; nucleotide binding		metabolic process	Pf00180
P28497	417771	F-actin-capping protein subunit alpha-2 OS=Gallus gallus GN=CAPZA2 PE=1 SV=1 - [CAZA2_CHICK]	39.86	1	6	7	65	2.66683e+06	1.22345	3;2;2	55.6123	1.22093	3;3;3	2.13186	1.03311	3;2;2	48.5605	0.858378	0.0126197	0.729259	286	32.8245	5.8208	protein binding	cytoplasm; cytosol; membrane; cytoskeleton	cell organization and biogenesis; regulation of biological process	Pf01267
E1C6X1		Uncharacterized protein OS=Gallus gallus GN=PPA2 PE=4 SV=2 - [E1C6X1_CHICK]	21.57	1	3	4	25	2.27422e+06	0.914347	1;1;1	24.1768	1.10145	1;2;2	14.754	0.991904	1;1;1	25.7867	0.604903	0.499065	0.737455	306	34.5091	5.73193	metal ion binding; catalytic activity	cytoplasm; mitochondrion	metabolic process	Pf00719
C7G537	768420	ADF actin binding protein OS=Gallus gallus GN=COTL1 PE=2 SV=1 - [C7G537_CHICK]	50	1	7	7	359	2.59956e+07	0.793685	13;11;13	3.23394	0.873412	17;15;17	1.81125	0.990786	13;12;13	2.28148	0.14904	0.314331	0.74063	142	16.0961	5.43994	protein binding		defense response; response to stimulus	Pf00241
E1C3C6	417249	Uncharacterized protein OS=Gallus gallus GN=ATP6V1G1 PE=4 SV=1 - [E1C3C6_CHICK]	22.88	1	2	2	77	4.07638e+06	2.51131	-;1;3	52.1563	0.701567	3;4;4	15.8521	4.0889	-;1;3	72.7963	0.92803	0.0501203	0.743958	118	13.5441	9.26123	catalytic activity; transporter activity; protein binding	membrane	transport	Pf03179
F1NQF4		Heme oxygenase 1 OS=Gallus gallus GN=HMOX1 PE=2 SV=2 - [F1NQF4_CHICK]	7.77	2	2	2	29	1.67684e+06	0.952579	1;1;2	63.9443	0.972908	2;3;3	12.2987	0.899209	1;1;2	66.2568	0.843552	0.72136	0.744062	296	33.4582	8.42627	catalytic activity; signal transducer activity; protein binding	nucleus	response to stimulus; metabolic process; regulation of biological process; cell organization and biogenesis	Pf01126
E1BQL2		Serine/arginine repetitive matrix protein 1 OS=Gallus gallus GN=SRRM1 PE=4 SV=2 - [E1BQL2_CHICK]	3.15	2	3	3	13	844431	1.16755	2;1;1	61.1568	1.07596	2;1;1	22.4715	1.00982	2;1;1	43.8687	0.833112	0.936946	0.754791	888	100.766	11.8247		spliceosomal complex	metabolic process	Pf01480
F1NYM3		Uncharacterized protein (Fragment) OS=Gallus gallus GN=NDUFS7 PE=3 SV=2 - [F1NYM3_CHICK]	10.45	1	3	3	28	730973	1.19379	1;1;1	32.6728	0.935126	3;3;2	27.9412	1.01451	2;1;1	37.6497	0.763024	0.867707	0.754791	220	24.3004	9.74463	catalytic activity; metal ion binding	mitochondrion; membrane	cell organization and biogenesis; metabolic process	Pf01058
Q5ZHZ0		Spliceosome RNA helicase DDX39B OS=Gallus gallus GN=DDX39B PE=2 SV=1 - [DX39B_CHICK]	18.93	1	8	8	72	1.70721e+06	1.01109	3;1;-	28.6157	0.932329	7;4;3	5.8216	1.14018	3;1;-	21.0899	0.458564	0.891753	0.754791	428	48.9719	5.66846	nucleotide binding; RNA binding; catalytic activity	nucleus; spliceosomal complex	metabolic process; transport; regulation of biological process	Pf00270; Pf00271; Pf14617
F1NTG9		Uncharacterized protein (Fragment) OS=Gallus gallus GN=DAZAP1 PE=4 SV=2 - [F1NTG9_CHICK]	7.6	1	2	2	23	435234	1.05867	1;1;1	19.9118	1.31795	1;1;4	23.0644	0.989794	1;1;1	55.5433	0.90186	0.285406	0.766857	408	43.6033	8.74854	nucleotide binding; RNA binding	nucleus; cytoplasm	cell proliferation	Pf00076; Pf13893; Pf14259
F1NW65		Serum amyloid A protein OS=Gallus gallus GN=LOC100858103 PE=3 SV=2 - [F1NW65_CHICK]	26.77	1	4	4	80	3.325e+06	2.81471	1;2;1	123.109	1.04717	2;3;3	4.89179	2.77532	1;2;1	108	0.805411	0.826799	0.766857	127	14.183	9.64209		extracellular	defense response; response to stimulus	Pf00277
P47826	395835	60S acidic ribosomal protein P0 OS=Gallus gallus GN=RPLP0 PE=2 SV=1 - [RLA0_CHICK]	49.37	2	12	12	315	6.89646e+06	1.11282	8;12;8	22.3885	1.12095	12;16;15	4.88901	0.974101	10;10;8	13.0286	0.508277	0.0257492	0.766857	316	34.2638	5.98584	structural molecule activity	ribosome	metabolic process	Pf00428; Pf00466
Q5ZIZ0	419450	6-phosphogluconate dehydrogenase, decarboxylating OS=Gallus gallus GN=PGD PE=2 SV=1 - [Q5ZIZ0_CHICK]	22.57	1	8	8	214	8.53541e+06	2.22661	6;5;7	43.9889	1.10256	10;9;12	8.69291	1.48818	8;5;7	13.3111	0.412386	0.504482	0.766857	483	53.2581	6.97607	catalytic activity; nucleotide binding		metabolic process	Pf00393; Pf03446
F1N872		Uncharacterized protein (Fragment) OS=Gallus gallus GN=Gga.30681 PE=4 SV=2 - [F1N872_CHICK]	16.01	1	4	4	14	472134	1.3085	1;1;-	66.5597	1.00534	2;1;1	10.1144	1.37894	1;1;-	47.0696	0.906709	0.952407	0.772856	281	31.066	5.99854				Pf11721
E1C4M0	416544	Uncharacterized protein OS=Gallus gallus PE=3 SV=1 - [E1C4M0_CHICK]	38.11	1	12	12	267	5.23747e+06	1.25952	5;4;7	68.3208	1.24643	10;12;11	5.27377	0.978427	6;4;9	65.7966	0.640776	0.0334715	0.776288	286	30.6544	10.2427	RNA binding; structural molecule activity; protein binding	ribosome	metabolic process; regulation of biological process	Pf00333; Pf03719
Q08392	414896	Glutathione S-transferase OS=Gallus gallus PE=2 SV=1 - [GSTA1_CHICK]	40.27	4	7	9	142	5.9941e+06	0.501724	7;5;2	9.50748	0.677204	8;6;5	12.6426	0.792575	7;5;2	22.7933	0.157871	0.00211994	0.776992	221	25.2824	8.88037	catalytic activity; protein binding		metabolic process	Pf00043; Pf02798; Pf14497
F1NGU9		Cleavage and polyadenylation-specificity factor subunit 6 OS=Gallus gallus GN=CPSF6 PE=2 SV=1 - [F1NGU9_CHICK]	4.01	2	2	2	7	475644	1.1162	-;-;1		0.650002	1;1;1	37.6725	0.883297	1;-;1	92.2019		0.36726	0.777577	549	59.1255	7.40088	nucleotide binding; RNA binding	nucleus	metabolic process; cell organization and biogenesis	Pf00076; Pf14259
Q08200	396411	60S ribosomal protein L10 (Fragment) OS=Gallus gallus GN=RPL10 PE=2 SV=1 - [RL10_CHICK]	14.76	2	3	3	45	2.74241e+06	1.26162	1;-;2	17.2133	1.46148	2;2;4	8.5147	1.13592	3;2;4	13.7247	0.363262	0.000893683	0.785048	210	23.9715	10.1255	structural molecule activity	nucleus; ribosome	metabolic process	Pf00252
E1C5F2	421569	Uncharacterized protein OS=Gallus gallus GN=RNASET2 PE=2 SV=1 - [E1C5F2_CHICK]	13.16	1	3	3	47	8.40663e+06	1.73227	-;1;1	102.14	0.933872	1;2;2	16.2358	1.91711	-;1;1	83.5432	0.934825	0.589253	0.788272	266	31.1772	7.2251	RNA binding; catalytic activity		metabolic process	Pf00445
F1NIJ6		Glucose-6-phosphate isomerase OS=Gallus gallus GN=GPI PE=2 SV=1 - [F1NIJ6_CHICK]	8.68	1	5	5	36	3.19021e+06	1.10679	1;1;1	27.2704	0.898723	4;3;1	10.5233	1.20298	1;1;1	35.2672	0.832198	0.0743538	0.788367	553	62.0908	7.95752	catalytic activity	nucleus; cytoplasm; membrane	metabolic process	Pf00342
H9L2J4		Uncharacterized protein OS=Gallus gallus GN=DBNL PE=4 SV=2 - [H9L2J4_CHICK]	13.18	3	4	5	60	1.12472e+06	2.46085	1;4;4	122.531	0.760971	2;4;5	21.0329	3.02647	1;4;3	114.135	0.805411	0.0733126	0.788367	402	45.4491	5.26221	protein binding	cytoplasm	cell organization and biogenesis; regulation of biological process; response to stimulus	Pf00018; Pf00241; Pf07653; Pf14604
F1P3P3		Uncharacterized protein OS=Gallus gallus GN=ARHGDIA PE=4 SV=1 - [F1P3P3_CHICK]	46.57	1	6	6	145	5.52321e+06	0.957817	3;4;4	7.76699	1.23575	7;5;3	2.64707	0.871345	3;5;4	33.5318	0.45132	0.156172	0.792666	204	23.2478	5.10986	enzyme regulator activity	cytoplasm	regulation of biological process; response to stimulus	Pf02115
F1NIX0	418568	Uncharacterized protein OS=Gallus gallus GN=RPL8 PE=3 SV=2 - [F1NIX0_CHICK]	16.34	1	4	4	52	749670	1.67767	1;1;2	43.3413	1.27219	3;4;4	4.26305	1.21027	1;1;2	36.919	0.402371	0.0385548	0.796291	257	28.0053	10.9604	RNA binding; structural molecule activity	ribosome	metabolic process	Pf00181; Pf03947
F1NGA2	431564	ATP synthase subunit alpha OS=Gallus gallus GN=ATP5A1W PE=2 SV=2 - [F1NGA2_CHICK]	33.63	3	17	17	376	6.47702e+06	1.124	13;16;14	20.3322	1.0618	23;22;21	3.0991	0.958257	14;16;13	20.3719	0.280313	0.231696	0.798206	553	59.9906	8.96826	nucleotide binding; catalytic activity; transporter activity		metabolic process; transport	Pf00006; Pf00306; Pf02663; Pf02874; Pf05943
F1P180		Aspartate aminotransferase OS=Gallus gallus GN=GOT2 PE=3 SV=2 - [F1P180_CHICK]	27.9	2	11	11	150	2.1735e+06	1.26828	4;7;4	42.5778	0.917208	10;12;12	6.65378	1.8269	5;7;5	60.9286	0.852804	0.174532	0.798206	423	47.3043	9.33447	catalytic activity	membrane	metabolic process; transport; response to stimulus	Pf00155
Q5F337	418044	Uncharacterized protein OS=Gallus gallus GN=RAC2 PE=2 SV=1 - [Q5F337_CHICK]	27.08	2	2	5	197	6.90233e+06	1.19392	5;3;4	3.26239	1.15665	5;4;5	7.12483	1.12494	5;4;4	16.5515	0.0291639	0.239546	0.799347	192	21.4041	7.91357	nucleotide binding; catalytic activity	cytoplasm; membrane	metabolic process; response to stimulus; regulation of biological process; cell organization and biogenesis	Pf00025; Pf00071; Pf08477
F1NC02	415357	Proteasome subunit alpha type OS=Gallus gallus GN=PSMA4 PE=3 SV=2 - [F1NC02_CHICK]	25.29	1	5	5	80	2.90088e+06	1.03228	4;6;4	22.7635	0.929352	5;5;5	6.68662	1.21036	5;4;4	2.92259	0.587	0.159357	0.802132	261	29.4792	7.32764	catalytic activity	proteasome; nucleus; cytoplasm	metabolic process	Pf00227; Pf10584
E1BSI4	420968	Uncharacterized protein OS=Gallus gallus GN=CHMP5 PE=4 SV=1 - [E1BSI4_CHICK]	12.79	1	2	2	13	633418	0.877255	1;1;-	83.42	0.898095	1;1;-	12.2445	0.930172	1;1;-	73.4244	0.801308	0.623991	0.816054	219	24.5864	4.88135		nucleus	regulation of biological process; cell organization and biogenesis; transport	Pf03357
F1NXN8		Uncharacterized protein OS=Gallus gallus GN=NDUFS1 PE=4 SV=1 - [F1NXN8_CHICK]	4.67	1	3	3	16	582740	0.811048	1;1;3	33.5025	0.767931	2;1;3	14.5148	1.06759	1;1;3	21.185	0.365299	0.177701	0.81645	728	79.5438	6.91748	catalytic activity	mitochondrion; membrane	cell organization and biogenesis; metabolic process	Pf00111; Pf00384; Pf09326; Pf10588; Pf13510
F1NM08		Uncharacterized protein (Fragment) OS=Gallus gallus GN=DDX5 PE=4 SV=1 - [F1NM08_CHICK]	23.7	1	7	14	113	3.24797e+06	1.03069	2;2;2	49.8129	0.803841	4;3;4	9.71754	1.08681	2;3;2	31.0639	0.833112	0.0125136	0.818178	595	66.7187	8.76318	nucleotide binding; catalytic activity; protein binding; RNA binding	nucleus; spliceosomal complex	regulation of biological process; metabolic process; response to stimulus	Pf00270; Pf00271; Pf08061
E1BSP1		Proactivator polypeptide OS=Gallus gallus GN=PSAP PE=4 SV=1 - [E1BSP1_CHICK]	19.5	2	10	10	622	1.41977e+07	0.856546	15;14;14	5.42979	0.762517	18;16;16	4.71435	1.21112	17;12;16	13.9905	0.508277	0.000140309	0.818429	518	57.4644	5.16064		vacuole	metabolic process	Pf02199; Pf03489; Pf05184
F1NI89		Uncharacterized protein OS=Gallus gallus GN=ADH5 PE=3 SV=2 - [F1NI89_CHICK]	12.3	1	4	4	25	1.6115e+06	2.0103	1;-;2	17.0806	1.19135	2;2;3	2.51142	1.10826	1;1;2	82.3523	0.272905	0.00309924	0.818429	374	39.5792	7.82568	catalytic activity; metal ion binding; protein binding	mitochondrion	metabolic process; response to stimulus	Pf00107; Pf08240
Q05705	396430	Beta-tropomyosin OS=Gallus gallus GN=BRT-2 PE=2 SV=1 - [Q05705_CHICK]	25	3	4	6	70	6.05231e+06	2.03195	1;-;-		1.05655	1;-;-		1.96112	1;-;-			0.389933	0.818429	248	28.6545	4.67822	protein binding	cytoplasm; cytoskeleton		Pf00261; Pf12718
Q5ZMB2	417961	Heme-binding protein 1 OS=Gallus gallus GN=HEBP1 PE=2 SV=1 - [HEBP1_CHICK]	44.97	2	5	5	41	1.57015e+06	1.50109	-;1;4	58.8595	1.2089	-;3;4	14.1645	1.46293	-;1;3	11.3517	0.843949	0.384624	0.818429	189	21.0915	5.78271		cytoplasm		Pf04832
F1NP98		Uncharacterized protein OS=Gallus gallus GN=ILK PE=2 SV=2 - [F1NP98_CHICK]	4.24	1	2	2	9	262295	1.91526	2;1;-	125.214	0.925964	2;1;-	10.8314	2.20003	2;1;-	126.988	0.805411	0.778198	0.822451	401	45.6886	9.1001	catalytic activity; protein binding; nucleotide binding		metabolic process; regulation of biological process; cell organization and biogenesis; response to stimulus	Pf00023; Pf00069; Pf07714; Pf12796; Pf13606; Pf13637; Pf13857
Q5ZL33	418175	Serine-threonine kinase receptor-associated protein OS=Gallus gallus GN=STRAP PE=2 SV=2 - [STRAP_CHICK]	14.29	1	4	4	23	1.3629e+06	0.711374	1;2;1	75.3547	0.729516	2;3;3	28.6283	1.3521	1;2;1	68.2285	0.505048	0.123433	0.8244	350	38.1169	5.10986	protein binding; RNA binding	nucleus; spliceosomal complex; cytoplasm; mitochondrion; cytosol; membrane	regulation of biological process; cell organization and biogenesis; metabolic process	Pf00400
F1N9F8		Alcohol dehydrogenase [NADP(+)] OS=Gallus gallus GN=AKR1A1 PE=2 SV=1 - [F1N9F8_CHICK]	10.4	2	4	4	21	1.21583e+06	1.23666	1;2;4	41.4891	1.03126	1;2;4	22.4814	1.04732	1;2;4	16.0942	0.459877	0.359014	0.827437	327	37.069	7.79639	catalytic activity	cytosol; membrane	metabolic process	Pf00248
F1NY05		Hypoxia up-regulated protein 1 (Fragment) OS=Gallus gallus GN=HYOU1 PE=3 SV=2 - [F1NY05_CHICK]	17.1	2	14	14	87	1.96526e+06	0.828246	3;6;6	27.7532	0.833632	6;8;8	0.506527	1.06998	3;6;7	42.1907	0.326661	0.00139877	0.831743	965	108.337	5.17334	nucleotide binding		response to stimulus	Pf00012
E1BTG1	417264	Uncharacterized protein OS=Gallus gallus GN=RPL12 PE=3 SV=2 - [E1BTG1_CHICK]	49.7	1	6	6	212	1.18522e+07	1.17876	7;6;5	141.737	1.04853	7;7;6	11.6286	2.03006	9;6;5	79.2745	0.475697	0.99339	0.840197	165	17.7265	9.42236	structural molecule activity	ribosome	metabolic process	Pf00298; Pf03946
P53488	396147	Actin-related protein 2 OS=Gallus gallus GN=ACTR2 PE=2 SV=1 - [ARP2_CHICK]	12.69	2	5	5	121	4.52984e+06	1.28915	1;2;4	21.5114	1.11026	2;3;5	6.65943	1.24583	1;2;3	23.9547	0.448884	0.479103	0.840197	394	44.6733	6.7417	nucleotide binding; protein binding; structural molecule activity	cytoplasm; cytoskeleton; membrane	cell division; cellular component movement; transport; cell organization and biogenesis; regulation of biological process	Pf00022
F1NFC6		Uncharacterized protein (Fragment) OS=Gallus gallus GN=RPS4X PE=2 SV=2 - [F1NFC6_CHICK]	41.22	2	10	11	124	4.06714e+06	1.58949	2;6;6	28.7908	1.38323	6;8;9	5.97357	1.42895	2;6;6	52.3865	0.0498167	0.000819962	0.843944	262	29.445	10.1548	RNA binding; structural molecule activity	ribosome	metabolic process; development; regulation of biological process	Pf00900; Pf08071
F1P331		Uncharacterized protein (Fragment) OS=Gallus gallus GN=AKR7A2 PE=4 SV=1 - [F1P331_CHICK]	10.35	1	3	3	22	881151	1.06228	1;1;-	94.418	1.20949	1;1;1	25.4274	1.00274	1;1;-	90.7267	0.876565	0.476182	0.843944	367	40.9325	8.47021	catalytic activity	mitochondrion	metabolic process	Pf00248
F2Z4K7	422477	40S ribosomal protein S3a OS=Gallus gallus GN=RPS3A PE=2 SV=1 - [F2Z4K7_CHICK]	35.61	1	9	9	51	1.76915e+06	2.52321	2;1;2	87.1824	1.27402	5;4;3	10.0375	1.7824	2;1;2	84.2764	0.610149	0.153695	0.843944	264	29.8477	9.71533	structural molecule activity	cytoplasm; cytosol; ribosome	metabolic process; regulation of biological process	Pf01015
R4GJZ8	101748085	Uncharacterized protein OS=Gallus gallus PE=4 SV=1 - [R4GJZ8_CHICK]	23.18	1	6	6	45	1.13219e+06	0.33818	1;2;1	64.6139	0.530433	2;2;2	32.9226	0.839186	-;2;1	55.0188	0.201679	0.177701	0.845836	302	34.0701	5.64307	protein binding			Pf13414
F1P4I9		Proteasomal ubiquitin receptor ADRM1 OS=Gallus gallus GN=ADRM1 PE=2 SV=1 - [F1P4I9_CHICK]	3.95	1	1	1	6	1.40428e+06	1.01133	1;1;1	26.7434	0.975813	1;1;1	7.16498	1.02471	1;1;1	22.2135	0.911597	0.923314	0.852239	405	42.1979	5.14795	protein binding; enzyme regulator activity	proteasome; nucleus; cytoplasm; membrane	metabolic process; regulation of biological process; cell organization and biogenesis	Pf04683
Q5ZL80	420054	Uncharacterized protein OS=Gallus gallus GN=HNRNPM PE=2 SV=1 - [Q5ZL80_CHICK]	27.36	1	17	17	164	3.49486e+06	0.868577	6;8;6	13.2472	0.771028	8;9;12	4.82128	1.02912	7;8;6	11.3106	0.211552	0.00211994	0.853862	709	75.9723	8.73389	nucleotide binding; RNA binding; protein binding	nucleus; spliceosomal complex	metabolic process	Pf00076; Pf11532; Pf11608; Pf13893; Pf14259
H9L167		Uncharacterized protein (Fragment) OS=Gallus gallus GN=ETHE1 PE=4 SV=1 - [H9L167_CHICK]	42.06	1	4	4	43	715790	1.64104	4;2;3	68.0082	1.4249	6;4;3	27.8894	1.27557	4;2;2	42.4951	0.93083	0.190299	0.85867	107	11.6751	7.34229	metal ion binding; catalytic activity	nucleus; cytoplasm; mitochondrion	metabolic process	Pf00753
Q04584	418300	Zyxin OS=Gallus gallus GN=ZYX PE=1 SV=1 - [ZYX_CHICK]	11.44	1	4	4	22	1.35285e+06	1.78092	1;-;3	74.7831	1.04186	2;1;3	7.23606	1.52925	1;1;3	49.8192	0.862029	0.476182	0.862629	542	58.4996	7.10791	protein binding; metal ion binding; RNA binding	nucleus; cytoplasm; cytoskeleton	regulation of biological process; response to stimulus; cell organization and biogenesis	Pf00412
F1NF81		Acyl-CoA-binding protein (Fragment) OS=Gallus gallus GN=DBI PE=4 SV=1 - [F1NF81_CHICK]	48.84	2	3	3	107	1.2234e+07	0.678182	5;6;4	7.01177	0.798433	8;9;7	7.6615	0.926773	5;6;5	9.88512	0.00139537	0.00471924	0.865501	86	9.63683	8.30908		mitochondrion	metabolic process	Pf00887
F1NHH9		D-beta-hydroxybutyrate dehydrogenase, mitochondrial OS=Gallus gallus GN=BDH1 PE=3 SV=1 - [F1NHH9_CHICK]	5.03	2	2	2	13	1.68174e+06	1.57195	2;-;1	101.859	0.947569	2;1;1	6.67827	1.58362	2;-;1	95.7373	0.833112	0.517048	0.865501	338	38.0139	7.92822	catalytic activity	nucleus; mitochondrion; membrane	metabolic process	Pf00106; Pf08643
F1NMH1	420629	Uncharacterized protein OS=Gallus gallus GN=LOC100858660 PE=4 SV=2 - [F1NMH1_CHICK]	17.26	1	6	6	27	1.01953e+06	0.561131	-;-;2		0.582701	1;2;3	64.5067	0.908406	1;-;2	3.11345	0.851906	0.28444	0.865501	336	38.5577	4.80518	protein binding	cytoplasm; membrane	regulation of biological process	Pf00018; Pf00169; Pf07653; Pf14604; Pf15410
F1NUW5		Uncharacterized protein OS=Gallus gallus GN=CLTB PE=4 SV=1 - [F1NUW5_CHICK]	19.22	1	4	6	130	4.51826e+06	0.67935	4;3;2	13.9298	0.687407	4;4;3	8.74456	1.03821	4;3;2	39.3196	0.114014	0.00161367	0.865501	255	28.1106	4.91943	structural molecule activity	membrane	transport	Pf01086
F1P4W1		Uncharacterized protein (Fragment) OS=Gallus gallus GN=DNAJA2 PE=2 SV=1 - [F1P4W1_CHICK]	24.16	1	7	7	52	1.18108e+06	1.08534	4;3;2	57.658	1.02995	6;7;4	3.48102	1.06244	4;3;2	61.5118	0.93083	0.971997	0.865501	385	42.8711	6.60986	protein binding; metal ion binding		metabolic process	Pf00226; Pf00684; Pf01556
R4GMD9	417680	Uncharacterized protein OS=Gallus gallus GN=TXNDC17 PE=4 SV=1 - [R4GMD9_CHICK]	27.87	1	3	3	46	2.9019e+06	0.95712	1;1;2	60.6655	1.01245	2;1;3	11.0997	1.01481	1;1;2	63.7266	0.865707	0.648215	0.865501	122	14.219	5.59229	antioxidant activity; catalytic activity	cytosol	regulation of biological process; response to stimulus; metabolic process	Pf06110; Pf13098
F1N833		Prohibitin-2 (Fragment) OS=Gallus gallus GN=PHB2 PE=4 SV=2 - [F1N833_CHICK]	32.23	2	8	8	43	1.53163e+06	1.19121	2;2;1	11.1917	1.29388	5;3;3	14.7626	1.01439	2;2;1	4.22785	0.597635	0.501031	0.869477	273	30.6115	9.74463		nucleus; mitochondrion; membrane	regulation of biological process	Pf01145
R4GIC3		Uncharacterized protein OS=Gallus gallus GN=BF1 PE=3 SV=1 - [R4GIC3_CHICK]	19.83	5	4	7	166	7.02385e+06	2.69645	1;1;-	53.4211	0.686128	3;3;2	19.6902	0.951784	1;1;3	51.6045	0.456653	0.80244	0.869477	358	39.5468	7.7085	protein binding	membrane	regulation of biological process; response to stimulus	Pf00129; Pf07654; Pf07679
Q5ZME2	421281	Malate dehydrogenase, cytoplasmic OS=Gallus gallus GN=MDH1 PE=2 SV=1 - [MDHC_CHICK]	23.35	1	6	7	110	5.12392e+06	0.881407	3;7;5	0.363762	1.04928	5;12;11	3.90707	0.884363	3;7;5	8.98725	0.843552	0.189666	0.87006	334	36.5202	7.35693	nucleotide binding; catalytic activity	cytoplasm; mitochondrion	metabolic process	Pf00056; Pf02866
F1NCI6		60S ribosomal protein L7 (Fragment) OS=Gallus gallus GN=RPL7 PE=3 SV=1 - [F1NCI6_CHICK]	22.45	2	6	6	78	2.39656e+06	2.19954	3;2;2	121.659	1.63053	8;6;4	2.1235	2.11904	3;2;2	141.67	0.821162	0.0193611	0.879484	245	28.6731	10.8286	DNA binding; RNA binding; structural molecule activity; protein binding	ribosome	metabolic process	Pf00327; Pf08079
F1P582	427009	Uncharacterized protein OS=Gallus gallus GN=UQCRC2 PE=2 SV=1 - [F1P582_CHICK]	22.54	1	10	10	110	3.10272e+06	1.04408	3;4;6	22.6537	0.854231	5;7;10	2.32375	1.19143	3;4;7	28.8478	0.862029	0.0412075	0.879484	457	48.5492	8.93896	catalytic activity; metal ion binding	mitochondrion; membrane	metabolic process	Pf00675; Pf05193
E1C4M3	419311	Uncharacterized protein OS=Gallus gallus GN=CTSZ PE=3 SV=1 - [E1C4M3_CHICK]	21.64	1	5	5	99	3.7503e+06	1.24622	6;5;6	14.44	1.04786	8;9;8	6.2619	1.05912	6;5;6	16.6839	0.204193	0.25555	0.885516	305	33.8312	7.53271	catalytic activity	endoplasmic reticulum	metabolic process	Pf00112
F1NU90		Leucine-rich repeat-containing protein 59 OS=Gallus gallus GN=LRRC59 PE=4 SV=1 - [F1NU90_CHICK]	9.44	2	3	3	22	992309	0.973435	1;1;-	34.257	0.802599	2;1;-	21.094	1.05138	1;1;-	2.23473	0.878016	0.609936	0.885516	339	38.6535	9.23193	protein binding	endoplasmic reticulum		Pf12799; Pf13855
P34065	396003	Proteasome subunit beta type-5 (Fragment) OS=Gallus gallus GN=PSMB5 PE=2 SV=2 - [PSB5_CHICK]	16.41	1	3	3	61	874084	0.943832	1;-;3	62.3131	0.735194	3;2;2	51.6223	1.20347	1;-;2	5.41137	0.794652	0.131669	0.885516	256	27.0277	8.67529	catalytic activity	proteasome; nucleus; cytoplasm	metabolic process	Pf00227
P50890	395181	40S ribosomal protein SA OS=Gallus gallus GN=RPSA PE=3 SV=1 - [RSSA_CHICK]	29.05	1	6	6	320	5.14064e+06	1.39699	8;4;8	18.1561	1.15863	10;13;12	7.91054	0.963637	8;6;7	23.6099	0.0581523	0.0858194	0.887187	296	33.0005	4.86865	structural molecule activity; receptor activity; protein binding	nucleus; cytoplasm; ribosome; membrane	cell organization and biogenesis; metabolic process; transport	Pf00318
E1BS97	424860	Uncharacterized protein OS=Gallus gallus GN=PAK2 PE=4 SV=1 - [E1BS97_CHICK]	13.63	1	4	6	36	2.8141e+06	1.29205	1;1;1	98.14	0.885479	1;2;2	51.4439	1.13015	1;1;1	70.0341	0.859982	0.396068	0.888828	521	57.5095	5.77002	nucleotide binding; catalytic activity; protein binding; enzyme regulator activity		metabolic process; regulation of biological process; response to stimulus	Pf00069; Pf00786; Pf07714; Pf14531
E1C8M9	416288	Uncharacterized protein OS=Gallus gallus GN=CANX PE=2 SV=2 - [E1C8M9_CHICK]	19.3	2	10	10	177	8.66324e+06	1.50409	8;5;4	75.3123	0.772586	10;11;11	4.58412	1.83331	8;5;4	71.043	0.72881	0.000413905	0.888856	601	68.326	4.55127	metal ion binding; protein binding	endoplasmic reticulum; membrane	metabolic process; transport	Pf00262
P40618	396232	High mobility group protein B3 OS=Gallus gallus GN=HMGB3 PE=2 SV=3 - [HMGB3_CHICK]	19.8	1	4	4	76	2.76943e+06	0.978681	5;3;6	23.645	0.775057	8;5;7	5.98373	1.2448	5;3;6	31.5545	0.556584	0.0329003	0.888856	202	23.0424	8.11865	DNA binding; protein binding; RNA binding	nucleus; chromosome	regulation of biological process	Pf00505; Pf09011
Q9YH06	395724	High mobility group protein B1 OS=Gallus gallus GN=HMGB1 PE=1 SV=1 - [HMGB1_CHICK]	46.98	2	7	8	162	7.36547e+06	1.32851	5;4;6	9.75367	0.912992	10;8;9	0.250945	1.48294	5;4;6	10.5339	0.985587	0.718973	0.891614	215	24.8932	5.74463	DNA binding; protein binding; RNA binding	chromosome; nucleus; cell surface	regulation of biological process; defense response; response to stimulus; metabolic process; cell organization and biogenesis	Pf00505; Pf09011
F1NI04	417829	Uncharacterized protein OS=Gallus gallus GN=GNS PE=4 SV=2 - [F1NI04_CHICK]	12.64	1	6	6	33	2.56593e+06	0.856957	-;2;2	13.0287	0.876875	-;4;3	3.5962	1.01437	-;2;2	16.8973	0.604903	0.0149414	0.894098	538	60.597	7.44482	catalytic activity	vacuole	metabolic process	Pf00884; Pf01663
F1NN08		Uncharacterized protein OS=Gallus gallus GN=ARF1 PE=2 SV=2 - [F1NN08_CHICK]	46.96	2	5	7	176	7.52159e+06	1.69417	4;2;2	67.1154	1.06618	6;5;5	3.93129	1.71349	4;2;2	68.9758	0.925139	0.880343	0.894098	181	20.6837	6.80029	nucleotide binding; signal transducer activity	nucleus; cytoplasm; Golgi; cytosol	cellular homeostasis; regulation of biological process; response to stimulus; transport	Pf00025; Pf00071; Pf00503; Pf01926; Pf04670; Pf08477; Pf09439
F1NU79		Uncharacterized protein (Fragment) OS=Gallus gallus GN=PSMC5 PE=4 SV=1 - [F1NU79_CHICK]	16.02	2	5	7	60	1.63256e+06	1.10142	-;1;2	20.7924	0.849281	3;2;2	37.0424	1.0872	-;1;2	23.8386	0.81294	0.516283	0.894098	412	46.2303	7.54736	nucleotide binding; catalytic activity; protein binding	proteasome; nucleus; cytoplasm	metabolic process; response to stimulus; regulation of biological process	Pf00004; Pf00910; Pf01057; Pf01078; Pf05496; Pf06068; Pf06414; Pf07724; Pf07726; Pf07728; Pf13191; Pf13207; Pf13401
R4GK42		Uncharacterized protein OS=Gallus gallus GN=CIRBP PE=4 SV=1 - [R4GK42_CHICK]	26.32	2	4	4	57	2.33228e+06	1.35434	1;-;1	44.7724	0.727737	4;3;3	9.15176	1.20168	2;1;2	66.9375	0.750297	0.0977561	0.894098	171	18.6067	9.51025	nucleotide binding; RNA binding; translation regulator activity		response to stimulus; regulation of biological process; cell organization and biogenesis	Pf00076; Pf13893; Pf14259
Q5ZMT4	424499	Uncharacterized protein OS=Gallus gallus GN=TMED5 PE=2 SV=1 - [Q5ZMT4_CHICK]	14.16	1	3	3	25	1.46898e+06	2.47025	-;1;-		1.1148	2;2;3	7.69724	1.27997	1;1;-	111.494		0.0388693	0.894899	226	25.6579	4.7417		membrane	transport; cell organization and biogenesis	Pf01105
E1BRJ9		Coronin OS=Gallus gallus GN=CORO7 PE=3 SV=2 - [E1BRJ9_CHICK]	1.74	1	1	1	8	376865	1.07555	1;1;1	8.32079	1.00172	1;1;1	6.86164	1.07123	1;1;1	8.58628	0.579891	0.789042	0.900669	922	100.024	5.75732	protein binding	Golgi		Pf00400; Pf08953; Pf08954
O57476	395430	Hsp90 co-chaperone Cdc37 OS=Gallus gallus GN=CDC37 PE=2 SV=1 - [CDC37_CHICK]	26.97	1	7	7	94	2.66963e+06	1.66823	5;2;1	32.2372	1.12053	7;5;6	24.1343	1.35207	4;2;1	29.0323	0.756715	0.396921	0.903925	393	45.5793	5.32568	protein binding	cytoplasm		Pf03234; Pf08564; Pf08565
H9L366		Isocitrate dehydrogenase [NADP] OS=Gallus gallus GN=IDH2 PE=3 SV=2 - [H9L366_CHICK]	30.09	1	12	13	140	3.58919e+06	0.96063	7;7;10	26.9322	0.823978	10;10;10	23.5651	1.02215	6;6;11	16.035	0.688988	0.116256	0.912739	452	50.4498	8.83643	metal ion binding; catalytic activity; nucleotide binding	mitochondrion; membrane	metabolic process	Pf00180
F1P463		Uncharacterized protein OS=Gallus gallus GN=CNDP2 PE=2 SV=1 - [F1P463_CHICK]	18.53	1	7	7	75	2.47263e+06	1.07743	2;3;2	22.8331	1.05343	5;5;4	3.8991	0.951301	2;3;2	27.2094	0.640637	0.628865	0.915118	475	53.031	6.04932	catalytic activity		metabolic process	Pf01546; Pf07687
P60706	396526	Actin, cytoplasmic 1 OS=Gallus gallus GN=ACTB PE=1 SV=1 - [ACTB_CHICK]	51.73	4	8	15	2594	3.68464e+08	0.922477	17;22;21	11.92	1.14673	27;25;25	2.83009	0.923791	19;21;18	4.50247	0.762146	0.760617	0.915122	375	41.7097	5.47803	nucleotide binding; DNA binding; protein binding	cytoplasm; cytosol; cytoskeleton; membrane	cell organization and biogenesis	Pf00022
E1BTA6		Uncharacterized protein OS=Gallus gallus GN=SEPT12 PE=3 SV=2 - [E1BTA6_CHICK]	10.17	1	3	3	43	1.33535e+06	1.63335	2;2;2	40.0575	1.43736	4;3;3	11.8736	1.20694	2;2;2	42.1046	0.459167	0.000110734	0.915596	413	47.1073	8.67529	nucleotide binding	cytoskeleton		Pf00735; Pf01926; Pf03193; Pf04548; Pf04670
E1BXC2		Uncharacterized protein (Fragment) OS=Gallus gallus GN=ESD PE=4 SV=2 - [E1BXC2_CHICK]	16.11	1	4	4	68	1.79796e+06	3.00813	4;1;2	105.123	1.12097	5;2;2	49.0092	2.83479	4;1;2	120.581	0.965815	0.621162	0.915596	329	36.8734	7.63525	catalytic activity	nucleus; cytoplasm; Golgi	metabolic process	Pf00756; Pf01764; Pf12695; Pf12697
E1C2R8		Uncharacterized protein (Fragment) OS=Gallus gallus GN=DDX17 PE=4 SV=2 - [E1C2R8_CHICK]	23.67	1	7	14	142	3.50801e+06	0.810974	-;2;2	16.6852	0.751641	4;5;7	9.85987	0.941938	-;1;2	68.1272	0.774295	0.00172113	0.915596	676	75.0954	8.71924	nucleotide binding; catalytic activity		metabolic process	Pf00270; Pf00271
F1NZ68		Uncharacterized protein OS=Gallus gallus GN=GBAS PE=4 SV=1 - [F1NZ68_CHICK]	10.92	1	3	3	27	1.20154e+06	1.17109	-;1;2	91.6882	0.839615	1;1;2	14.3009	1.38908	-;1;2	83.4766	0.833112	0.371499	0.915596	284	33.165	9.26123			metabolic process; regulation of biological process	Pf07978
F1P4F4		Uncharacterized protein OS=Gallus gallus GN=SSR1 PE=4 SV=1 - [F1P4F4_CHICK]	25.35	1	5	5	127	6.07541e+06	0.896375	2;5;3	5.68048	1.01451	6;7;6	5.19963	0.868133	2;5;3	5.09556	0.873445	0.959787	0.915596	288	32.1522	4.51318		endoplasmic reticulum; membrane		Pf03896
Q5ZK63	427425	Activated RNA polymerase II transcriptional coactivator p15 OS=Gallus gallus GN=SUB1 PE=2 SV=1 - [TCP4_CHICK]	26.19	2	2	3	53	2.61985e+06	1.36911	2;2;1	19.7962	0.802925	2;3;3	3.53837	1.6026	3;2;1	17.951	0.238432	0.0159114	0.915596	126	14.2283	9.56885	DNA binding	nucleus	metabolic process; regulation of biological process	Pf02229
Q5ZKX2	423586	Uncharacterized protein OS=Gallus gallus GN=PSMC6 PE=2 SV=1 - [Q5ZKX2_CHICK]	13.88	2	5	5	40	1.52822e+06	1.3444	1;2;2	56.0147	1.17586	1;4;2	6.36366	1.29802	1;2;3	48.669	0.863593	0.108584	0.915596	389	44.1461	7.1958	nucleotide binding; RNA binding; catalytic activity	cytoplasm	metabolic process; response to stimulus	Pf00004; Pf00910; Pf01078; Pf05496; Pf07724; Pf07726; Pf07728; Pf13191; Pf13207; Pf13401
R4GFK7		Uncharacterized protein (Fragment) OS=Gallus gallus PE=4 SV=1 - [R4GFK7_CHICK]	9.88	1	1	2	11	899232	0.84836	1;1;-	10.206	0.897947	1;1;1	17.9709	1.03136	1;1;-	31.7314	0.421462	0.607612	0.915596	172	18.2013	10.2573				Pf00035
R9PXN4		Alpha-actinin-1 (Fragment) OS=Gallus gallus GN=ACTN1 PE=4 SV=1 - [R9PXN4_CHICK]	29.78	9	21	21	178	2.78508e+06	0.521257	3;2;4	73.9528	0.720129	7;6;8	2.86736	2.15424	5;2;4	75.2199	0.411038	0.101891	0.915596	883	101.84	5.37646	protein binding; metal ion binding		cell organization and biogenesis	Pf00036; Pf00307; Pf00435; Pf08726; Pf11971; Pf13405; Pf13499
Q5ZLI2	423542	Proteasome subunit alpha type OS=Gallus gallus GN=PSMA3 PE=2 SV=1 - [Q5ZLI2_CHICK]	12.16	1	3	3	53	1.67691e+06	1.09806	2;1;3	31.7692	1.28876	2;3;4	7.95001	0.906169	2;1;3	30.7041	0.670585	0.0253793	0.927865	255	28.463	5.04639	catalytic activity	proteasome; nucleus; cytoplasm	metabolic process	Pf00227; Pf10584
Q5ZM56	426329	Uncharacterized protein OS=Gallus gallus GN=LOC100859123 PE=2 SV=1 - [Q5ZM56_CHICK]	3.74	1	1	1	3	489570	1.19385	-;-;2		0.941202	-;-;2		1.24325	-;-;2		0.952016	0.932518	0.929401	321	36.7155	6.44287	catalytic activity; protein binding; nucleotide binding; enzyme regulator activity	nucleus; cytoplasm	metabolic process; cell organization and biogenesis; regulation of biological process	Pf03095
F1N8H6		Heterochromatin protein 1-binding protein 3 OS=Gallus gallus GN=HP1BP3 PE=3 SV=1 - [F1N8H6_CHICK]	13.06	2	7	7	54	2.18335e+06	2.23358	1;1;-	61.8302	1.22006	4;4;5	6.99362	1.4003	1;1;1	90.7059	0.564886	0.00180635	0.930304	559	61.8143	9.33447	DNA binding	chromosome; nucleus	cell organization and biogenesis	Pf00538
F1NFT6		Uncharacterized protein (Fragment) OS=Gallus gallus GN=UBE2N PE=2 SV=1 - [F1NFT6_CHICK]	22.54	1	3	3	84	4.02708e+06	1.16502	4;5;5	10.1574	0.912841	7;6;6	2.53713	1.41278	4;5;5	16.4491	0.742019	0.125127	0.930304	142	15.9913	5.30029	catalytic activity; protein binding	nucleus	metabolic process; response to stimulus; cell organization and biogenesis; regulation of biological process	Pf00179; Pf05743; Pf05773
F1NJD6	427253	Uncharacterized protein OS=Gallus gallus GN=GDA PE=4 SV=2 - [F1NJD6_CHICK]	11.56	1	4	4	25	740232	0.829081	-;-;1		1.39827	-;-;2		1.18209	1;1;1	66.8559		0.610113	0.933139	450	50.2485	5.77002	metal ion binding; catalytic activity		metabolic process	Pf01979; Pf13147
F1NLX2		Uncharacterized protein OS=Gallus gallus GN=SEPT6 PE=2 SV=1 - [F1NLX2_CHICK]	20.66	3	6	7	51	1.12138e+06	0.638786	-;-;1		1.06114	2;1;3	14.1597	1.12055	-;1;1	29.4341		0.930067	0.933139	426	48.6378	6.99072	nucleotide binding	cytoplasm		Pf00735
Q6QLR3	407776	Gallinacin-6 OS=Gallus gallus GN=GAL6 PE=2 SV=1 - [GLL6_CHICK]	26.87	1	2	2	70	1.59338e+06	0.756398	2;1;2	71.5896	0.444465	3;3;2	15.318	1.49167	2;1;2	57.6895	0.515902	0.000538303	0.933139	67	7.54884	9.5249		extracellular	defense response; response to stimulus	Pf00711
E1BTS4		Uncharacterized protein (Fragment) OS=Gallus gallus GN=BCAS2 PE=4 SV=2 - [E1BTS4_CHICK]	8.51	1	2	2	11	423006	1.04572	-;1;1	76.6446	0.929823	1;2;1	12.443	1.07889	-;1;1	57.9138	0.906709	0.442697	0.937692	235	26.8855	5.65576		spliceosomal complex	metabolic process	Pf05700
Q90955	100859133	Prostaglandin E synthase 3 (Fragment) OS=Gallus gallus GN=PTGES3 PE=1 SV=1 - [TEBP_CHICK]	25.34	1	4	4	53	3.69579e+06	1.41745	-;1;1	89.4879	0.851048	5;3;3	40.2347	1.20396	-;1;1	88.7938	0.965228	0.280573	0.937692	146	16.8586	4.41162	catalytic activity; protein binding	cytoplasm; cytosol	metabolic process	Pf04969
Q9I8D6	395414	T-complex protein 1 subunit delta OS=Gallus gallus GN=tcp-1 delta PE=2 SV=1 - [Q9I8D6_CHICK]	26.87	1	11	12	41	1.44733e+06	0.845877	3;2;1	46.538	0.65068	4;3;2	6.25867	1.14604	3;2;1	27.4451	0.449309	0.0654495	0.938383	536	57.7006	7.79639	nucleotide binding; protein binding	nucleus; cytoplasm	metabolic process	Pf00118
P21611	414830	Beta-2-microglobulin OS=Gallus gallus GN=B2M PE=1 SV=3 - [B2MG_CHICK]	57.14	1	5	5	65	2.77941e+06	0.778695	1;1;1	64.3452	0.656282	5;1;3	13.7952	1.84079	1;1;1	99.5136	0.610465	0.0922029	0.94441	119	13.0335	6.27783	protein binding	extracellular; Golgi	regulation of biological process; response to stimulus; cell differentiation; metabolic process	Pf07654; Pf08205
R4GGQ4	100859352	Uncharacterized protein OS=Gallus gallus GN=LOC100859352 PE=4 SV=1 - [R4GGQ4_CHICK]	10.89	1	1	1	10	1.27703e+06	0.992892	1;1;2	34.8901	0.965786	2;2;2	4.79605	1.04621	1;1;2	31.3597	0.96816	0.667887	0.945356	101	11.0032	8.17725	metal ion binding	mitochondrion	transport; cell organization and biogenesis	Pf02953
R4GK25		Uncharacterized protein OS=Gallus gallus GN=LOC100857345 PE=4 SV=1 - [R4GK25_CHICK]	28.41	3	5	5	68	2.00266e+06	2.32622	2;2;1	90.1972	2.06916	2;4;3	38.4089	1.01411	2;3;1	77.6628	0.604903	0.123201	0.945356	176	20.4924	6.53662	transporter activity		transport	Pf01992
F1NSC1	419866	Uncharacterized protein OS=Gallus gallus GN=ATP5F1 PE=4 SV=2 - [F1NSC1_CHICK]	16.08	1	4	4	85	1.6432e+06	1.17072	3;1;1	46.3664	0.932032	4;2;5	17.1535	1.18531	3;1;1	20.1685	0.818738	0.807583	0.946663	255	28.5836	9.18799	transporter activity; catalytic activity	mitochondrion; membrane	metabolic process; transport	Pf05405; Pf13001
Q5F3B9	418857	Uncharacterized protein OS=Gallus gallus GN=SUCLA2 PE=2 SV=1 - [Q5F3B9_CHICK]	3.89	1	2	2	11	731584	1.24133	1;1;-	120.293	0.63397	1;1;1	27.9131	1.65921	1;1;-	119.185	0.862029	0.257718	0.946663	463	49.9661	7.28369	catalytic activity; nucleotide binding; metal ion binding	mitochondrion	metabolic process	Pf00549; Pf08442; Pf13549
F1NG04		Uncharacterized protein OS=Gallus gallus GN=GCC1 PE=4 SV=2 - [F1NG04_CHICK]	0.89	1	1	1	37	5.07695e+06	2.61605	2;2;2	115.699	1.85999	2;2;1	18.6755	3.23441	2;1;1	149.87	0.587	0.070282	0.951656	784	87.9642	5.41455	protein binding	cytoplasm; Golgi; membrane	transport	Pf01465; Pf05622; Pf09726; Pf09731; Pf13654; Pf15450
F1NPJ4	395758	Succinate dehydrogenase [ubiquinone] flavoprotein subunit, mitochondrial OS=Gallus gallus GN=SDHA PE=4 SV=2 - [F1NPJ4_CHICK]	14.74	2	7	7	36	907475	1.42203	1;1;1	102.149	0.765274	1;3;2	11.782	1.81752	1;1;1	99.7507	0.843949	0.373532	0.957683	665	72.9173	7.18115	catalytic activity; nucleotide binding	mitochondrion; membrane	metabolic process	Pf00890; Pf01946; Pf02910
E1BRU3	100858247	Uncharacterized protein OS=Gallus gallus GN=LOC100858247 PE=4 SV=2 - [E1BRU3_CHICK]	7.85	2	4	4	47	1.03062e+06	0.818352	1;2;1	65.2524	0.858202	3;3;5	8.05133	1.1144	1;2;1	64.9227	0.69192	0.0578712	0.959829	522	58.5023	10.1694	nucleotide binding; RNA binding	nucleus	metabolic process	Pf00076; Pf13893; Pf14259; Pf15519
F1NS23		Adenylosuccinate synthetase (Fragment) OS=Gallus gallus GN=ADSS PE=2 SV=1 - [F1NS23_CHICK]	10.35	2	4	4	9	779698	1.03687	-;2;2	0.263413	0.928866	1;2;2	26.218	1.03802	-;2;2	25.8638	0.965815	0.897364	0.959829	396	43.9037	6.37939	nucleotide binding; metal ion binding; catalytic activity	cytoplasm; membrane	metabolic process	Pf00709
Q5F411	420930	Uncharacterized protein OS=Gallus gallus GN=CCT5 PE=2 SV=1 - [Q5F411_CHICK]	19.59	1	9	10	32	1.57559e+06	1.13823	1;1;1	45.9806	0.959854	1;1;3	17.6401	1.2384	1;1;1	51.2892	0.965815	0.787285	0.959829	541	59.6769	5.74463	nucleotide binding; protein binding	cytoplasm	metabolic process; response to stimulus	Pf00118
R4GKX4		Uncharacterized protein (Fragment) OS=Gallus gallus PE=4 SV=1 - [R4GKX4_CHICK]	34.62	1	6	7	233	6.05433e+06	0.774012	4;2;5	34.7586	0.842493	6;7;8	11.029	0.846827	4;2;5	16.9103	0.688175	0.110305	0.959829	234	25.4976	8.96826	nucleotide binding			Pf00076; Pf13893; Pf14259
F1NBN0		Uncharacterized protein (Fragment) OS=Gallus gallus PE=4 SV=2 - [F1NBN0_CHICK]	15.35	1	6	6	62	1.96788e+06	1.54556	1;1;-	126.853	0.706229	4;1;2	24.5025	2.96385	1;1;-	128.886	0.891565	0.0868576	0.962443	482	53.2881	7.35693	protein binding; RNA binding	nucleus; cytoplasm; endoplasmic reticulum; membrane	regulation of biological process; response to stimulus
F1P1K3		Uncharacterized protein (Fragment) OS=Gallus gallus GN=LOC100857636 PE=4 SV=2 - [F1P1K3_CHICK]	6.56	2	3	3	67	5.56778e+06	0.722111	3;1;3	38.2897	0.899617	5;3;4	17.5845	0.927211	3;1;3	62.2406	0.965308	0.535657	0.962443	381	42.482	9.02686		cytoskeleton	cell organization and biogenesis; regulation of biological process	Pf04045; Pf11162
F6SU35	419895	Ribosomal protein OS=Gallus gallus GN=RPL10A PE=3 SV=1 - [F6SU35_CHICK]	26.27	1	5	5	54	2.16838e+06	1.93183	3;1;1	55.2043	1.25537	5;2;5	4.14056	1.77583	3;1;1	73.439	0.882843	0.0977561	0.962443	217	24.6926	9.87646	RNA binding; structural molecule activity	ribosome	metabolic process	Pf00687
F1NFS0		Elongation factor 2 (Fragment) OS=Gallus gallus GN=EEF2 PE=4 SV=2 - [F1NFS0_CHICK]	22.05	4	19	19	199	3.07652e+06	1.28547	5;5;8	22.3788	0.831007	10;13;13	6.6774	1.4861	5;4;6	35.8341	0.604903	0.405922	0.966332	857	95.1679	6.82959	nucleotide binding; catalytic activity		metabolic process	Pf00009; Pf00679; Pf03144; Pf03764; Pf14492
H9L011		Uncharacterized protein OS=Gallus gallus GN=LOC426023 PE=4 SV=2 - [H9L011_CHICK]	31.58	3	11	11	219	7.62029e+06	1.35671	6;8;5	10.3679	1.04571	10;14;11	4.78856	1.19965	6;8;6	19.9425	0.925139	0.345653	0.966766	456	47.5383	7.85498	RNA binding; protein binding		metabolic process; regulation of biological process	Pf00013; Pf13014
A3R0S3	386572	Growth factor receptor-bound protein 2 OS=Gallus gallus GN=GRB2 PE=2 SV=1 - [A3R0S3_CHICK]	15.67	2	3	3	27	1.11515e+06	0.880757	1;3;1	31.441	0.85152	2;4;2	22.3246	0.984864	1;3;1	43.2423	0.958339	0.382679	0.96727	217	25.1615	6.15088	protein binding	nucleus; cytoplasm; endosome; Golgi; membrane	regulation of biological process; response to stimulus; cell differentiation; cell organization and biogenesis; metabolic process; transport	Pf00017; Pf00018; Pf07653; Pf14604
E1BZS8	426854	Uncharacterized protein OS=Gallus gallus GN=TXNL1 PE=4 SV=1 - [E1BZS8_CHICK]	28.03	1	6	6	25	1.06874e+06	0.950167	1;3;1	2.96842	1.01932	2;3;3	15.6799	0.850618	1;3;1	2.58154	0.794652	0.976654	0.968584	289	32.3329	5.07178	catalytic activity	cytoplasm	metabolic process; cellular homeostasis; regulation of biological process	Pf00085; Pf06201; Pf13098
R4GJF8		TAR DNA-binding protein 43 OS=Gallus gallus GN=TARDBP PE=4 SV=1 - [R4GJF8_CHICK]	4.38	3	2	2	15	694954	1.10073	1;1;2	65.146	1.06095	1;2;3	6.7981	1.05751	1;1;2	52.6527	0.885401	0.402014	0.969179	388	42.2423	6.18896	nucleotide binding; DNA binding; RNA binding; protein binding	nucleus	metabolic process; regulation of biological process	Pf00076; Pf13893; Pf14259
F1P1A5	415991	Uncharacterized protein OS=Gallus gallus GN=TKT PE=4 SV=2 - [F1P1A5_CHICK]	38.12	1	19	19	284	1.47492e+07	0.880699	16;14;15	10.736	0.899106	22;18;21	4.44006	1.05752	17;15;15	6.3056	0.583112	7.81403e-05	0.972179	627	68.4109	7.51807	catalytic activity; protein binding	nucleus	metabolic process; regulation of biological process	Pf00456; Pf00676; Pf02775; Pf02779; Pf02780; Pf09364
Q5ZHR7	427284	Uncharacterized protein OS=Gallus gallus GN=CLTA PE=2 SV=1 - [Q5ZHR7_CHICK]	25.58	1	3	5	158	3.89532e+06	0.951211	-;-;2		0.776292	1;1;3	16.6608	1.03527	-;-;2		0.898429	0.125127	0.972179	215	23.7455	4.50049	structural molecule activity; protein binding		transport	Pf01086
F1NIQ9		Uncharacterized protein (Fragment) OS=Gallus gallus GN=PEPD PE=3 SV=2 - [F1NIQ9_CHICK]	16.1	1	6	6	76	1.44324e+06	0.923246	1;1;1	18.4586	0.837019	1;4;2	11.1665	1.06658	1;1;1	22.234	0.573508	0.191612	0.975645	497	55.3208	6.69775	catalytic activity; metal ion binding		metabolic process	Pf00557; Pf05195
H9L0K3		Uncharacterized protein (Fragment) OS=Gallus gallus GN=NOP56 PE=4 SV=2 - [H9L0K3_CHICK]	10.3	1	4	4	6	738911	0.869603	2;-;-		0.905813	2;-;-		0.978955	2;-;-		0.961835	0.508665	0.975645	466	52.2488	9.31982	RNA binding			Pf01798; Pf08060
F1N823		Uncharacterized protein (Fragment) OS=Gallus gallus GN=PDHB PE=4 SV=1 - [F1N823_CHICK]	23.61	1	7	7	60	1.22244e+06	1.62074	2;-;3	40.359	0.959603	4;-;5	10.2962	1.77329	3;-;3	81.0848	0.239499	0.776263	0.976324	360	38.9801	6.55127	catalytic activity	mitochondrion	metabolic process	Pf02779; Pf02780
F1NUE0		Uncharacterized protein OS=Gallus gallus GN=SRI PE=4 SV=1 - [F1NUE0_CHICK]	21.21	1	4	4	79	4.86226e+06	1.13812	3;3;5	5.32784	1.00818	7;4;8	6.03593	1.21045	2;3;4	7.96521	0.689234	0.494171	0.977398	198	21.8355	5.60498	protein binding; catalytic activity; metal ion binding	cytoplasm; membrane; cytosol	metabolic process; transport; regulation of biological process	Pf13499; Pf13833
Q8UWC5	373948	Nuclear protein matrin 3 OS=Gallus gallus GN=MATR3 PE=2 SV=1 - [Q8UWC5_CHICK]	7.54	1	6	6	28	1.25565e+06	0.922982	1;3;3	33.8821	0.806514	3;3;3	11.8047	1.09272	1;3;3	10.9032	0.668073	0.24811	0.977398	902	100.651	6.15088	nucleotide binding; metal ion binding	nucleus		Pf00076; Pf13893; Pf14259
F1NW97	100857214	Uncharacterized protein OS=Gallus gallus GN=LOC100857858 PE=3 SV=2 - [F1NW97_CHICK]	33.48	6	3	12	180	1.09823e+07										0.748169	0.207682	0.979966	469	52.1596	5.21143	nucleotide binding; catalytic activity; structural molecule activity	cytoplasm; cytoskeleton	metabolic process; cell organization and biogenesis	Pf00091; Pf03953
F1NCZ2		Uncharacterized protein OS=Gallus gallus GN=GDI2 PE=4 SV=2 - [F1NCZ2_CHICK]	34.82	1	12	12	233	6.15103e+06	1.34883	9;10;7	20.4077	1.1673	12;11;9	4.17786	1.34452	10;10;5	25.0016	0.645122	0.140309	0.992985	448	50.6816	5.43994	enzyme regulator activity	Golgi	regulation of biological process; response to stimulus; transport	Pf00996
F1N9U8		Uncharacterized protein OS=Gallus gallus GN=ETFA PE=4 SV=2 - [F1N9U8_CHICK]	34.2	1	8	8	84	2.3418e+06	1.37202	2;2;2	62.5965	1.03796	6;5;5	3.71244	1.31555	2;2;4	51.9822	0.766748	0.423092	0.995124	345	36.5573	8.49951	catalytic activity; nucleotide binding	mitochondrion	metabolic process	Pf00766; Pf01012
P00356	374193	Glyceraldehyde-3-phosphate dehydrogenase OS=Gallus gallus GN=GAPDH PE=2 SV=3 - [G3P_CHICK]	43.24	2	11	11	732	1.04501e+08	0.963105	23;12;19	1.58157	1.25004	32;25;26	2.61497	1.02034	24;14;17	18.46	0.153132	0.0194105	0.995124	333	35.6813	8.54346	catalytic activity; protein binding; nucleotide binding	nucleus; cytoplasm; cytosol; cytoskeleton; membrane	cell organization and biogenesis; metabolic process; cell death; regulation of biological process; cellular component movement; response to stimulus	Pf00044; Pf02800
R4GHL0		Uncharacterized protein OS=Gallus gallus GN=Gga.34606 PE=4 SV=1 - [R4GHL0_CHICK]	9.89	1	2	2	19	1.3327e+06	3.69933	1;-;1	34.9971	1.3975	2;3;1	10.4006	1.99053	1;1;1	98.3144	0.282441	0.521245	0.998662	182	19.7764	9.48096	catalytic activity; protein binding	cytoplasm; mitochondrion	metabolic process; defense response; response to stimulus; cell organization and biogenesis	Pf05038
A0A547	395315	Glycinamide ribonucleotide synthetase-aminoimidazole ribonucleotide synthetase-glycinamide ribonucleotide transformylase OS=Gallus gallus GN=GART PE=2 SV=1 - [A0A547_CHICK]	2.99	2	2	2	7	432878	0.920559	-;-;1		1.06795	1;-;1	3.76184	0.822981	-;-;1			0.359014		1003	106.462	7.57666	catalytic activity; nucleotide binding; metal ion binding	cytoplasm; cytosol	metabolic process	Pf00551; Pf00586; Pf01071; Pf02222; Pf02769; Pf02843; Pf02844; Pf08442; Pf13535; Pf15632
A1IIE5	770910	Transcription initiation factor IIA subunit 2 OS=Gallus gallus GN=GTF2A2 PE=2 SV=1 - [A1IIE5_CHICK]	8.26	1	1	1	2	351714	1.02311	-;-;1		0.774193	-;-;1		1.29528	-;-;1					109	12.3914	6.62451	protein binding	nucleus	metabolic process; regulation of biological process; cell organization and biogenesis	Pf02268; Pf02751
A2TH16	427183	Prostaglandin E2 receptor subtype 4 OS=Gallus gallus GN=EP4 PE=2 SV=1 - [A2TH16_CHICK]	3.16	1	1	1	1	787474													475	51.9798	9.05615	signal transducer activity; receptor activity	membrane	response to stimulus; regulation of biological process; cell differentiation	Pf00001; Pf10328
A4F5B6	417048	TAP binding protein OS=Gallus gallus GN=TPN PE=2 SV=1 - [A4F5B6_CHICK]	13.02	3	5	5	30	964183				0.847953	1;1;-	15.1592					0.550329		430	45.4884	8.646	protein binding	membrane	defense response; response to stimulus; metabolic process	Pf00047; Pf07654; Pf07679; Pf13927
A4GTP0	373917	Galectin OS=Gallus gallus PE=2 SV=1 - [A4GTP0_CHICK]	4.15	1	1	1	10	4.16676e+06	1.10514	1;-;-		1.17927	1;1;-	54.3022	1.55126	1;-;-			0.90476		241	25.6558	8.26514		nucleus; cytoplasm; membrane	cell organization and biogenesis	Pf00337
A5HUL8	417051	MHC class II M beta chain 2 OS=Gallus gallus GN=DMB2 PE=4 SV=1 - [A5HUL8_CHICK]	5.43	2	1	1	19	2.60074e+06				1.94141	1;1;1	2.53052					0.00451725		258	27.8692	6.91748	protein binding	membrane	response to stimulus	Pf07654; Pf07679; Pf13895; Pf13927
A5HUM0	427727	Transporter associated with antigen processing 1 OS=Gallus gallus GN=TAP1 PE=2 SV=1 - [A5HUM0_CHICK]	1.54	1	1	1	6	413554				0.34501	-;1;1	23.3205					0.224909		583	62.8029	7.85498	nucleotide binding; catalytic activity; transporter activity; protein binding	mitochondrion; membrane	metabolic process; transport; defense response; response to stimulus	Pf00005; Pf00664; Pf03193; Pf03215; Pf09818; Pf13481; Pf13558
A7E3K8	418581	Predicted NADPH oxidase-2 OS=Gallus gallus GN=Nox2 PE=2 SV=1 - [A7E3K8_CHICK]	8.76	2	3	5	19	863329	0.315958	-;1;-		0.475262	-;1;-		0.657307	-;1;-					571	65.5305	8.1333	catalytic activity; protein binding; nucleotide binding	cytoplasm; mitochondrion; membrane	metabolic process	Pf00970; Pf01794; Pf08022; Pf08030
B2CL09	422671	Orexigenic neuropeptide QRFP receptor OS=Gallus gallus GN=GPR103 PE=2 SV=1 - [B2CL09_CHICK]	9.3	1	1	2	2	401926													430	49.2887	8.98291	signal transducer activity; receptor activity	membrane	regulation of biological process; response to stimulus	Pf00001; Pf10320
B2X021	395313	Mx protein (Fragment) OS=Gallus gallus GN=Mx PE=2 SV=1 - [B2X021_CHICK]	1.28	2	1	1	2	605395													705	79.4822	7.37158	nucleotide binding; catalytic activity	cytoplasm	metabolic process	Pf00350; Pf01031; Pf02212
B8ZX71	431585	Sixth complement component OS=Gallus gallus GN=C6 PE=2 SV=1 - [B8ZX71_CHICK]	1.07	1	1	1	1	671498													935	104.652	6.91748	protein binding		regulation of biological process; response to stimulus; metabolic process; defense response	Pf00084; Pf00090; Pf01823
D3KCC4	100359387	Carnosine synthase 1 OS=Gallus gallus GN=CARNS1 PE=1 SV=1 - [CRNS1_CHICK]	1.08	1	1	1	1	1.09531e+06													930	99.9959	6.11279	nucleotide binding; catalytic activity; metal ion binding		metabolic process	Pf13535; Pf15632
E1BQ82	419859	Uncharacterized protein OS=Gallus gallus GN=CAMK1G PE=4 SV=1 - [E1BQ82_CHICK]	2.16	1	1	1	1	272299													464	51.6128	7.38623	nucleotide binding; catalytic activity	membrane	metabolic process	Pf00069; Pf07714; Pf14531
E1BQ87	419991	Uncharacterized protein OS=Gallus gallus GN=UBE2Z PE=4 SV=1 - [E1BQ87_CHICK]	3.9	1	1	1	1	730799													359	38.5496	5.30029	catalytic activity	nucleus; cytoplasm	metabolic process	Pf00179; Pf05743
E1BQ93	416539	Uncharacterized protein OS=Gallus gallus GN=MEIOB PE=4 SV=1 - [E1BQ93_CHICK]	1.68	1	1	1	1	241148				0.945418	-;1;-								475	53.56	5.60498		cytoplasm	cell organization and biogenesis
E1BQA0		Uncharacterized protein OS=Gallus gallus PE=4 SV=1 - [E1BQA0_CHICK]	24.76	1	1	1	1	120575													105	11.1683	5.85889
E1BQA5	420214	Uncharacterized protein OS=Gallus gallus GN=CPNE3 PE=4 SV=1 - [E1BQA5_CHICK]	1.48	1	1	1	2	151048													539	60.3554	5.8335	catalytic activity; protein binding	cytosol	metabolic process	Pf00168; Pf07002; Pf10138
E1BQA9		Uncharacterized protein (Fragment) OS=Gallus gallus GN=ATP13A2 PE=3 SV=2 - [E1BQA9_CHICK]	0.85	1	1	1	2	155149													1175	130.02	7.92822	nucleotide binding; catalytic activity; transporter activity; metal ion binding	vacuole; membrane	metabolic process; transport	Pf00122; Pf00690; Pf12409; Pf13246
E1BQE0	420729	Uncharacterized protein OS=Gallus gallus GN=MLH1 PE=4 SV=1 - [E1BQE0_CHICK]	1.06	1	1	1	1	0													757	84.7972	5.61768	DNA binding; nucleotide binding; catalytic activity; protein binding	chromosome; nucleus	metabolic process; response to stimulus; cell organization and biogenesis; regulation of biological process	Pf01119; Pf02518; Pf13589
E1BQF7	424452	Uncharacterized protein OS=Gallus gallus GN=RNF2 PE=4 SV=1 - [E1BQF7_CHICK]	2.68	1	1	1	3	267773													336	37.5676	6.68311	catalytic activity; protein binding; metal ion binding	nucleus	regulation of biological process; cell organization and biogenesis; metabolic process	Pf00097; Pf11789; Pf13639; Pf13920; Pf13923; Pf14570; Pf14634; Pf14835; Pf15227
E1BQG1		Uncharacterized protein OS=Gallus gallus GN=TNRC6B PE=4 SV=2 - [E1BQG1_CHICK]	0.44	1	1	1	1	906584													1839	194.68	6.68311	nucleotide binding		regulation of biological process	Pf10427; Pf12938; Pf13893
E1BQH2		Uncharacterized protein OS=Gallus gallus PE=3 SV=2 - [E1BQH2_CHICK]	1.15	1	1	1	1	1.17821e+06													1134	129.949	6.69775	nucleotide binding; catalytic activity	nucleus	metabolic process; regulation of biological process	Pf00133; Pf01406; Pf08264; Pf09334
E1BQH6		Uncharacterized protein OS=Gallus gallus GN=SAPS2 PE=4 SV=2 - [E1BQH6_CHICK]	2.18	1	2	2	2	188748													962	107.238	4.62744		cytoplasm		Pf04499
E1BQH9		Uncharacterized protein OS=Gallus gallus GN=UGGT2 PE=4 SV=2 - [E1BQH9_CHICK]	1.15	1	1	1	1	829067													1564	178.884	7.25439	catalytic activity		metabolic process	Pf01501; Pf06427
E1BQJ4		Uncharacterized protein OS=Gallus gallus GN=C2CD5 PE=4 SV=2 - [E1BQJ4_CHICK]	2.2	1	2	2	3	1.04171e+06													1135	124.161	6.50732	metal ion binding; protein binding	membrane	cell organization and biogenesis; regulation of biological process; response to stimulus; transport	Pf00168; Pf01906
E1BQJ6		Uncharacterized protein OS=Gallus gallus PE=3 SV=2 - [E1BQJ6_CHICK]	1.21	1	1	2	13	7.24911e+07													2228	257.69	5.17334	nucleotide binding; catalytic activity; motor activity; protein binding	chromosome; nucleus; cytoplasm; cytoskeleton	cellular component movement; metabolic process; regulation of biological process	Pf00012; Pf00225; Pf01496; Pf01576; Pf02463; Pf03961; Pf03999; Pf04111; Pf04849; Pf05483; Pf05557; Pf05622; Pf05701; Pf06160; Pf07888; Pf09528; Pf09726; Pf09730; Pf09731; Pf09787; Pf10174; Pf10186; Pf10498; Pf11559; Pf12128; Pf13166; Pf13514; Pf15619
E1BQK7		Uncharacterized protein (Fragment) OS=Gallus gallus GN=SMNDC1 PE=4 SV=2 - [E1BQK7_CHICK]	11.07	1	1	1	1	559096													244	27.2037	6.62451	RNA binding	nucleus; cytoplasm	metabolic process	Pf06003
E1BQL6		Uncharacterized protein OS=Gallus gallus GN=ZNF652 PE=4 SV=2 - [E1BQL6_CHICK]	1.11	2	1	1	1	408949	0.614135	1;-;-		1.55527	1;-;-		0.40266	1;-;-					540	62.0774	8.646	metal ion binding			Pf00096; Pf13465
E1BQN0	420976	Uncharacterized protein OS=Gallus gallus GN=NDUFS6 PE=4 SV=1 - [E1BQN0_CHICK]	9.38	1	1	1	4	1.01289e+06	0.239285	-;-;1		0.811749	-;-;1		0.288923	-;-;1					128	14.0332	9.02686		mitochondrion	metabolic process; cell organization and biogenesis	Pf10276
E1BQN1	417734	Uncharacterized protein OS=Gallus gallus GN=ZBED4 PE=4 SV=1 - [E1BQN1_CHICK]	0.85	1	1	1	2	2.09969e+06													1172	132.412	6.25244	DNA binding; protein binding	nucleus; cytoplasm		Pf02892; Pf05699
E1BQN9	424437	Uncharacterized protein OS=Gallus gallus GN=CACYBP PE=4 SV=1 - [E1BQN9_CHICK]	30.77	1	6	6	77	1.51079e+06	0.200444	1;-;-		0.485786	7;4;3	49.7005	0.579945	1;-;-			0.00227575		221	25.5773	8.51416	protein binding	cytoplasm		Pf04969; Pf05002; Pf09032
E1BQR6	416113	Uncharacterized protein OS=Gallus gallus GN=LMCD1 PE=4 SV=2 - [E1BQR6_CHICK]	7.22	1	2	2	2	845207													360	40.0456	8.14795	metal ion binding	nucleus	regulation of biological process	Pf00412; Pf06297
E1BQU4	419972	Uncharacterized protein OS=Gallus gallus GN=NSF PE=4 SV=2 - [E1BQU4_CHICK]	1.49	1	1	1	1	2.38954e+06													740	82.1246	6.81494	nucleotide binding; catalytic activity; RNA binding; protein binding	cytoplasm; membrane	regulation of biological process; metabolic process; transport	Pf00004; Pf00910; Pf01078; Pf02359; Pf02933; Pf05272; Pf06068; Pf07724; Pf07728; Pf13173; Pf13191; Pf13207; Pf13401
E1BQW1	421231	Uncharacterized protein OS=Gallus gallus GN=NAPB PE=4 SV=1 - [E1BQW1_CHICK]	4.05	1	1	1	8	2.14266e+06													296	33.3045	5.57959	protein binding		transport; regulation of biological process; cell communication; cell organization and biogenesis	Pf14938
E1BQW2	421636	Uncharacterized protein OS=Gallus gallus GN=RMND1 PE=4 SV=2 - [E1BQW2_CHICK]	2.62	1	1	1	1	344114													458	52.7502	8.49951		mitochondrion		Pf02582
E1BQX8		Uncharacterized protein OS=Gallus gallus GN=Gga.54711 PE=4 SV=2 - [E1BQX8_CHICK]	1.08	1	1	1	1	415076													837	97.0309	5.68115	protein binding	Golgi	transport	Pf01465; Pf01496; Pf01576; Pf12128; Pf12252; Pf13514
E1BQY4		Uncharacterized protein OS=Gallus gallus GN=DMXL2 PE=4 SV=2 - [E1BQY4_CHICK]	0.36	1	1	1	1	855475													3042	338.945	6.25244	protein binding			Pf00400; Pf12234
E1BQZ4	419216	Uncharacterized protein OS=Gallus gallus GN=EPB42 PE=4 SV=2 - [E1BQZ4_CHICK]	1.29	1	1	1	2	440108													695	79.1461	7.82568	catalytic activity	membrane; cytoskeleton	cell organization and biogenesis; metabolic process	Pf00868; Pf00927; Pf01841
E1BR01		Uncharacterized protein OS=Gallus gallus GN=DOCK9 PE=4 SV=2 - [E1BR01_CHICK]	0.39	2	1	1	4	625895													2034	233.089	7.40088	protein binding		regulation of biological process; response to stimulus	Pf00169; Pf06920; Pf11878; Pf14429
E1BR14	415669	Uncharacterized protein OS=Gallus gallus GN=TPPP3 PE=4 SV=2 - [E1BR14_CHICK]	18.95	1	2	3	6	585273													153	16.7986	9.0415	protein binding		cell organization and biogenesis	Pf05517
E1BR42	427612	Uncharacterized protein OS=Gallus gallus GN=DOCK2 PE=4 SV=2 - [E1BR42_CHICK]	0.54	1	1	1	1	310934													1835	212.798	7.35693	protein binding		cell organization and biogenesis; response to stimulus; regulation of biological process; cell proliferation; transport	Pf00018; Pf06920; Pf14429; Pf14604
E1BR45	415374	Uncharacterized protein OS=Gallus gallus GN=TLN2 PE=4 SV=2 - [E1BR45_CHICK]	0.39	1	1	1	1	1.23892e+06													2542	271.591	5.5542	protein binding; structural molecule activity	cytoskeleton	cell organization and biogenesis	Pf00373; Pf01608; Pf02174; Pf08913; Pf09141; Pf09379
E1BR52		Uncharacterized protein OS=Gallus gallus GN=DGCR8 PE=4 SV=2 - [E1BR52_CHICK]	0.78	1	1	1	1	711141				1.80661	1;-;-								774	87.2366	6.04932	RNA binding; protein binding	nucleus; cytoplasm; cytoskeleton	metabolic process	Pf00035; Pf00397
E1BR74	771963	Uncharacterized protein OS=Gallus gallus GN=PCIF1 PE=4 SV=2 - [E1BR74_CHICK]	1.56	1	1	1	1	0													707	80.6553	7.34229	protein binding	nucleus; cytoskeleton	regulation of biological process	Pf00397; Pf12237
E1BR87		Uncharacterized protein (Fragment) OS=Gallus gallus GN=IKBIP PE=4 SV=2 - [E1BR87_CHICK]	2.4	1	1	1	1	367001													250	28.1632	6.59521
E1BR90	416469	Uncharacterized protein OS=Gallus gallus GN=CHST12 PE=4 SV=1 - [E1BR90_CHICK]	1.67	1	1	1	1	606358				1.22963	-;-;1								419	49.2544	8.82178	catalytic activity		metabolic process	Pf03567
E1BR95		Uncharacterized protein OS=Gallus gallus GN=LOC100859158 PE=4 SV=2 - [E1BR95_CHICK]	1.04	1	1	1	1	514869													769	86.1811	6.96143	protein binding			Pf11768
E1BRA6	424115	Uncharacterized protein OS=Gallus gallus GN=DNAJC10 PE=4 SV=2 - [E1BRA6_CHICK]	2.38	1	2	2	5	267060	0.097227	-;1;-		0.481748	-;1;-		0.199545	-;1;-					797	91.4364	6.99072	enzyme regulator activity; catalytic activity; protein binding	endoplasmic reticulum; organelle lumen	regulation of biological process; metabolic process; response to stimulus; cellular homeostasis	Pf00085; Pf00226; Pf13098; Pf13728; Pf13848; Pf13905
E1BRB3		Uncharacterized protein (Fragment) OS=Gallus gallus GN=DNAJC19 PE=4 SV=2 - [E1BRB3_CHICK]	16.11	1	3	3	10	240190				0.415846	-;-;1								149	16.3154	10.0962		mitochondrion		Pf00226
E1BRD6	420654	Uncharacterized protein OS=Gallus gallus GN=Gga.12314 PE=4 SV=1 - [E1BRD6_CHICK]	5.76	1	1	1	1	0													191	21.4802	6.59521	nucleotide binding	membrane	metabolic process; regulation of biological process; response to stimulus	Pf00025; Pf00071; Pf08477
E1BRE2	420834	NAD-dependent protein deacylase sirtuin-5, mitochondrial OS=Gallus gallus GN=SIRT5 PE=3 SV=1 - [SIR5_CHICK]	3.88	2	1	1	1	325479	0.305878	-;-;1		0.525148	-;-;1		0.570893	-;-;1					309	33.9341	7.44482	metal ion binding; catalytic activity; nucleotide binding	nucleus; cytoplasm; mitochondrion; organelle lumen; cytosol	metabolic process; regulation of biological process	Pf02146
E1BRE5	417896	Uncharacterized protein OS=Gallus gallus GN=EEA1 PE=4 SV=2 - [E1BRE5_CHICK]	3.12	1	3	5	7	1.16572e+06													1409	161.643	5.73193	protein binding; metal ion binding	cytoplasm; endosome; cytosol; membrane	transport; cell organization and biogenesis	Pf01363; Pf04156; Pf12128
E1BRE6		Uncharacterized protein OS=Gallus gallus GN=LOC424925 PE=4 SV=1 - [E1BRE6_CHICK]	4.55	1	1	1	1	0													198	22.4604	5.38916				Pf15443
E1BRI3	420818	Uncharacterized protein OS=Gallus gallus GN=ALDH5A1 PE=3 SV=2 - [E1BRI3_CHICK]	6.57	1	3	3	7	467072				1.03444	-;1;-								548	57.8864	9.05615	catalytic activity	mitochondrion	metabolic process; cell organization and biogenesis	Pf00171
E1BRI4		Uncharacterized protein OS=Gallus gallus GN=TBC1D5 PE=4 SV=2 - [E1BRI4_CHICK]	1.97	1	2	2	2	284007													813	91.2918	6.21436				Pf00566
E1BRJ3	420817	Uncharacterized protein OS=Gallus gallus GN=ATP9B PE=4 SV=2 - [E1BRJ3_CHICK]	0.88	1	1	1	1	1.07262e+06													1139	128.516	7.73779	nucleotide binding; metal ion binding; catalytic activity; transporter activity	membrane	transport; metabolic process; cell organization and biogenesis	Pf00122; Pf00689; Pf00702; Pf08282; Pf12710; Pf13246
E1BRK2		Histone deacetylase complex subunit SAP130 OS=Gallus gallus GN=SAP130 PE=4 SV=2 - [E1BRK2_CHICK]	1.14	2	1	1	1	68059.8													1057	110.795	9.90576	catalytic activity		regulation of biological process; cell organization and biogenesis; metabolic process
E1BRL2	418652	Uncharacterized protein OS=Gallus gallus GN=GPR143 PE=4 SV=1 - [E1BRL2_CHICK]	2.3	1	1	1	5	884208				0.811424	1;1;-	64.0436					0.760814		392	43.8672	7.98682	receptor activity; signal transducer activity	membrane; Golgi	regulation of biological process; response to stimulus; transport; cell organization and biogenesis	Pf02101
E1BRL4	423235	Synaptosomal-associated protein OS=Gallus gallus GN=SNAP23 PE=3 SV=1 - [E1BRL4_CHICK]	18.18	1	4	4	10	502651	3.3499	-;1;-		0.690177	2;1;1	27.6817	3.84971	-;1;-			0.27905		209	23.5885	5.0083	protein binding	nucleus; Golgi; membrane; vacuole	transport	Pf00835; Pf05739
E1BRP2		Uncharacterized protein OS=Gallus gallus GN=NCAPH2 PE=4 SV=2 - [E1BRP2_CHICK]	0.97	1	1	1	3	890786													616	69.1801	4.86865				Pf06278
E1BRP4		Uncharacterized protein OS=Gallus gallus GN=FAM160B1 PE=4 SV=2 - [E1BRP4_CHICK]	1.03	1	1	1	1	17425.7													777	88.1299	5.30029				Pf10257
E1BRQ5		Uncharacterized protein OS=Gallus gallus GN=CCDC25 PE=4 SV=2 - [E1BRQ5_CHICK]	6.91	1	2	2	3	189949							1.02245	-;1;-					217	25.5171	8.77783				Pf05670
E1BRR4		Uncharacterized protein OS=Gallus gallus GN=SCARA5 PE=4 SV=2 - [E1BRR4_CHICK]	2.83	1	1	2	22	9.47968e+06													495	54.4692	6.60986	receptor activity	cell surface; membrane	cellular homeostasis; transport; response to stimulus; cell organization and biogenesis	Pf00530; Pf01391
E1BRS7		Uncharacterized protein OS=Gallus gallus PE=3 SV=1 - [E1BRS7_CHICK]	0.42	1	1	1	2	200232													1683	188.116	6.87354	enzyme regulator activity; protein binding	extracellular	metabolic process; regulation of biological process; response to stimulus; defense response	Pf00207; Pf01759; Pf01821; Pf01835; Pf07677; Pf07678; Pf07703; Pf11974; Pf13249
E1BRU7	423698	Uncharacterized protein OS=Gallus gallus GN=HKDC1 PE=3 SV=1 - [E1BRU7_CHICK]	1.2	1	1	1	1	0													917	102.127	7.81104	nucleotide binding; catalytic activity	nucleus; mitochondrion; cytosol	cellular homeostasis; metabolic process	Pf00349; Pf03727
E1BRV3		Uncharacterized protein OS=Gallus gallus PE=4 SV=2 - [E1BRV3_CHICK]	5.22	1	3	3	18	653747				0.776867	-;-;1								709	78.092	6.84424	protein binding		cell proliferation; regulation of biological process; response to stimulus	Pf13855
E1BRW7	420273	Uncharacterized protein OS=Gallus gallus GN=TTC35 PE=4 SV=1 - [E1BRW7_CHICK]	4.38	1	1	1	3	257592													297	34.8623	6.56592	protein binding	cytoplasm; mitochondrion; endoplasmic reticulum		Pf13414; Pf14559
E1BRX6	419993	Uncharacterized protein OS=Gallus gallus GN=CALCOCO2 PE=4 SV=2 - [E1BRX6_CHICK]	8.09	1	3	3	3	670246													470	54.6099	5.13525	catalytic activity; motor activity; protein binding	nucleus; cytoplasm; cytoskeleton	cell organization and biogenesis; regulation of biological process; response to stimulus	Pf01576; Pf04111; Pf04156; Pf05557; Pf05622; Pf06160; Pf07888; Pf07926; Pf09763; Pf10186; Pf10473; Pf12128; Pf13851; Pf15070; Pf15558; Pf15619
E1BS06	417574	Uncharacterized protein OS=Gallus gallus GN=RPL23A PE=3 SV=2 - [E1BS06_CHICK]	13.55	1	2	2	51	5.75815e+06	4.85573	1;-;-		1.65378	2;2;2	35.4449	1.66616	1;-;-			0.131621		155	17.6451	10.4478	nucleotide binding; structural molecule activity	nucleus; ribosome	metabolic process; cell proliferation	Pf00276; Pf03939
E1BS25	417881	Transporter OS=Gallus gallus GN=SLC6A15 PE=3 SV=2 - [E1BS25_CHICK]	0.96	1	1	1	3	1.17879e+06													729	81.5246	5.2876	transporter activity	membrane	transport	Pf00209
E1BS67		Serine hydroxymethyltransferase (Fragment) OS=Gallus gallus GN=SHMT1 PE=3 SV=2 - [E1BS67_CHICK]	1.69	1	1	1	1	295127													532	58.2027	8.57275	catalytic activity; protein binding	nucleus; cytoplasm; mitochondrion	metabolic process; cell organization and biogenesis	Pf00155; Pf00464
E1BS82	426987	Uncharacterized protein OS=Gallus gallus GN=MRPS34 PE=4 SV=2 - [E1BS82_CHICK]	4.76	1	1	1	1	472881													210	25.082	9.75928		mitochondrion
E1BS94		Uncharacterized protein (Fragment) OS=Gallus gallus GN=FUCA2 PE=4 SV=2 - [E1BS94_CHICK]	5.52	1	2	2	7	515682													471	53.7131	6.7417	catalytic activity	vacuole	metabolic process	Pf01120
E1BSE6		Uncharacterized protein OS=Gallus gallus GN=FASTKD2 PE=4 SV=1 - [E1BSE6_CHICK]	1.33	1	1	1	1	0													677	77.486	8.1333	catalytic activity	mitochondrion	metabolic process	Pf06743; Pf08368; Pf08373
E1BSG1		Uncharacterized protein OS=Gallus gallus GN=BRWD1 PE=4 SV=2 - [E1BSG1_CHICK]	0.31	1	1	1	1	252004													2274	257.445	8.30908	protein binding	nucleus; cytoplasm	regulation of biological process; cell organization and biogenesis	Pf00400; Pf00439
E1BSG7		Uncharacterized protein OS=Gallus gallus GN=WBP11 PE=4 SV=2 - [E1BSG7_CHICK]	1.96	1	1	1	6	1.02647e+06				0.826343	-;-;1								611	66.3728	5.50342	enzyme regulator activity; protein binding	nucleus; cytoplasm	metabolic process; regulation of biological process	Pf09429
E1BSI6		Uncharacterized protein (Fragment) OS=Gallus gallus GN=MRPS25 PE=4 SV=2 - [E1BSI6_CHICK]	4.89	1	1	1	1	213006													184	21.1159	9.36377		cytoplasm; mitochondrion		Pf05047
E1BSJ2		40S ribosomal protein S21 OS=Gallus gallus GN=RPS21 PE=3 SV=2 - [E1BSJ2_CHICK]	27.71	1	2	2	10	1.59231e+06	5.9147	-;1;1	57.0022	0.998197	-;1;-		8.21991	-;1;-		0.325782			83	9.11263	8.49951	structural molecule activity; protein binding	cytoplasm; ribosome	metabolic process	Pf01249
E1BSK5		Uncharacterized protein OS=Gallus gallus GN=LOC417130 PE=4 SV=1 - [E1BSK5_CHICK]	2.86	1	1	1	1	0													210	23.753	8.14795	protein binding		cell organization and biogenesis
E1BSL8	418770	Uncharacterized protein OS=Gallus gallus GN=NALCN PE=4 SV=1 - [E1BSL8_CHICK]	0.52	1	1	1	1	2.87819e+06													1738	200.116	8.79248	transporter activity	membrane	transport; cellular component movement; regulation of biological process	Pf00520; Pf08016
E1BSP0	419504	Uncharacterized protein OS=Gallus gallus GN=C1QA PE=4 SV=2 - [E1BSP0_CHICK]	7.82	1	2	2	25	1.75024e+06				0.511944	-;1;3	20.6655					0.0240956		243	25.5175	7.79639	protein binding	extracellular; membrane	response to stimulus; metabolic process; regulation of biological process; defense response	Pf00229; Pf00386; Pf01391
E1BSP5		Uncharacterized protein OS=Gallus gallus GN=LOC420992 PE=4 SV=2 - [E1BSP5_CHICK]	2.24	1	1	1	1	450892													357	40.4812	5.56689				Pf12171; Pf12874
E1BSP7		Uncharacterized protein OS=Gallus gallus GN=SORBS2 PE=4 SV=2 - [E1BSP7_CHICK]	0.98	1	1	1	2	2.61739e+06							4.2021	-;-;1					1223	137.006	8.47021	protein binding	membrane	cell organization and biogenesis; cellular component movement	Pf00018; Pf02208; Pf07653; Pf14604
E1BSQ5	423252	Uncharacterized protein OS=Gallus gallus GN=ZFYVE1 PE=4 SV=1 - [E1BSQ5_CHICK]	3.33	1	1	1	1	105942													781	87.6517	7.47412	metal ion binding	endoplasmic reticulum	regulation of biological process	Pf01363; Pf01926
E1BSR1		Uncharacterized protein (Fragment) OS=Gallus gallus GN=TULP3 PE=4 SV=2 - [E1BSR1_CHICK]	2.92	1	1	1	1	0													514	57.9878	8.33838			regulation of biological process; cell differentiation; response to stimulus	Pf01167
E1BSR5	423250	Uncharacterized protein OS=Gallus gallus GN=RBM25 PE=4 SV=2 - [E1BSR5_CHICK]	1.71	1	1	1	7	893620													817	96.8205	6.02393	nucleotide binding; RNA binding	nucleus; spliceosomal complex; cytoplasm	regulation of biological process; metabolic process	Pf00076; Pf01480; Pf14259
E1BSR9	418001	Uncharacterized protein OS=Gallus gallus GN=RBX1 PE=4 SV=2 - [E1BSR9_CHICK]	7.41	1	1	1	6	1.35925e+06	1.12956	1;-;-		1.16874	2;1;1	14.423	0.891355	1;-;-			0.176066		108	12.2657	6.96143	catalytic activity; protein binding; metal ion binding	cytosol	metabolic process	Pf00097; Pf12678; Pf12861; Pf13639
E1BSS2	422680	Uncharacterized protein OS=Gallus gallus PE=4 SV=2 - [E1BSS2_CHICK]	1.71	1	2	2	6	2.73369e+06	1.24495	1;-;-		0.495846	1;-;-		2.56027	1;-;-					1108	124.563	8.29443	catalytic activity		metabolic process	Pf00443; Pf13423
E1BST4		Uncharacterized protein OS=Gallus gallus GN=PLXNB2 PE=4 SV=2 - [E1BST4_CHICK]	0.43	1	1	1	2	290756													1624	183.528	5.93506	receptor activity; protein binding; signal transducer activity	membrane	regulation of biological process; response to stimulus; development; cell proliferation	Pf01403; Pf01437; Pf01833; Pf08337
E1BSU3		Uncharacterized protein OS=Gallus gallus GN=STAG2 PE=4 SV=1 - [E1BSU3_CHICK]	0.71	1	1	1	1	336144													1268	145.7	5.49072		chromosome	cell organization and biogenesis; regulation of biological process	Pf00670; Pf08514
E1BSV1	416370	Uncharacterized protein OS=Gallus gallus GN=DMGDH PE=3 SV=2 - [E1BSV1_CHICK]	0.92	1	1	1	1	0													868	96.4016	7.66455	catalytic activity; protein binding	cytoplasm; mitochondrion	metabolic process	Pf00890; Pf01266; Pf01571; Pf01946; Pf04268; Pf08669; Pf13450; Pf13738
E1BSV2	424733	Uncharacterized protein OS=Gallus gallus GN=PPP2R3A PE=4 SV=2 - [E1BSV2_CHICK]	0.81	1	1	1	1	3979.7													1117	125.666	5.16064	metal ion binding		cell differentiation; regulation of biological process	Pf13499
E1BSW5		Uncharacterized protein OS=Gallus gallus GN=NCOR1 PE=4 SV=1 - [E1BSW5_CHICK]	0.36	1	1	1	1	0													2480	275.322	7.38623	protein binding; DNA binding; enzyme regulator activity	nucleus; cytoplasm	regulation of biological process; cell differentiation; cell organization and biogenesis	Pf00249; Pf13921
E1BT09	424290	Uncharacterized protein OS=Gallus gallus GN=RAB3GAP1 PE=4 SV=2 - [E1BT09_CHICK]	0.79	1	1	1	1	269505													1014	113.498	5.8208		nucleus; cytoplasm		Pf13890
E1BT21		Uncharacterized protein OS=Gallus gallus GN=CRB1 PE=4 SV=2 - [E1BT21_CHICK]	0.65	1	1	1	1	1.13053e+06													1377	150.767	5.16064	metal ion binding; protein binding	membrane	cell organization and biogenesis	Pf00008; Pf00054; Pf02210
E1BT44	422188	Uncharacterized protein OS=Gallus gallus GN=GLA PE=4 SV=2 - [E1BT44_CHICK]	10.27	1	3	3	8	598312				1.19821	1;-;-								409	45.9125	5.57959	catalytic activity; protein binding	extracellular; cytoplasm; vacuole; Golgi	metabolic process; regulation of biological process	Pf02065
E1BT53		Uncharacterized protein OS=Gallus gallus GN=Gga.50987 PE=4 SV=2 - [E1BT53_CHICK]	0.17	1	1	2	2	451748				1.30911	1;-;-								8895	992.041	6.32861	nucleotide binding; catalytic activity; protein binding		metabolic process; regulation of biological process	Pf00041; Pf00047; Pf00069; Pf00169; Pf00621; Pf07679; Pf07686; Pf07714; Pf08204; Pf08205; Pf13895; Pf13927
E1BT59		Uncharacterized protein OS=Gallus gallus GN=ENG PE=4 SV=2 - [E1BT59_CHICK]	1.24	1	1	1	1	0													644	70.8586	7.84033	catalytic activity; receptor activity; signal transducer activity; protein binding	nucleus; cytoplasm; cell surface	regulation of biological process; cell differentiation; response to stimulus; cellular component movement; cell organization and biogenesis	Pf00100
E1BT74	415422	Uncharacterized protein OS=Gallus gallus GN=TMOD2 PE=4 SV=2 - [E1BT74_CHICK]	2.56	1	1	1	1	359989													351	39.4388	5.89697	protein binding	cytoskeleton	cell communication; response to stimulus; regulation of biological process	Pf03250
E1BT96	415954	Uncharacterized protein OS=Gallus gallus GN=ASPN PE=4 SV=2 - [E1BT96_CHICK]	2.16	1	1	1	1	22212.1													371	42.1001	8.44092	metal ion binding; protein binding		regulation of biological process	Pf01462; Pf12799; Pf13855
E1BTA0	416783	Uncharacterized protein OS=Gallus gallus GN=COMT PE=4 SV=1 - [E1BTA0_CHICK]	3.82	1	1	1	1	111869													262	29.7687	6.58057	metal ion binding; catalytic activity	mitochondrion	metabolic process	Pf01596; Pf12847; Pf13578; Pf13659
E1BTB5	772019	Uncharacterized protein OS=Gallus gallus GN=GLRA2 PE=3 SV=2 - [E1BTB5_CHICK]	3.32	1	1	1	1	1.36339e+06							0.575366	-;1;-					452	51.9856	8.98291	transporter activity	membrane	transport; regulation of biological process; response to stimulus	Pf02931; Pf02932
E1BTD5		Uncharacterized protein (Fragment) OS=Gallus gallus GN=STT3B PE=2 SV=2 - [E1BTD5_CHICK]	2.08	1	2	2	2	211792	0.575698	1;-;-		1.00207	1;-;-		0.585837	1;-;-					721	82.8093	8.80713	catalytic activity	endoplasmic reticulum; membrane	metabolic process; response to stimulus	Pf02516; Pf09913; Pf13231
E1BTH9	417750	Uncharacterized protein OS=Gallus gallus GN=WASL PE=4 SV=2 - [E1BTH9_CHICK]	1.58	1	1	1	1	0													505	54.7426	7.6499	protein binding		cell organization and biogenesis; response to stimulus; regulation of biological process	Pf00568; Pf00786; Pf02205
E1BTI0	423895	Uncharacterized protein OS=Gallus gallus GN=GPAM PE=4 SV=1 - [E1BTI0_CHICK]	1.09	1	1	1	1	1.41666e+06													828	94.1497	8.1333	catalytic activity	mitochondrion; membrane	metabolic process; response to stimulus; regulation of biological process; defense response; transport	Pf01553
E1BTI9	420328	Uncharacterized protein OS=Gallus gallus GN=ADCY8 PE=3 SV=2 - [E1BTI9_CHICK]	1.21	1	2	2	4	602892	0.00191463	1;-;-		0.0825589	1;-;-		0.0236484	1;-;-					1240	140.246	7.02002	nucleotide binding; catalytic activity	membrane	metabolic process; response to stimulus; regulation of biological process	Pf00211; Pf06327
E1BTL3	423274	Uncharacterized protein OS=Gallus gallus GN=RDH12 PE=3 SV=2 - [E1BTL3_CHICK]	2.15	1	1	1	1	100876													326	36.0456	8.60205	catalytic activity		metabolic process	Pf00106; Pf08659
E1BTQ0	423814	Uncharacterized protein OS=Gallus gallus GN=IDE PE=3 SV=2 - [E1BTQ0_CHICK]	1.18	1	1	1	1	334534													1021	118.084	6.53662	catalytic activity; metal ion binding		metabolic process	Pf00675; Pf05193
E1BTQ9	427269	Uncharacterized protein OS=Gallus gallus GN=AUH PE=2 SV=2 - [E1BTQ9_CHICK]	5.83	1	2	2	3	707533													326	34.2632	9.20264	RNA binding; catalytic activity		metabolic process	Pf00378
E1BTR1	418210	Uncharacterized protein OS=Gallus gallus GN=RASSF8 PE=4 SV=1 - [E1BTR1_CHICK]	2.39	1	1	1	5	2.6114e+06													419	48.4703	5.92236			regulation of biological process; response to stimulus	Pf00788
E1BTU3	420544	Uncharacterized protein OS=Gallus gallus GN=GTPBP10 PE=4 SV=2 - [E1BTU3_CHICK]	2.27	1	1	1	2	331253													440	48.4953	8.90967	metal ion binding; catalytic activity; nucleotide binding; transporter activity	mitochondrion	metabolic process; transport	Pf00009; Pf01018; Pf01926; Pf02421; Pf10662
E1BTV0	417112	Uncharacterized protein OS=Gallus gallus GN=NDUFA8 PE=4 SV=1 - [E1BTV0_CHICK]	6.98	1	1	1	3	918920	0.0298548	-;1;-		0.104674	-;1;-		0.282	-;1;-					172	20.1121	8.11865		mitochondrion; membrane		Pf06747
E1BTV1		Uncharacterized protein (Fragment) OS=Gallus gallus GN=STOM PE=4 SV=2 - [E1BTV1_CHICK]	4.23	1	1	1	6	289003				2.48174	-;-;1								284	31.4338	8.83643	protein binding	cytoplasm; cytoskeleton; membrane	cell organization and biogenesis	Pf01145
E1BTW2		Uncharacterized protein OS=Gallus gallus PE=4 SV=2 - [E1BTW2_CHICK]	1.7	1	1	1	1	31674.6													706	76.5876	8.89502	protein binding			Pf00023; Pf01302; Pf12796; Pf13606; Pf13637; Pf13857
E1BTX2	420541	Uncharacterized protein OS=Gallus gallus GN=STEAP2 PE=4 SV=1 - [E1BTX2_CHICK]	1.64	1	1	1	1	283139													489	55.7644	9.05615	transporter activity; catalytic activity	endosome; cytosol; membrane	transport; response to stimulus; metabolic process	Pf01794; Pf03807
E1BTX6		Uncharacterized protein OS=Gallus gallus GN=MAT2B PE=4 SV=2 - [E1BTX6_CHICK]	7.52	1	3	3	7	383556				1.39747	-;-;1								359	40.3348	7.76709	catalytic activity; protein binding; enzyme regulator activity	nucleus; mitochondrion	metabolic process; regulation of biological process	Pf01370; Pf02719; Pf04321; Pf07993; Pf13460
E1BTZ4	428658	Uncharacterized protein OS=Gallus gallus GN=TMEM214 PE=4 SV=2 - [E1BTZ4_CHICK]	1.32	1	1	1	1	6.82522e+06													680	75.7235	9.33447				Pf10151
E1BU01		Uncharacterized protein OS=Gallus gallus GN=CDC42BPB PE=4 SV=1 - [E1BU01_CHICK]	0.41	3	1	1	1	315925													1718	195.172	6.32861	nucleotide binding; catalytic activity; motor activity; protein binding; transporter activity; metal ion binding	extracellular; nucleus; cytoplasm; Golgi; cytoskeleton	cell organization and biogenesis; metabolic process; transport; cellular component movement; cell differentiation; regulation of biological process; response to stimulus	Pf00038; Pf00069; Pf00130; Pf00261; Pf00433; Pf00769; Pf00780; Pf00786; Pf01442; Pf01576; Pf02029; Pf02463; Pf02841; Pf03962; Pf04012; Pf04111; Pf04156; Pf04849; Pf05276; Pf05483; Pf05557; Pf05622; Pf05667; Pf05701; Pf05911; Pf06008; Pf06160; Pf06785; Pf07111; Pf07321; Pf07714; Pf07888; Pf07926; Pf08826; Pf09728; Pf09730; Pf09731; Pf09789; Pf10174; Pf10473; Pf11180; Pf11600; Pf12037; Pf12072; Pf1…
E1BU04		Uncharacterized protein OS=Gallus gallus GN=Gga.12027 PE=4 SV=2 - [E1BU04_CHICK]	1.07	1	3	3	3	607554													2327	268.989	5.96045	protein binding		cell division	Pf01496; Pf01576; Pf02463; Pf04111; Pf04156; Pf05262; Pf05557; Pf05622; Pf07888; Pf09726; Pf10186; Pf12128; Pf12252; Pf12799; Pf13166; Pf13514; Pf13855; Pf14580; Pf14992
E1BU29		Uncharacterized protein OS=Gallus gallus GN=TAB3 PE=4 SV=2 - [E1BU29_CHICK]	1.03	1	1	1	1	213955													680	75.1621	8.67529	protein binding; metal ion binding			Pf00641; Pf02845
E1BU33	423696	Uncharacterized protein OS=Gallus gallus GN=VPS26A PE=4 SV=1 - [E1BU33_CHICK]	19.02	2	5	5	19	506317	0.737635	1;-;2	29.9248	1.1672	1;2;1	23.5781	0.343545	-;-;1		0.282441	0.773774		326	37.9717	6.56592		endosome; cytosol	transport	Pf03643
E1BU45	417261	Uncharacterized protein OS=Gallus gallus GN=MRPL41 PE=4 SV=1 - [E1BU45_CHICK]	7.41	1	1	1	1	0													135	15.1781	9.90576	structural molecule activity	mitochondrion	metabolic process	Pf09809
E1BU51		Uncharacterized protein OS=Gallus gallus GN=TNRC15 PE=4 SV=2 - [E1BU51_CHICK]	2.04	1	1	2	2	1.27029e+06													1272	146.966	5.79541	protein binding		response to stimulus; regulation of biological process; cell differentiation; metabolic process	Pf02213
E1BU81		Uncharacterized protein OS=Gallus gallus GN=USP54 PE=4 SV=2 - [E1BU81_CHICK]	0.58	1	1	1	1	1.16351e+07													1717	191.982	7.26904	catalytic activity		metabolic process	Pf00443; Pf13423
E1BUA1		Uncharacterized protein OS=Gallus gallus GN=Gga.40168 PE=4 SV=2 - [E1BUA1_CHICK]	0.73	1	1	1	1	217108													954	107.413	5.45264	protein binding	nucleus; cytoplasm; cytoskeleton; membrane	cell organization and biogenesis	Pf00373; Pf04382; Pf08736; Pf09379; Pf09380
E1BUA3		Uncharacterized protein OS=Gallus gallus GN=CCDC79 PE=4 SV=2 - [E1BUA3_CHICK]	2.01	1	1	1	1	0													698	78.4261	8.104
E1BUA6		Uncharacterized protein OS=Gallus gallus GN=Gga.39526 PE=4 SV=2 - [E1BUA6_CHICK]	8.46	1	3	3	29	1.15358e+06				0.309658	-;1;1	2.46825	1.86558	1;-;-			0.0473443		520	57.9188	5.50342	catalytic activity		metabolic process	Pf00795
E1BUB1		Eyes absent homolog 4 OS=Gallus gallus GN=EYA4 PE=4 SV=2 - [E1BUB1_CHICK]	1.71	1	1	1	2	8.46333e+06													645	70.0747	5.16064	catalytic activity		development; metabolic process
E1BUC1	420455	Uncharacterized protein OS=Gallus gallus GN=ZMYND11 PE=4 SV=2 - [E1BUC1_CHICK]	3.89	1	1	1	1	55906.5													617	72.4819	8.6167	protein binding; metal ion binding	nucleus; cytoplasm	regulation of biological process	Pf00439; Pf00628; Pf00855; Pf01753
E1BUG9	416162	Uncharacterized protein OS=Gallus gallus GN=NUDCD2 PE=4 SV=1 - [E1BUG9_CHICK]	5.73	1	1	1	2	319777													157	17.7888	5.08447				Pf04969
E1BUH3	430674	Uncharacterized protein OS=Gallus gallus GN=C6H10orf137 PE=4 SV=2 - [E1BUH3_CHICK]	1.55	1	2	2	2	3.09767e+06													1229	138.183	6.354	protein binding
E1BUI5	420004	Uncharacterized protein OS=Gallus gallus GN=MED1 PE=4 SV=1 - [E1BUI5_CHICK]	0.44	1	1	1	1	1781694													1583	167.886	8.73389	DNA binding; receptor activity; protein binding	nucleus	regulation of biological process; cell organization and biogenesis; response to stimulus; metabolic process; development; cell differentiation	Pf10744
E1BUP2		Uncharacterized protein OS=Gallus gallus GN=KCNE1 PE=4 SV=2 - [E1BUP2_CHICK]	4.69	1	1	1	20	4.69914e+06				5.40742	-;1;-								128	14.4204	5.73193	transporter activity; protein binding	vacuole; membrane; cell surface	metabolic process; transport; regulation of biological process; response to stimulus	Pf02060
E1BUP6		Uncharacterized protein (Fragment) OS=Gallus gallus GN=PDIA5 PE=4 SV=2 - [E1BUP6_CHICK]	8.46	1	3	3	8	246074				0.748697	1;-;-								532	61.13	8.14795	catalytic activity	endoplasmic reticulum	metabolic process; response to stimulus; cellular homeostasis; regulation of biological process	Pf00085; Pf00578; Pf13098; Pf13905
E1BUP8		Uncharacterized protein OS=Gallus gallus GN=Gga.10658 PE=4 SV=2 - [E1BUP8_CHICK]	2.1	1	1	1	2	277866													286	32.3664	5.75732	protein binding
E1BUQ4		Uncharacterized protein OS=Gallus gallus GN=ITSN1 PE=4 SV=1 - [E1BUQ4_CHICK]	0.47	1	1	1	3	1.16674e+06				0.836628	1;-;-								1712	194.347	7.81104	catalytic activity; motor activity; metal ion binding; protein binding; nucleotide binding; enzyme regulator activity; structural molecule activity	cytoplasm; membrane	regulation of biological process; response to stimulus; metabolic process	Pf00018; Pf00168; Pf00169; Pf00621; Pf01576; Pf02463; Pf02841; Pf04111; Pf04502; Pf05914; Pf07653; Pf08703; Pf09726; Pf09731; Pf11559; Pf11600; Pf12072; Pf12128; Pf12763; Pf13863; Pf13868; Pf14523; Pf14604; Pf14915; Pf14943; Pf15236; Pf15619
E1BUR2		Uncharacterized protein OS=Gallus gallus GN=FCHO2 PE=4 SV=2 - [E1BUR2_CHICK]	4.53	1	1	1	2	359504													265	30.4956	7.97217	protein binding	membrane	cell organization and biogenesis; transport	Pf00611
E1BUS2		Uncharacterized protein OS=Gallus gallus GN=NOP58 PE=4 SV=2 - [E1BUS2_CHICK]	4.55	1	2	2	20	1.05087e+06				1.18463	1;-;1	3.88695					0.215641		549	61.6475	8.67529	RNA binding	nucleus; cytoplasm		Pf01798; Pf08060; Pf08156
E1BUS5	419122	Uncharacterized protein OS=Gallus gallus GN=Gga.28375 PE=4 SV=2 - [E1BUS5_CHICK]	0.95	1	1	1	1	315665													1994	210.931	9.05615	protein binding	nucleus	metabolic process; response to stimulus; cell differentiation; regulation of biological process	Pf03153; Pf09770; Pf13820
E1BUT8		Uncharacterized protein OS=Gallus gallus GN=NAV2 PE=4 SV=2 - [E1BUT8_CHICK]	0.41	1	1	1	2	716000													2429	261.918	8.90967	nucleotide binding; protein binding; catalytic activity		response to stimulus; metabolic process	Pf00307; Pf02562; Pf13191; Pf13207; Pf13401; Pf13521
E1BUU2		Uncharacterized protein OS=Gallus gallus GN=SETD5 PE=4 SV=2 - [E1BUU2_CHICK]	0.61	1	1	1	1	735883													1478	161.139	8.30908	protein binding			Pf00856
E1BUU5	423558	Uncharacterized protein OS=Gallus gallus GN=WDHD1 PE=4 SV=1 - [E1BUU5_CHICK]	0.71	1	1	1	1	921842													1123	124.937	5.31299	RNA binding; protein binding	nucleus	metabolic process; regulation of biological process; cell organization and biogenesis	Pf00400; Pf00505; Pf08662; Pf12341; Pf12569
E1BUW5	427581	Uncharacterized protein OS=Gallus gallus GN=TAMM41 PE=4 SV=1 - [E1BUW5_CHICK]	3.56	1	1	1	1	0													337	37.5326	9.34912		mitochondrion		Pf09139
E1BUW6		Microtubule-associated protein OS=Gallus gallus PE=4 SV=2 - [E1BUW6_CHICK]	1.7	1	1	1	6	524135	0.537416	-;-;1		0.924261	-;1;1	7.98643	0.604019	-;-;1			0.618355		824	86.0728	9.0415	protein binding	cytoplasm; cytoskeleton; membrane	cell organization and biogenesis; cellular component movement; cell division	Pf00418
E1BUX5	423273	Uncharacterized protein OS=Gallus gallus GN=VTI1B PE=4 SV=1 - [E1BUX5_CHICK]	10.78	1	2	2	11	1.07682e+06	1.99322	-;-;1		0.924832	1;-;1	6.33182	2.0219	-;-;1			0.562991		232	26.7911	9.5835	protein binding	membrane; Golgi	transport	Pf05008; Pf12352
E1BUY6		Uncharacterized protein OS=Gallus gallus GN=HMHA1 PE=4 SV=2 - [E1BUY6_CHICK]	0.96	1	1	1	1	0													934	103.309	7.97217	metal ion binding		regulation of biological process; response to stimulus	Pf00130; Pf00611; Pf00620
E1BUZ0		Uncharacterized protein OS=Gallus gallus GN=NDUFV2 PE=3 SV=2 - [E1BUZ0_CHICK]	8.54	1	2	2	9	873250	0.871664	-;1;-		1.27485	-;1;1	35.9971	0.90685	-;1;-			0.679459		246	27.1028	8.22119	catalytic activity; metal ion binding	mitochondrion	metabolic process	Pf01257
E1BV06		Synaptogyrin OS=Gallus gallus GN=SYNGR1 PE=3 SV=2 - [E1BV06_CHICK]	3	1	1	1	1	62351.3													233	25.8744	4.53857		membrane	regulation of biological process	Pf01284
E1BV22	415708	Uncharacterized protein OS=Gallus gallus GN=LOC415708 PE=4 SV=1 - [E1BV22_CHICK]	2.15	1	1	1	1	0													372	41.183	8.25049	catalytic activity; protein binding; nucleotide binding		metabolic process; regulation of biological process	Pf00069; Pf00619; Pf07714
E1BV37		Uncharacterized protein OS=Gallus gallus GN=LOC100857511 PE=4 SV=2 - [E1BV37_CHICK]	0.61	2	1	1	3	132333													1482	170.295	8.17725
E1BV44	419212	Uncharacterized protein OS=Gallus gallus GN=CSE1L PE=4 SV=2 - [E1BV44_CHICK]	0.82	1	1	1	19	1.88877e+08													971	110.366	5.61768	protein binding; transporter activity	nucleus	transport	Pf03378; Pf03810; Pf08506
E1BV45		Uncharacterized protein (Fragment) OS=Gallus gallus GN=RNPS1 PE=4 SV=2 - [E1BV45_CHICK]	5.3	1	1	1	2	110846													283	31.7014	11.9419	nucleotide binding; RNA binding	nucleus; cytoplasm	metabolic process; regulation of biological process	Pf00076; Pf08777; Pf11608; Pf13893; Pf14259
E1BV47	416492	Uncharacterized protein OS=Gallus gallus GN=BUD31 PE=4 SV=1 - [E1BV47_CHICK]	14.58	1	2	2	12	854623				0.739848	-;1;1	9.40331					0.293692		144	17.0146	8.82178		nucleus		Pf01125
E1BV58		Uncharacterized protein OS=Gallus gallus GN=IL1RL1 PE=4 SV=2 - [E1BV58_CHICK]	2.8	4	1	1	1	2.59914e+06													321	37.1534	6.97607	protein binding; receptor activity; signal transducer activity		regulation of biological process; response to stimulus	Pf00047; Pf07679; Pf13895; Pf13927
E1BV75	423527	Uncharacterized protein OS=Gallus gallus GN=DHRS7 PE=3 SV=1 - [E1BV75_CHICK]	5.95	1	2	2	5	1.33201e+06	0.221802	1;-;-		0.712921	2;-;-		0.276734	1;-;-			0.42164		336	37.6968	9.1001	catalytic activity		metabolic process	Pf00106; Pf08659; Pf13561
E1BV97	415635	Uncharacterized protein OS=Gallus gallus GN=POLR2C PE=4 SV=1 - [E1BV97_CHICK]	8	1	2	2	13	351758				0.924006	2;-;-		1.32253	-;1;-			0.407966		275	31.3696	4.91943	catalytic activity; DNA binding; protein binding	nucleus; cytoplasm; cytoskeleton	metabolic process	Pf01000; Pf01193
E1BVB1	416122	Uncharacterized protein OS=Gallus gallus GN=RPL32 PE=4 SV=2 - [E1BVB1_CHICK]	32.59	1	4	4	30	1.13533e+06				0.869761	-;1;-								135	15.9059	11.356	structural molecule activity	ribosome	metabolic process	Pf01655
E1BVB2		Uncharacterized protein OS=Gallus gallus GN=ATG9A PE=4 SV=2 - [E1BVB2_CHICK]	0.95	1	1	1	1	2.3484e+06													840	95.1643	6.7417		cytoplasm; vacuole	cell organization and biogenesis; metabolic process; defense response; response to stimulus	Pf04109
E1BVC2		Uncharacterized protein OS=Gallus gallus PE=4 SV=2 - [E1BVC2_CHICK]	1.32	1	1	1	1	563533													1061	117.868	6.03662	protein binding	nucleus		Pf08623; Pf13513
E1BVC4	416119	Uncharacterized protein OS=Gallus gallus GN=SEC13 PE=4 SV=1 - [E1BVC4_CHICK]	15.31	1	3	3	27	642743				1.09478	-;1;1	10.8268					0.560579		320	35.158	5.2749	protein binding	chromosome		Pf00400
E1BVC5	417933	Uncharacterized protein OS=Gallus gallus GN=UTP20 PE=4 SV=1 - [E1BVC5_CHICK]	0.39	1	1	1	1	2.97324e+06													2801	319.303	6.78564			metabolic process	Pf07539
E1BVC6		Uncharacterized protein OS=Gallus gallus GN=ANKRD17 PE=4 SV=2 - [E1BVC6_CHICK]	1.77	3	1	2	2	988420													2144	227.364	6.65381	RNA binding; protein binding	nucleus; cytoplasm	regulation of biological process	Pf00013; Pf00023; Pf12796; Pf13014; Pf13606; Pf13637; Pf13857
E1BVC8	416368	Uncharacterized protein OS=Gallus gallus GN=SCAMP1 PE=4 SV=1 - [E1BVC8_CHICK]	5.9	1	1	2	5	332198													339	38.106	7.98682		membrane	transport	Pf04144
E1BVD2		Uncharacterized protein (Fragment) OS=Gallus gallus GN=AUTS2 PE=4 SV=2 - [E1BVD2_CHICK]	1.29	1	1	1	1	150452													1011	112.02	8.71924				Pf15336
E1BVG7		Uncharacterized protein OS=Gallus gallus GN=PNPLA8 PE=4 SV=2 - [E1BVG7_CHICK]	1.25	1	1	1	1	826421													803	90.6417	8.83643	catalytic activity	membrane	metabolic process; cell death; transport	Pf01734
E1BVH9	422786	Uncharacterized protein OS=Gallus gallus GN=N4BP2 PE=2 SV=2 - [E1BVH9_CHICK]	0.56	1	1	1	2	1.84383e+06													1775	199.193	5.13525	catalytic activity; protein binding; nucleotide binding	cytosol	metabolic process	Pf01713; Pf02845; Pf06414; Pf08590; Pf13207; Pf13671
E1BVN1		Uncharacterized protein OS=Gallus gallus GN=MTX2 PE=4 SV=1 - [E1BVN1_CHICK]	4.1	1	1	1	5	762840													268	30.3123	6.13818		mitochondrion; membrane	transport	Pf11801; Pf13410; Pf14497
E1BVN5	422401	Uncharacterized protein OS=Gallus gallus GN=PLRG1 PE=4 SV=1 - [E1BVN5_CHICK]	2.33	1	1	1	3	208779	1.51882	-;1;-		1.03746	-;1;1	9.13764	1.54744	-;1;-			0.69718		516	57.0861	8.93896	protein binding	spliceosomal complex		Pf00400
E1BVP5	417609	Uncharacterized protein OS=Gallus gallus GN=ASPA PE=3 SV=2 - [E1BVP5_CHICK]	2.61	1	1	1	1	430980													345	39.1099	6.39209	catalytic activity; metal ion binding		metabolic process	Pf04952
E1BVQ9		Uncharacterized protein OS=Gallus gallus GN=KIAA0922 PE=4 SV=2 - [E1BVQ9_CHICK]	1.11	1	1	1	1	303200													1535	172.44	7.09326				Pf12371
E1BVR9	429055	Small RNA 2'-O-methyltransferase OS=Gallus gallus GN=HENMT1 PE=3 SV=1 - [HENMT_CHICK]	1.86	1	1	1	1	562270													376	42.9795	5.22412	RNA binding; catalytic activity; metal ion binding	cytoplasm	metabolic process; regulation of biological process	Pf08242; Pf13489
E1BVU7		Uncharacterized protein OS=Gallus gallus GN=SPECC1 PE=4 SV=2 - [E1BVU7_CHICK]	3.1	1	3	3	3	198069				1.38104	1;-;-								1065	117.928	7.2251	protein binding			Pf00038; Pf00307; Pf00901; Pf01576; Pf02463; Pf03962; Pf04156; Pf05557; Pf05911; Pf06785; Pf07888; Pf09730; Pf11971; Pf12128; Pf13166; Pf15070
E1BVU8		Uncharacterized protein OS=Gallus gallus GN=LOC419333 PE=4 SV=2 - [E1BVU8_CHICK]	2.67	1	1	1	1	0													337	38.4712	6.63916
E1BVW9	420658	Uncharacterized protein OS=Gallus gallus GN=Gga.3196 PE=4 SV=2 - [E1BVW9_CHICK]	0.8	1	1	1	1	0													1129	126.967	6.66846	transporter activity	membrane	transport; cell death	Pf00359; Pf00955; Pf07565
E1BVX9		Signal recognition particle subunit SRP72 OS=Gallus gallus GN=SRP72 PE=3 SV=1 - [E1BVX9_CHICK]	1.64	1	1	1	4	378233													671	74.4118	9.20264	protein binding; RNA binding	cytoplasm; endoplasmic reticulum; membrane	cell organization and biogenesis; transport; response to stimulus	Pf08492; Pf13424
E1BW06		Uncharacterized protein (Fragment) OS=Gallus gallus GN=ECI2 PE=4 SV=2 - [E1BW06_CHICK]	7.79	1	3	3	4	649308	0.665859	1;-;-		1.19225	1;-;-		0.569503	1;-;-					398	43.9805	8.48486	catalytic activity; protein binding	mitochondrion	metabolic process	Pf00378; Pf00887
E1BW14	429010	Uncharacterized protein OS=Gallus gallus GN=FAM126B PE=4 SV=1 - [E1BW14_CHICK]	1.51	1	1	1	1	118359													531	58.76	8.1333				Pf09790
E1BW15		Uncharacterized protein OS=Gallus gallus GN=DDX50 PE=4 SV=1 - [E1BW15_CHICK]	1.3	1	1	1	1	297550				0.935745	-;-;1								693	77.1366	9.27588	nucleotide binding; DNA binding; RNA binding; catalytic activity	nucleus	metabolic process	Pf00270; Pf00271; Pf04851; Pf08152; Pf14617
E1BW50	419299	Uncharacterized protein OS=Gallus gallus GN=CTNNBL1 PE=4 SV=2 - [E1BW50_CHICK]	1.78	1	1	1	3	514598													563	65.112	4.98291	protein binding	nucleus; spliceosomal complex	regulation of biological process	Pf08216
E1BW65		Uncharacterized protein OS=Gallus gallus GN=LOC419390 PE=3 SV=1 - [E1BW65_CHICK]	3.77	1	1	1	1	603783													159	18.7048	9.87646	DNA binding; protein binding	nucleus	metabolic process; regulation of biological process	Pf00010; Pf07527
E1BW75		Uncharacterized protein OS=Gallus gallus GN=LOC428008 PE=4 SV=2 - [E1BW75_CHICK]	6.92	1	2	2	3	5.96765e+06	1.51441	1;-;1	16.0712							0.357022			347	38.556	5.30029	metal ion binding; enzyme regulator activity		regulation of biological process	Pf08450
E1BW83		Uncharacterized protein (Fragment) OS=Gallus gallus GN=SLC25A24 PE=3 SV=2 - [E1BW83_CHICK]	2.57	1	1	1	1	475599													467	51.9356	8.45557	metal ion binding	membrane	transport	Pf00036; Pf00153; Pf10209; Pf13202; Pf13405; Pf13499; Pf13833
E1BW85		Uncharacterized protein OS=Gallus gallus GN=MYO7B PE=4 SV=2 - [E1BW85_CHICK]	0.37	1	1	1	1	1.37593e+06													2160	247.912	8.52881	nucleotide binding; catalytic activity; motor activity; protein binding	cytoskeleton	metabolic process	Pf00018; Pf00063; Pf00373; Pf00612; Pf00784
E1BWB2		Ubiquitin carboxyl-terminal hydrolase OS=Gallus gallus GN=USP33 PE=3 SV=2 - [E1BWB2_CHICK]	0.78	1	1	1	1	655651													902	101.784	5.96045	protein binding; catalytic activity; metal ion binding		metabolic process; cellular component movement; regulation of biological process; cell organization and biogenesis	Pf00443; Pf02148; Pf06337; Pf13423
E1BWB7		Uncharacterized protein OS=Gallus gallus GN=Gga.3066 PE=2 SV=1 - [E1BWB7_CHICK]	2.1	1	1	1	4	202584													381	43.2044	5.10986	protein binding		cell communication	Pf00787
E1BWC9		Uncharacterized protein (Fragment) OS=Gallus gallus GN=LZTS2 PE=4 SV=2 - [E1BWC9_CHICK]	1.38	1	1	1	23	2.10412e+06	1.24462	1;1;-	54.581	0.943749	1;-;-		0.825783	1;-;-		0.884997			650	71.4392	6.80029				Pf04156; Pf05103; Pf06818
E1BWD6		Uncharacterized protein OS=Gallus gallus GN=SLC4A4 PE=4 SV=2 - [E1BWD6_CHICK]	3.14	1	1	1	1	930699													1082	121.916	6.72705	transporter activity	membrane	transport	Pf00359; Pf00955; Pf07565
E1BWG8	429117	Uncharacterized protein OS=Gallus gallus GN=SLC44A5 PE=4 SV=1 - [E1BWG8_CHICK]	1.12	1	1	1	2	0													715	81.2563	8.85107		membrane		Pf04515
E1BWI0		Uncharacterized protein OS=Gallus gallus GN=DSP PE=4 SV=2 - [E1BWI0_CHICK]	0.72	1	2	2	4	2.27179e+06				12.4415	-;1;-								2772	320.922	6.60986	protein binding; structural molecule activity	cytoskeleton; mitochondrion; membrane	cell organization and biogenesis; metabolic process; cell differentiation; cell communication; regulation of biological process	Pf00681; Pf01576; Pf02463; Pf04111; Pf05557; Pf06810; Pf07888; Pf10186; Pf11559; Pf14662
E1BWJ5	418569	Ubiquitin carboxyl-terminal hydrolase OS=Gallus gallus GN=USP9X PE=2 SV=1 - [E1BWJ5_CHICK]	0.67	1	1	2	4	130472													2552	289.977	5.85889	catalytic activity		metabolic process	Pf00443; Pf13423
E1BWM0	416152	Uncharacterized protein OS=Gallus gallus GN=TTC1 PE=4 SV=1 - [E1BWM0_CHICK]	4.39	1	1	1	8	559384				0.574011	-;1;2	10.9403					0.324711		296	33.7715	5.021	protein binding	membrane		Pf00515; Pf07719; Pf13371; Pf13414; Pf13424; Pf13428; Pf13432; Pf14559
E1BWP4		Uncharacterized protein (Fragment) OS=Gallus gallus GN=FIP1L1 PE=4 SV=2 - [E1BWP4_CHICK]	5.38	1	1	1	2	731040				1.15053	-;-;1								260	28.3241	4.70361		nucleus		Pf05182
E1BWS0		Uncharacterized protein OS=Gallus gallus GN=GIT2 PE=4 SV=2 - [E1BWS0_CHICK]	1.32	1	1	1	6	510688													757	84.4665	6.97607	protein binding; metal ion binding		regulation of biological process	Pf00023; Pf01412; Pf08518; Pf12205; Pf12796; Pf13637; Pf13857
E1BWS3		Uncharacterized protein OS=Gallus gallus GN=FAM49B PE=4 SV=2 - [E1BWS3_CHICK]	23.15	2	4	6	15	461554													324	36.8257	6.45557				Pf07159
E1BWS4		Uncharacterized protein (Fragment) OS=Gallus gallus GN=PTRH2 PE=4 SV=2 - [E1BWS4_CHICK]	5.06	1	1	1	11	306035													178	18.9169	9.30518	catalytic activity	mitochondrion; cytosol	metabolic process; regulation of biological process	Pf01981; Pf09391
E1BWY1	421946	Uncharacterized protein OS=Gallus gallus GN=FAM84A PE=4 SV=1 - [E1BWY1_CHICK]	2.48	1	1	1	1	367676	0.104247	1;-;-		0.903582	1;-;-		0.117645	1;-;-					282	31.4338	6.13818				Pf04970
E1BWY6	769893	Uncharacterized protein OS=Gallus gallus GN=BRAT1 PE=4 SV=2 - [E1BWY6_CHICK]	1.2	1	1	1	1	989866													834	92.0225	5.19873		nucleus	response to stimulus
E1BWZ5	415900	Uncharacterized protein OS=Gallus gallus GN=NEK4 PE=4 SV=2 - [E1BWZ5_CHICK]	1.12	1	1	1	1	260894	0.184239	1;-;-		1.30768	1;-;-		0.143668	1;-;-					807	90.7844	8.74854	nucleotide binding; catalytic activity	nucleus	metabolic process; regulation of biological process; response to stimulus	Pf00069; Pf07714
E1BX07		Uncharacterized protein OS=Gallus gallus GN=Gga.9931 PE=4 SV=2 - [E1BX07_CHICK]	1.13	1	1	2	2	692175													2485	283.467	6.80029	transporter activity	endoplasmic reticulum; membrane	transport; regulation of biological process; response to stimulus	Pf12166
E1BX08	422729	Uncharacterized protein OS=Gallus gallus GN=MTUS1 PE=4 SV=1 - [E1BX08_CHICK]	2.49	1	1	1	1	114209													442	51.1715	7.73779	catalytic activity; motor activity			Pf01576; Pf04111; Pf12128; Pf13654; Pf14362
E1BX53	424176	Uncharacterized protein OS=Gallus gallus GN=TTC21B PE=4 SV=2 - [E1BX53_CHICK]	0.94	1	1	1	1	1.8222e+06													1381	157.334	7.03467	protein binding		regulation of biological process; response to stimulus; cellular component movement; transport; cell organization and biogenesis	Pf00515; Pf00637; Pf07719; Pf09295; Pf12895; Pf13414; Pf13424; Pf13432; Pf14559
E1BX68		Uncharacterized protein OS=Gallus gallus GN=SMAP1 PE=4 SV=2 - [E1BX68_CHICK]	2.7	1	1	1	1	109512													445	48.1478	8.42627	metal ion binding; protein binding	cytoplasm	regulation of biological process	Pf01412
E1BX77		Uncharacterized protein OS=Gallus gallus GN=CLPX PE=4 SV=2 - [E1BX77_CHICK]	2.15	2	1	1	1	615383	0.0778502	-;1;-		0.627167	-;1;-		0.122729	-;1;-					605	66.2162	7.56201	nucleotide binding; catalytic activity; enzyme regulator activity; protein binding	nucleus; mitochondrion; membrane	metabolic process; regulation of biological process	Pf00004; Pf00158; Pf01078; Pf05729; Pf07724; Pf07726; Pf07728; Pf10431; Pf13191; Pf13401; Pf14532
E1BX79	420225	Uncharacterized protein OS=Gallus gallus GN=CDH17 PE=4 SV=1 - [E1BX79_CHICK]	0.84	1	1	1	1	115610				1.60087	-;-;1								835	93.1321	4.94482	transporter activity; metal ion binding	membrane	transport	Pf00028
E1BXA0	423799	Uncharacterized protein OS=Gallus gallus GN=NOC3L PE=4 SV=2 - [E1BXA0_CHICK]	3	1	2	2	2	644436													799	91.897	9.11475			cell differentiation	Pf03914; Pf07540
E1BXA4		Uncharacterized protein OS=Gallus gallus GN=TRPM5 PE=4 SV=1 - [E1BXA4_CHICK]	0.63	1	1	1	1	1.67825e+06													1120	128.992	7.09326	transporter activity; protein binding	membrane	transport	Pf00520
E1BXA5		Myosin-11 OS=Gallus gallus GN=MYH11 PE=4 SV=2 - [E1BXA5_CHICK]	2.86	3	1	5	18	680519													1816	209.961	5.46533	nucleotide binding; catalytic activity; motor activity; protein binding; structural molecule activity		metabolic process; cell organization and biogenesis	Pf00063; Pf01576; Pf03245; Pf07888; Pf12128
E1BXA6		Uncharacterized protein OS=Gallus gallus GN=GRID1 PE=4 SV=2 - [E1BXA6_CHICK]	0.85	1	1	1	1	770963													940	104.778	7.26904	receptor activity; signal transducer activity; transporter activity	membrane	transport; regulation of biological process; response to stimulus; cell communication	Pf00060; Pf00497; Pf01094; Pf10613
E1BXA7		Uncharacterized protein (Fragment) OS=Gallus gallus GN=MYO1H PE=4 SV=2 - [E1BXA7_CHICK]	0.77	1	1	1	1	1.34096e+06													1038	119.831	9.17334	nucleotide binding; catalytic activity; motor activity; protein binding		metabolic process	Pf00063; Pf06017
E1BXD7	418837	Uncharacterized protein OS=Gallus gallus GN=EPSTI1 PE=4 SV=2 - [E1BXD7_CHICK]	2.48	1	1	1	6	567511	1.00841	-;-;1		0.961717	1;1;1	4.23002	1.0531	-;-;1			0.617181		322	37.8159	9.46631
E1BXE6		Uncharacterized protein (Fragment) OS=Gallus gallus GN=CCDC73 PE=4 SV=2 - [E1BXE6_CHICK]	0.66	1	1	1	1	2.33103e+06													1065	120.714	5.5415				Pf01496; Pf04111; Pf05557; Pf07888; Pf15035
E1BXF3		Uncharacterized protein OS=Gallus gallus GN=PTPN22 PE=4 SV=1 - [E1BXF3_CHICK]	1.14	1	1	1	1	651240													791	87.6568	6.84424	catalytic activity; protein binding	nucleus; cytoplasm	metabolic process; cell differentiation; regulation of biological process; response to stimulus	Pf00102
E1BXF7	423548	Uncharacterized protein OS=Gallus gallus GN=MUDENG PE=4 SV=1 - [E1BXF7_CHICK]	3.51	1	2	2	3	127991													484	54.0163	6.66846	protein binding	vacuole; endosome; cytosol; membrane	transport	Pf00928
E1BXG0	419507	Peptidyl-prolyl cis-trans isomerase OS=Gallus gallus GN=PPIH PE=3 SV=1 - [E1BXG0_CHICK]	16.38	1	3	3	5	701821													177	19.1926	8.07471	catalytic activity	cytoplasm	metabolic process; regulation of biological process	Pf00160
E1BXI3	415765	Uncharacterized protein OS=Gallus gallus GN=PDCD5 PE=4 SV=1 - [E1BXI3_CHICK]	25.4	1	3	3	11	891701	0.82888	-;-;1		0.836441	2;-;1	27.671	1.20756	-;-;1			0.763111		126	14.2104	5.66846	DNA binding	nucleus; cytoplasm	regulation of biological process	Pf01984
E1BXJ5		Uncharacterized protein (Fragment) OS=Gallus gallus GN=NFAM1 PE=4 SV=2 - [E1BXJ5_CHICK]	6.11	1	1	1	2	267368													180	20.571	9.53955	receptor activity; signal transducer activity	cell surface; membrane	regulation of biological process; response to stimulus; cell differentiation
E1BXJ9	416486	Uncharacterized protein OS=Gallus gallus GN=RNF216 PE=4 SV=2 - [E1BXJ9_CHICK]	1	1	1	1	20	3.07766e+06	0.436634	-;1;-		1.14567	-;1;-		0.376817	-;1;-					698	77.6598	4.91943
E1BXK5		Uncharacterized protein (Fragment) OS=Gallus gallus PE=4 SV=2 - [E1BXK5_CHICK]	3.32	1	2	2	6	656101	0.0575697	-;1;-		0.472953	-;1;1	60.5846	0.21055	-;1;-			0.48323		813	92.252	6.1001	nucleotide binding; RNA binding; metal ion binding	nucleus	cell organization and biogenesis; regulation of biological process	Pf00076; Pf00641; Pf01585; Pf12656; Pf14259
E1BXN6		Uncharacterized protein OS=Gallus gallus GN=MAP3K4 PE=4 SV=1 - [E1BXN6_CHICK]	0.51	1	1	1	1	1.37576e+07													1565	177.167	6.58057	nucleotide binding; catalytic activity; signal transducer activity	cytoplasm	metabolic process; regulation of biological process; response to stimulus; cell differentiation	Pf00069; Pf07714; Pf14531
E1BXQ1		Uncharacterized protein OS=Gallus gallus GN=ANKRD12 PE=4 SV=2 - [E1BXQ1_CHICK]	1.22	1	2	2	3	418552													2041	232.222	7.38623	protein binding	nucleus; cytoplasm		Pf00023; Pf12796; Pf13606; Pf13637; Pf13857
E1BXR1		Uncharacterized protein (Fragment) OS=Gallus gallus GN=VBP1 PE=4 SV=2 - [E1BXR1_CHICK]	23.9	1	5	5	9	458148				0.861674	1;1;1	41.0873					0.678019		205	23.1119	8.19189	protein binding	cytoplasm	metabolic process	Pf02996
E1BXR3		Uncharacterized protein (Fragment) OS=Gallus gallus GN=PFKFB2 PE=4 SV=2 - [E1BXR3_CHICK]	1.14	1	1	1	3	1.68303e+06													525	59.5426	8.5874	catalytic activity; nucleotide binding; protein binding		metabolic process	Pf00300; Pf01591; Pf13207; Pf13671
E1BXS3	770964	Uncharacterized protein OS=Gallus gallus GN=TMEM64 PE=4 SV=2 - [E1BXS3_CHICK]	2.48	1	1	1	1	641228	0.811844	1;-;-		1.66416	1;-;-		0.49746	1;-;-					363	37.9879	8.25049		endoplasmic reticulum	regulation of biological process; cellular homeostasis	Pf09335
E1BXS5	420218	Uncharacterized protein OS=Gallus gallus GN=DECR1 PE=4 SV=1 - [E1BXS5_CHICK]	12.5	1	4	4	19	1.98903e+06				0.770041	-;-;1								336	35.7235	9.39307	catalytic activity; nucleotide binding	nucleus; cytoplasm; mitochondrion	metabolic process; cell organization and biogenesis	Pf00106; Pf13561
E1BXV5		Uncharacterized protein (Fragment) OS=Gallus gallus PE=3 SV=2 - [E1BXV5_CHICK]	0.86	1	2	2	3	8.43797e+06													1972	224.109	8.11865	transporter activity; protein binding	membrane	regulation of biological process; transport; cell communication	Pf00520; Pf06512; Pf08016; Pf11933
E1BXX7	418820	Uncharacterized protein OS=Gallus gallus GN=PIBF1 PE=4 SV=2 - [E1BXX7_CHICK]	1.71	1	1	1	1	0													761	90.1027	6.02393	catalytic activity; motor activity			Pf01576; Pf07888
E1BXX9		Uncharacterized protein OS=Gallus gallus GN=PARP9 PE=4 SV=1 - [E1BXX9_CHICK]	1.17	1	1	1	1	114614													769	85.9526	7.59131	catalytic activity	cytoplasm	metabolic process; response to stimulus; regulation of biological process	Pf01661
E1BXY5		Uncharacterized protein OS=Gallus gallus GN=Gga.16546 PE=4 SV=2 - [E1BXY5_CHICK]	1.14	1	2	2	5	3.0873e+06	0.0495799	-;-;1		0.758017	-;-;2		0.0926005	-;-;1			0.732555		2018	224.062	4.729	protein binding	membrane	regulation of biological process; transport; cell organization and biogenesis; response to stimulus	Pf01496; Pf02463; Pf04111; Pf04156; Pf05557; Pf05622; Pf06156; Pf06160; Pf06409; Pf07653; Pf10174; Pf10186; Pf11559; Pf11802; Pf12128; Pf13166; Pf13514; Pf13863
E1BXZ9		Uncharacterized protein (Fragment) OS=Gallus gallus GN=RGS10 PE=4 SV=2 - [E1BXZ9_CHICK]	6.67	1	1	1	2	218423				0.862096	-;1;-								180	20.9115	6.81494		nucleus	regulation of biological process	Pf00615
E1BY12		Uncharacterized protein OS=Gallus gallus GN=AP2B1 PE=2 SV=1 - [E1BY12_CHICK]	2.42	2	2	2	4	517335													952	105.656	5.33838	transporter activity	membrane	transport	Pf01602; Pf02883; Pf09066; Pf12717; Pf13646
E1BY42		Uncharacterized protein OS=Gallus gallus PE=4 SV=2 - [E1BY42_CHICK]	1.01	1	1	1	1	1.62626e+06													990	108.574	8.646	RNA binding; nucleotide binding; DNA binding; catalytic activity; protein binding; metal ion binding	nucleus; cytoplasm	metabolic process; cell organization and biogenesis	Pf01424; Pf01428; Pf13086; Pf13087
E1BY44		Uncharacterized protein (Fragment) OS=Gallus gallus GN=TGM2 PE=3 SV=2 - [E1BY44_CHICK]	1.89	2	1	1	1	418330													688	77.7031	5.04639	catalytic activity; metal ion binding		metabolic process; transport; regulation of biological process	Pf00868; Pf00927; Pf01841
E1BY83	417929	Uncharacterized protein OS=Gallus gallus GN=UHRF1BP1L PE=4 SV=2 - [E1BY83_CHICK]	1.1	1	2	2	3	442907				1.84722	-;1;-								1450	161.795	6.0874				Pf12624
E1BY93	374117	Uncharacterized protein OS=Gallus gallus GN=IGJ PE=4 SV=1 - [E1BY93_CHICK]	13.29	1	1	2	3	356300				0.303985	1;-;-								158	17.9348	5.35107	protein binding		regulation of biological process	Pf15097
E1BYA6		Uncharacterized protein OS=Gallus gallus GN=LOC422243 PE=4 SV=2 - [E1BYA6_CHICK]	1.24	1	1	1	4	480133													728	81.3047	8.82178		nucleus; cytoplasm	cell organization and biogenesis
E1BYC6		Uncharacterized protein OS=Gallus gallus GN=GNPTAB PE=4 SV=2 - [E1BYC6_CHICK]	0.73	1	1	1	7	898484													1096	124.125	6.62451	metal ion binding; protein binding	nucleus; membrane	transport; cell differentiation; metabolic process	Pf00066; Pf06464; Pf11380
E1BYE7		Uncharacterized protein OS=Gallus gallus GN=ODF2L PE=4 SV=2 - [E1BYE7_CHICK]	1.33	1	1	1	1	99737.6													678	79.3093	6.48096				Pf07888
E1BYJ8		Uncharacterized protein OS=Gallus gallus GN=CDAN1 PE=4 SV=1 - [E1BYJ8_CHICK]	0.64	1	1	1	3	463458													1245	139.449	7.34229		nucleus; cytoplasm	regulation of biological process; cell organization and biogenesis	Pf15296
E1BYM1	421046	mRNA cap guanine-N7 methyltransferase OS=Gallus gallus GN=RNMT PE=3 SV=1 - [E1BYM1_CHICK]	3.37	1	1	1	1	384998													415	47.5105	5.61768	RNA binding; catalytic activity	nucleus	metabolic process	Pf03291; Pf13847
E1BYN1	769339	Uncharacterized protein OS=Gallus gallus GN=LOC100858955 PE=4 SV=2 - [E1BYN1_CHICK]	1.62	2	1	1	2	896529													557	61.8843	5.60498	catalytic activity		metabolic process	Pf00135; Pf00756; Pf07859
E1BYP0		Uncharacterized protein OS=Gallus gallus GN=GGT5 PE=4 SV=1 - [E1BYP0_CHICK]	2.46	1	1	1	1	1.51975e+06	0.016373	-;1;-		0.466564	-;1;-		0.0346967	-;1;-					569	61.7089	8.55811	catalytic activity	membrane	metabolic process; defense response; response to stimulus	Pf01019
E1BYP1	422026	Uncharacterized protein OS=Gallus gallus GN=KIF13B PE=3 SV=2 - [E1BYP1_CHICK]	0.36	1	1	1	2	1.36215e+06													1950	216.212	5.78271	nucleotide binding; catalytic activity; motor activity; protein binding	cytoplasm	cellular component movement; metabolic process; regulation of biological process	Pf00225; Pf00498; Pf01302; Pf12423; Pf12473
E1BYP7		Uncharacterized protein OS=Gallus gallus GN=SEH1L PE=4 SV=2 - [E1BYP7_CHICK]	4.26	1	1	1	5	8.49615e+06													235	25.6388	8.646	protein binding	chromosome	cell organization and biogenesis	Pf00400
E1BYQ6		Uncharacterized protein OS=Gallus gallus GN=TPR PE=4 SV=2 - [E1BYQ6_CHICK]	0.28	1	1	1	3	2.42834e+06				0.969366	1;-;-								2136	243.447	5.22412	RNA binding; transporter activity; protein binding	chromosome; nucleus; cytoplasm; membrane	regulation of biological process; transport; cell organization and biogenesis; response to stimulus	Pf01544; Pf07926; Pf09726
E1BYR7	427588	Uncharacterized protein OS=Gallus gallus GN=KLF15 PE=4 SV=2 - [E1BYR7_CHICK]	2.1	1	1	1	1	539548													477	52.5582	8.52881	DNA binding; metal ion binding	nucleus	cell differentiation; transport; regulation of biological process	Pf00096; Pf13465; Pf13894
E1BYT2		Uncharacterized protein (Fragment) OS=Gallus gallus GN=VPS4A PE=4 SV=2 - [E1BYT2_CHICK]	7.99	1	1	4	26	1.63469e+06													438	49.1544	8.29443	nucleotide binding; catalytic activity	cytoplasm	metabolic process	Pf00004; Pf00910; Pf01078; Pf01695; Pf04212; Pf04389; Pf06068; Pf07724; Pf07728; Pf09336; Pf13173; Pf13207; Pf13401
E1BYT6		Uncharacterized protein OS=Gallus gallus GN=VPS13D PE=4 SV=2 - [E1BYT6_CHICK]	1	1	3	4	16	4.80937e+06				1.70334	-;2;1	0.280664	1.20072	-;1;-			0.00400855		4399	492.178	6.37939	protein binding			Pf00627; Pf06650; Pf12624
E1BYU4		Uncharacterized protein OS=Gallus gallus GN=TRPM7 PE=4 SV=2 - [E1BYU4_CHICK]	1.53	1	1	2	2	5.66999e+06	1.07776	1;-;-		1.84524	1;-;-		0.595594	1;-;-					1890	214.424	7.57666	protein binding; catalytic activity; transporter activity; nucleotide binding	membrane	metabolic process; transport; cellular homeostasis; cell organization and biogenesis	Pf00520; Pf02816
E1BYU8		Uncharacterized protein OS=Gallus gallus GN=NUP98 PE=4 SV=2 - [E1BYU8_CHICK]	1.22	1	2	2	2	128741	0.520951	-;-;1		0.763256	-;-;1		0.668983	-;-;1					1798	195.331	6.1001			transport	Pf04096; Pf12110; Pf13634
E1BYX3		Uncharacterized protein OS=Gallus gallus GN=KCNB1 PE=4 SV=1 - [E1BYX3_CHICK]	0.82	1	1	1	1	2.27478e+06	0.51736	1;-;-		1.25161	1;-;-		0.421505	1;-;-					855	96.0066	7.48877	transporter activity; protein binding	membrane	transport; regulation of biological process; cell organization and biogenesis	Pf00520; Pf02214; Pf03521; Pf07885; Pf08016
E1BYY9		Uncharacterized protein (Fragment) OS=Gallus gallus GN=Gga.53802 PE=4 SV=2 - [E1BYY9_CHICK]	0.33	1	1	1	1	991534													2152	238.283	6.85889	DNA binding; metal ion binding; catalytic activity	nucleus	regulation of biological process; metabolic process	Pf02008; Pf12851
E1BYZ2		Uncharacterized protein OS=Gallus gallus GN=NETO2 PE=4 SV=1 - [E1BYZ2_CHICK]	3.62	1	1	1	1	1.42975e+06													525	59.6572	6.46826	protein binding		regulation of biological process	Pf00057; Pf00431
E1BZ00	420433	Uncharacterized protein OS=Gallus gallus GN=NUB1 PE=2 SV=2 - [E1BZ00_CHICK]	1.64	1	1	1	1	413479													611	70.3076	5.36377	protein binding		metabolic process; regulation of biological process; response to stimulus	Pf00627
E1BZ01		Uncharacterized protein OS=Gallus gallus PE=4 SV=2 - [E1BZ01_CHICK]	1.12	1	1	1	4	276181													807	87.9796	7.56201	protein binding	cytoplasm		Pf00041; Pf01344; Pf13415; Pf13418; Pf13854
E1BZ05		Uncharacterized protein OS=Gallus gallus GN=Gga.535 PE=3 SV=2 - [E1BZ05_CHICK]	7.82	7	2	4	260	2.4516e+07				1.3736	-;-;1								422	48.8067	5.40186	structural molecule activity; protein binding	cytoskeleton; membrane		Pf00038; Pf01576; Pf04732; Pf13166
E1BZ16		Uncharacterized protein OS=Gallus gallus PE=4 SV=1 - [E1BZ16_CHICK]	2.8	1	1	1	1	6.31811e+06													536	61.6202	8.26514	signal transducer activity		regulation of biological process; response to stimulus	Pf05557
E1BZ19		DNA topoisomerase 2 OS=Gallus gallus GN=TOP2B PE=3 SV=2 - [E1BZ19_CHICK]	2.03	4	3	3	8	352371				0.586691	1;-;1	59.7857					0.562991		1627	183.247	8.27979	nucleotide binding; DNA binding; catalytic activity; protein binding	nucleus; chromosome; cytosol	cell organization and biogenesis; cellular component movement; metabolic process; regulation of biological process	Pf00204; Pf00521; Pf01751; Pf02518; Pf08070; Pf13589
E1BZ20	415393	Uncharacterized protein OS=Gallus gallus PE=4 SV=2 - [E1BZ20_CHICK]	1.23	1	1	1	1	170081													729	83.1855	8.6167	protein binding			Pf12799; Pf13855; Pf14580
E1BZ32	420515	Uncharacterized protein OS=Gallus gallus GN=LOC420515 PE=4 SV=2 - [E1BZ32_CHICK]	1.48	1	2	2	2	6.23557e+06													1415	161.969	5.96045				Pf00040; Pf00059; Pf00652; Pf14316
E1BZ54		Uncharacterized protein OS=Gallus gallus GN=PDZRN4 PE=4 SV=2 - [E1BZ54_CHICK]	0.96	2	1	1	1	1.58512e+06	1.50965	-;1;-		1.2102	-;1;-		1.23337	-;1;-					836	95.3588	5.2876	protein binding			Pf00595; Pf13180
E1BZ70	421039	Uncharacterized protein OS=Gallus gallus GN=CEP76 PE=4 SV=1 - [E1BZ70_CHICK]	1.21	1	1	1	1	366851													662	74.3159	7.41553			regulation of biological process	Pf15627
E1BZ78		Uncharacterized protein (Fragment) OS=Gallus gallus GN=SMG8 PE=4 SV=2 - [E1BZ78_CHICK]	0.75	1	1	1	1	387386													936	103.751	7.63525			metabolic process	Pf10220
E1BZ85	416595	Meiosis arrest female protein 1 homolog OS=Gallus gallus GN=MARF1 PE=3 SV=1 - [MARF1_CHICK]	0.52	1	1	1	1	802986													1741	193.203	7.7085	nucleotide binding; RNA binding		cell organization and biogenesis; regulation of biological process; cell differentiation	Pf01936; Pf09726; Pf11608; Pf12872; Pf13893; Pf14259
E1BZ90	430724	Uncharacterized protein OS=Gallus gallus GN=Gga.39871 PE=4 SV=2 - [E1BZ90_CHICK]	6.16	1	1	1	4	998043	1.59886	-;1;-		0.752472	-;1;-		2.10084	-;1;-					146	15.4481	9.12939	protein binding	mitochondrion		Pf00595; Pf13180
E1BZ97		Uncharacterized protein OS=Gallus gallus PE=3 SV=2 - [E1BZ97_CHICK]	0.53	1	1	1	1	1.06478e+06													1686	193.8	6.23975	nucleotide binding; catalytic activity; motor activity; protein binding		metabolic process; cellular component movement; regulation of biological process	Pf00225; Pf02463; Pf04111; Pf04350; Pf04615; Pf05262; Pf05622; Pf09726; Pf10186; Pf12128
E1BZC4		Uncharacterized protein OS=Gallus gallus PE=4 SV=2 - [E1BZC4_CHICK]	2.52	1	1	1	1	234071													1427	155.473	7.41553			cellular component movement
E1BZC7		Uncharacterized protein (Fragment) OS=Gallus gallus GN=LOC100858795 PE=4 SV=2 - [E1BZC7_CHICK]	9.05	1	1	1	5	1.52907e+06													199	22.642	9.29053		mitochondrion		Pf09812
E1BZD6		Uncharacterized protein OS=Gallus gallus GN=RIPK4 PE=4 SV=2 - [E1BZD6_CHICK]	2.15	1	1	1	1	1.50394e+06				1.01063	-;-;1								791	87.4049	6.58057	nucleotide binding; catalytic activity; protein binding	nucleus; cytoplasm	metabolic process; regulation of biological process	Pf00023; Pf00069; Pf07714; Pf12796; Pf13606; Pf13637; Pf13857
E1BZD8		Uncharacterized protein OS=Gallus gallus PE=4 SV=2 - [E1BZD8_CHICK]	2.26	1	1	1	4	850932	0.0538573	-;1;-		0.940842	-;1;1	2.0714	0.0574392	-;1;-			0.372863		487	55.6676	6.75635	catalytic activity; motor activity; protein binding	cytoplasm	cellular component movement; transport; metabolic process	Pf08317; Pf09311; Pf13374; Pf13414; Pf13424; Pf14559
E1BZE2	417968	Guanylate cyclase OS=Gallus gallus GN=GUCY2C PE=3 SV=1 - [E1BZE2_CHICK]	0.84	1	1	1	1	210380													1072	123.419	6.88818	nucleotide binding; catalytic activity	membrane	metabolic process; response to stimulus; regulation of biological process	Pf00069; Pf00211; Pf01094; Pf07714
E1BZF1		Uncharacterized protein OS=Gallus gallus GN=LOC100857179 PE=4 SV=2 - [E1BZF1_CHICK]	2.58	1	1	1	1	207283													697	79.2893	6.85889	catalytic activity		metabolic process	Pf01302
E1BZI5		Uncharacterized protein OS=Gallus gallus GN=Gga.15111 PE=4 SV=2 - [E1BZI5_CHICK]	0.46	1	2	3	10	2.32545e+06	3.60642	-;1;-		1.03783	-;1;-		3.43575	-;1;-					7011	803.7	5.17334	protein binding	nucleus; cytoplasm; mitochondrion; endoplasmic reticulum; membrane; organelle lumen	cell organization and biogenesis; cellular component movement; regulation of biological process	Pf00307; Pf00435; Pf10541
E1BZI9		Uncharacterized protein OS=Gallus gallus GN=RC3H1 PE=4 SV=2 - [E1BZI9_CHICK]	1.53	1	1	1	1	585659													1114	123.372	7.38623	RNA binding; protein binding; metal ion binding	cytoplasm	metabolic process; regulation of biological process; cell organization and biogenesis	Pf00097; Pf00642; Pf13445; Pf13639; Pf13923; Pf14634; Pf15227
E1BZK6		Uncharacterized protein OS=Gallus gallus GN=EML6 PE=4 SV=2 - [E1BZK6_CHICK]	0.46	1	1	1	1	752951													1967	219.004	7.41553	protein binding			Pf00400; Pf03451
E1BZL0		Ubiquitin carboxyl-terminal hydrolase OS=Gallus gallus GN=USP24 PE=3 SV=2 - [E1BZL0_CHICK]	0.57	1	2	2	2	359333													2292	258.724	6.58057	protein binding; catalytic activity		metabolic process	Pf00443; Pf13423
E1BZN6	770021	Uncharacterized protein OS=Gallus gallus GN=REEP5 PE=4 SV=1 - [E1BZN6_CHICK]	10.05	1	2	2	23	526686				0.945315	-;1;1	19.4727					0.868346		189	21.47	7.29834	protein binding			Pf03134
E1BZS2	417864	Uncharacterized protein OS=Gallus gallus GN=NAP1L1 PE=3 SV=1 - [E1BZS2_CHICK]	5.85	1	1	2	5	426605				1.34858	-;-;1								393	45.3307	4.44971		nucleus	cell organization and biogenesis	Pf00956
E1BZT2		Uncharacterized protein OS=Gallus gallus GN=LOC100858275 PE=3 SV=2 - [E1BZT2_CHICK]	1.47	1	1	1	1	563510													544	61.4449	8.04541	nucleotide binding; catalytic activity	nucleus	metabolic process	Pf00069; Pf07714
E1BZU4	420492	Amyloid beta A4 precursor protein-binding family B member 1-interacting protein OS=Gallus gallus GN=APBB1IP PE=4 SV=2 - [E1BZU4_CHICK]	7.28	2	3	3	9	705256	0.884719	-;1;-		0.680111	-;1;1	53.8219	0.931615	-;1;-			0.616602		659	72.8149	5.93506	protein binding	cytoplasm; cytoskeleton; membrane	regulation of biological process; response to stimulus	Pf00169; Pf00788
E1BZW8	420490	Uncharacterized protein OS=Gallus gallus GN=PDSS1 PE=3 SV=2 - [E1BZW8_CHICK]	2.94	1	1	1	1	951656													408	45.8735	8.92432	catalytic activity; protein binding	mitochondrion	metabolic process; cell organization and biogenesis	Pf00348
E1BZW9		Uncharacterized protein OS=Gallus gallus GN=LOC100859538 PE=4 SV=2 - [E1BZW9_CHICK]	1.38	1	1	1	1	95675													654	74.1798	6.81494
E1BZX4		Uncharacterized protein OS=Gallus gallus GN=KLF3 PE=2 SV=2 - [E1BZX4_CHICK]	5	1	1	1	1	450822													180	20.8874	9.24658	metal ion binding			Pf00096; Pf13465
E1BZZ4	426746	Uncharacterized protein OS=Gallus gallus GN=OTUD3 PE=4 SV=2 - [E1BZZ4_CHICK]	2.3	1	1	1	1	65610.4													391	43.8578	6.66846	catalytic activity		metabolic process	Pf02338
E1C012		Uncharacterized protein OS=Gallus gallus GN=HEATR5A PE=4 SV=2 - [E1C012_CHICK]	0.34	1	1	1	1	1.58998e+06													2063	225.13	6.60986
E1C013	770002	Uncharacterized protein OS=Gallus gallus GN=NUDCD3 PE=4 SV=2 - [E1C013_CHICK]	2.81	1	1	1	1	211963													356	39.7009	5.03369				Pf04969; Pf14050
E1C032	424366	Uncharacterized protein OS=Gallus gallus GN=OLFML2B PE=4 SV=2 - [E1C032_CHICK]	1.22	1	1	1	2	1.72412e+06													740	81.2503	5.09717	protein binding		cell organization and biogenesis	Pf02191
E1C036	418221	Uncharacterized protein OS=Gallus gallus GN=LOC418221 PE=4 SV=2 - [E1C036_CHICK]	4.15	1	1	1	1	43613.9													289	33.5612	6.62451	catalytic activity		metabolic process	Pf09412
E1C038		Uncharacterized protein (Fragment) OS=Gallus gallus GN=GUK1 PE=3 SV=2 - [E1C038_CHICK]	4	1	1	1	4	205890													225	25.201	6.55127	catalytic activity; protein binding		metabolic process	Pf00005; Pf00625; Pf00910; Pf01926; Pf02223; Pf03193; Pf05729; Pf07693; Pf13173; Pf13191; Pf13207; Pf13401; Pf13521; Pf13555; Pf13671
E1C039	421399	Uncharacterized protein OS=Gallus gallus GN=PLEKHH2 PE=4 SV=2 - [E1C039_CHICK]	1.4	1	2	2	3	1.67124e+06				0.282149	-;-;1								1500	168.813	8.07471	protein binding	cytoplasm; cytoskeleton; membrane	cell organization and biogenesis; regulation of biological process	Pf00169; Pf00373; Pf00784; Pf14593; Pf15413
E1C050	423748	Eukaryotic translation initiation factor 3 subunit F OS=Gallus gallus GN=EIF3F PE=3 SV=1 - [E1C050_CHICK]	6.02	1	2	2	4	357001													332	35.2349	5.57959	RNA binding; protein binding	cytoplasm	cell organization and biogenesis; metabolic process; regulation of biological process	Pf01398; Pf13012
E1C066		Uncharacterized protein OS=Gallus gallus GN=TSC1 PE=4 SV=2 - [E1C066_CHICK]	1.47	1	1	2	2	1.88574e+06													1159	129.179	6.60986	enzyme regulator activity; protein binding	cytoplasm; cytosol; membrane	regulation of biological process; transport; cell organization and biogenesis; response to stimulus; cell differentiation	Pf02463; Pf04111; Pf04156; Pf04388; Pf05557; Pf05622; Pf05701; Pf06160; Pf12128; Pf12718; Pf13868
E1C080		Uncharacterized protein OS=Gallus gallus GN=RAB8B PE=3 SV=2 - [E1C080_CHICK]	33.82	12	4	7	140	1.66465e+07				1.33168	-;-;1								207	23.5861	9.05615	nucleotide binding; protein binding	nucleus; cytoplasm; mitochondrion; membrane	regulation of biological process; response to stimulus; transport; cell organization and biogenesis	Pf00025; Pf00071; Pf08477
E1C0C8	776144	Uncharacterized protein OS=Gallus gallus GN=PPP1R36 PE=4 SV=2 - [E1C0C8_CHICK]	2.26	1	1	1	1	1.19575e+06													399	45.8253	7.10791	protein binding		regulation of biological process	Pf14895
E1C0E5	423051	Transmembrane protein 9B OS=Gallus gallus GN=TMEM9B PE=2 SV=2 - [E1C0E5_CHICK]	3.7	1	1	1	4	353257	0.466447	1;-;-		0.938613	1;-;-		0.506753	1;-;-					189	21.3119	7.84033	signal transducer activity	membrane	regulation of biological process; response to stimulus	Pf05434
E1C0G0	429536	Uncharacterized protein OS=Gallus gallus GN=TBCEL PE=4 SV=1 - [E1C0G0_CHICK]	1.42	2	1	1	1	463297													424	48.2996	5.45264	protein binding			Pf12799; Pf13855; Pf14560; Pf14580
E1C0G3		Uncharacterized protein (Fragment) OS=Gallus gallus GN=DND1 PE=4 SV=2 - [E1C0G3_CHICK]	2.27	1	1	1	1	2.53499e+06													352	38.5421	9.34912	nucleotide binding; RNA binding	nucleus; cytoplasm	regulation of biological process	Pf00076; Pf14259; Pf14709
E1C0H4		Uncharacterized protein OS=Gallus gallus GN=ANUBL1 PE=4 SV=2 - [E1C0H4_CHICK]	2.09	1	1	1	1	590636													716	78.9827	7.44482	protein binding; metal ion binding			Pf00240; Pf01428; Pf11976; Pf14560
E1C0H5		Uncharacterized protein (Fragment) OS=Gallus gallus GN=LOC100859068 PE=3 SV=2 - [E1C0H5_CHICK]	9.17	2	6	8	23	423737	0.114753	-;-;1		2.75072	-;-;1		0.0408891	-;-;1					905	100.562	5.59229	nucleotide binding	nucleus; mitochondrion	cell organization and biogenesis; transport	Pf00012; Pf06723
E1C0I3		Uncharacterized protein OS=Gallus gallus GN=LOC421259 PE=4 SV=2 - [E1C0I3_CHICK]	2.17	1	1	1	3	274244													369	40.9397	4.58936				Pf01661
E1C0L2	421396	Uncharacterized protein OS=Gallus gallus GN=HAAO PE=3 SV=2 - [E1C0L2_CHICK]	4.9	1	1	1	1	65584.8													286	33.1416	6.17627	catalytic activity; metal ion binding	cytoplasm; cytosol	metabolic process; response to stimulus; cellular homeostasis	Pf06052; Pf07883
E1C0M8	422457	Uncharacterized protein OS=Gallus gallus GN=SMARCA5 PE=4 SV=2 - [E1C0M8_CHICK]	1.41	1	1	1	5	578318													995	116.616	8.54346	DNA binding; catalytic activity; nucleotide binding; protein binding	chromosome; nucleus	regulation of biological process; metabolic process; response to stimulus; cell organization and biogenesis	Pf00176; Pf00270; Pf00271; Pf04851; Pf09110; Pf09111; Pf11496
E1C0N0	417550	Uncharacterized protein OS=Gallus gallus GN=FAM211A PE=4 SV=2 - [E1C0N0_CHICK]	2.54	1	1	1	1	259357													354	39.3562	7.48877	DNA binding		metabolic process
E1C0N5	418977	Uncharacterized protein OS=Gallus gallus GN=MSANTD4 PE=4 SV=1 - [E1C0N5_CHICK]	1.74	1	1	1	1	1.70733e+06													344	40.9684	5.2749		nucleus		Pf04111; Pf13873
E1C0P9		Uncharacterized protein OS=Gallus gallus GN=U2SURP PE=4 SV=2 - [E1C0P9_CHICK]	0.84	1	1	1	2	259475													951	109.627	8.25049	nucleotide binding; RNA binding	nucleus	metabolic process	Pf00076; Pf01805; Pf08312; Pf13893; Pf14259
E1C0Q3		Uncharacterized protein OS=Gallus gallus GN=CYP1B1 PE=3 SV=2 - [E1C0Q3_CHICK]	2.38	1	1	1	1	425745													505	56.0155	9.77393	catalytic activity; metal ion binding		metabolic process	Pf00067
E1C0Q5	418968	Uncharacterized protein OS=Gallus gallus GN=ACAT1 PE=3 SV=2 - [E1C0Q5_CHICK]	21.62	1	7	7	28	1.06694e+06				0.882795	1;1;-	45.6285					0.807583		421	44.0619	9.0415	catalytic activity	mitochondrion; membrane	metabolic process	Pf00108; Pf00109; Pf02803
E1C0R2	418963	Uncharacterized protein OS=Gallus gallus GN=ZC3H12C PE=4 SV=2 - [E1C0R2_CHICK]	1.12	1	1	1	2	8.63202e+06													889	100.097	7.09326	metal ion binding			Pf11977
E1C0R9	423288	Uncharacterized protein OS=Gallus gallus GN=C5H15orf24 PE=4 SV=2 - [E1C0R9_CHICK]	4.07	1	1	1	1	201913													246	26.6626	9.40771				Pf09430
E1C0T5	423592	Uncharacterized protein OS=Gallus gallus GN=DDHD1 PE=4 SV=2 - [E1C0T5_CHICK]	1.53	1	1	1	1	291133	0.651463	1;-;-		1.2119	1;-;-		0.548153	1;-;-					720	80.9116	6.31592	metal ion binding			Pf02862
E1C0V1	423588	Uncharacterized protein OS=Gallus gallus GN=GNPNAT1 PE=4 SV=1 - [E1C0V1_CHICK]	4.21	1	1	1	5	1.66042e+06													190	21.3637	6.53662	catalytic activity	endosome; Golgi	metabolic process	Pf00583; Pf13508
E1C0W9	422326	Uncharacterized protein OS=Gallus gallus GN=ABCB7 PE=3 SV=2 - [E1C0W9_CHICK]	1.35	1	1	1	1	272705													742	81.2696	9.33447	nucleotide binding; catalytic activity; transporter activity	cytoplasm; mitochondrion; membrane	metabolic process; transport; cellular homeostasis	Pf00005; Pf00664; Pf13207
E1C125	422287	Uncharacterized protein OS=Gallus gallus GN=SLITRK4 PE=4 SV=1 - [E1C125_CHICK]	0.96	1	1	1	1	411609													837	94.2075	7.88428	protein binding		cell organization and biogenesis	Pf12799; Pf13855
E1C152	422502	Uncharacterized protein OS=Gallus gallus GN=PHF17 PE=4 SV=2 - [E1C152_CHICK]	1.19	1	1	1	1	1.24095e+06													841	95.5177	8.35303	protein binding; metal ion binding	nucleus; cytoplasm; mitochondrion; membrane	cell organization and biogenesis; metabolic process; regulation of biological process	Pf00628; Pf10513; Pf13771; Pf13831; Pf13832; Pf15446
E1C155	423345	Uncharacterized protein OS=Gallus gallus GN=ALDH6A1 PE=3 SV=1 - [E1C155_CHICK]	1.49	1	1	1	1	200824							0.0736849	-;-;1					538	58.2548	8.19189	catalytic activity	nucleus; mitochondrion	metabolic process; cell differentiation	Pf00171
E1C166		Uncharacterized protein OS=Gallus gallus PE=4 SV=2 - [E1C166_CHICK]	1.49	1	1	1	4	4.84625e+06	2.03669	-;1;1	22.6969							0.310472			604	67.8547	5.31299				Pf15554
E1C170	421354	Uncharacterized protein OS=Gallus gallus GN=SPATA17 PE=4 SV=2 - [E1C170_CHICK]	2.75	1	1	1	1	267223													363	43.7641	9.96436	protein binding			Pf00612
E1C182	423285	Uncharacterized protein OS=Gallus gallus GN=EIF2AK4 PE=4 SV=2 - [E1C182_CHICK]	1.39	1	2	2	2	1.25863e+06													1656	188.483	6.49365	RNA binding; nucleotide binding; catalytic activity; protein binding	cytoplasm	metabolic process; regulation of biological process; cell communication; response to stimulus	Pf00069; Pf00587; Pf01636; Pf05773; Pf07714; Pf12745; Pf13393
E1C190	424157	Uncharacterized protein OS=Gallus gallus GN=MYO3B PE=4 SV=2 - [E1C190_CHICK]	0.74	1	1	1	1	87236.8													1347	153.675	8.26514	catalytic activity; motor activity; nucleotide binding; protein binding		metabolic process; regulation of biological process	Pf00063; Pf00069; Pf00612; Pf07714
E1C1A7		Uncharacterized protein OS=Gallus gallus GN=IRAK4 PE=2 SV=1 - [E1C1A7_CHICK]	2.16	1	1	1	1	10358.7													464	51.5779	5.021	nucleotide binding; metal ion binding; catalytic activity; protein binding		metabolic process; regulation of biological process; response to stimulus	Pf00069; Pf07714
E1C1B6		Uncharacterized protein OS=Gallus gallus GN=RPTOR PE=4 SV=2 - [E1C1B6_CHICK]	0.52	1	1	1	1	103573													1351	151.618	7.23975	DNA binding; protein binding	cytoplasm; vacuole; membrane	cell organization and biogenesis; cell growth; cell communication; response to stimulus; regulation of biological process	Pf12717; Pf13646; Pf14538
E1C1B8	100858397	Uncharacterized protein OS=Gallus gallus GN=LOC100859663 PE=4 SV=2 - [E1C1B8_CHICK]	0.29	1	1	1	7	1.1584e+06				0.219602	-;1;-		1.6385	-;-;1					2376	266.644	7.12256				Pf04054; Pf12842
E1C1F2	423414	Uncharacterized protein OS=Gallus gallus GN=TRIP11 PE=4 SV=1 - [E1C1F2_CHICK]	0.61	4	1	2	13	5.66819e+06													1980	227.14	5.24951	protein binding	nucleus; Golgi	transport	Pf04111; Pf08317; Pf11336
E1C1M5	424484	Uncharacterized protein OS=Gallus gallus GN=ALG14 PE=4 SV=1 - [E1C1M5_CHICK]	4.57	1	1	1	1	133607													219	24.7633	9.64209				Pf08660
E1C1N1	421158	Uncharacterized protein OS=Gallus gallus GN=PKP1 PE=4 SV=1 - [E1C1N1_CHICK]	1.23	1	1	1	1	262946	0.963267	1;-;-		1.53819	1;-;-		0.638582	1;-;-					734	81.3641	8.96826	protein binding	nucleus	cell organization and biogenesis	Pf00514; Pf13646
E1C1S1	426928	Uncharacterized protein OS=Gallus gallus GN=ENPP3 PE=4 SV=2 - [E1C1S1_CHICK]	1.02	1	1	1	1	947986													886	100.735	5.97314	catalytic activity; receptor activity; metal ion binding		metabolic process; transport; response to stimulus	Pf01033; Pf01223; Pf01663; Pf01676
E1C1T1	422764	Uncharacterized protein OS=Gallus gallus GN=OCIAD1 PE=4 SV=1 - [E1C1T1_CHICK]	7.11	1	1	1	22	1.42127e+06	2.80593	-;-;2		1.09605	-;1;1	12.3693	2.05019	-;-;1		0.35407	0.592351		253	28.247	7.38623		mitochondrion		Pf07051
E1C1Z0	417836	Uncharacterized protein OS=Gallus gallus GN=HELB PE=4 SV=2 - [E1C1Z0_CHICK]	1.74	2	1	2	4	314355													1035	117.66	6.7124	catalytic activity		metabolic process	Pf13538; Pf13604
E1C1Z1		Uncharacterized protein OS=Gallus gallus GN=SYT14 PE=4 SV=2 - [E1C1Z1_CHICK]	1.22	1	1	1	2	2.5984e+06													574	64.1407	7.10791	protein binding			Pf00168
E1C221		Uncharacterized protein OS=Gallus gallus GN=Gga.55538 PE=4 SV=2 - [E1C221_CHICK]	0.51	1	1	1	1	565629													1174	132.046	6.82959	protein binding	cytoplasm; mitochondrion	regulation of biological process	Pf00386; Pf12287
E1C238	418137	Uncharacterized protein OS=Gallus gallus GN=AMN1 PE=4 SV=2 - [E1C238_CHICK]	2.63	1	1	1	5	581921													266	29.319	6.91748
E1C254	421819	Uncharacterized protein OS=Gallus gallus GN=RNGTT PE=4 SV=1 - [E1C254_CHICK]	1.33	1	1	1	1	1519680													600	68.8316	7.95752	catalytic activity; nucleotide binding	nucleus	metabolic process; response to stimulus	Pf00782; Pf01068; Pf01331; Pf03919
E1C271		Uncharacterized protein OS=Gallus gallus GN=NCF4 PE=4 SV=2 - [E1C271_CHICK]	7.71	1	2	2	3	575312													350	40.7492	7.86963	protein binding; enzyme regulator activity	cytoplasm; cytosol; membrane	regulation of biological process	Pf00018; Pf00564; Pf00787; Pf07653; Pf14604
E1C287		Uncharacterized protein OS=Gallus gallus PE=4 SV=2 - [E1C287_CHICK]	1	1	1	1	1	1.28836e+06													898	102.022	7.50342	nucleotide binding; catalytic activity		metabolic process	Pf00270; Pf00271; Pf02889; Pf04851
E1C2A7		Uncharacterized protein OS=Gallus gallus GN=LOC100859269 PE=4 SV=1 - [E1C2A7_CHICK]	1.94	2	1	1	1	353966													413	47.6664	6.62451				Pf00566
E1C2C8		Uncharacterized protein (Fragment) OS=Gallus gallus GN=MATK PE=4 SV=2 - [E1C2C8_CHICK]	2.1	1	1	1	1	2.25497e+06				0.982657	-;-;1								476	53.4538	8.42627	nucleotide binding; catalytic activity; protein binding	nucleus; cytoplasm	metabolic process	Pf00017; Pf00018; Pf00069; Pf01636; Pf07653; Pf07714; Pf14604
E1C2F2		Uncharacterized protein (Fragment) OS=Gallus gallus PE=4 SV=2 - [E1C2F2_CHICK]	3.31	1	2	2	2	1.28998e+06													635	72.6916	6.75635		nucleus; cytoplasm; spliceosomal complex		Pf04696; Pf04697
E1C2F3		Uncharacterized protein OS=Gallus gallus GN=TCTE1 PE=4 SV=1 - [E1C2F3_CHICK]	3.45	1	2	2	2	420456				18.3239	-;1;-								435	48.9146	5.2876	protein binding			Pf12799
E1C2F5		Uncharacterized protein OS=Gallus gallus GN=ASPSCR1 PE=4 SV=2 - [E1C2F5_CHICK]	1.67	1	1	1	1	577809				1.31375	1;-;-								479	52.9731	5.2876	protein binding	cytosol; membrane	transport; regulation of biological process	Pf00789
E1C2F9		Uncharacterized protein OS=Gallus gallus PE=4 SV=2 - [E1C2F9_CHICK]	0.63	1	1	1	5	255635													1575	181.035	6.34131	enzyme regulator activity; protein binding		regulation of biological process; response to stimulus	Pf00307; Pf00612; Pf00616; Pf03836
E1C2G5	424783	Uncharacterized protein OS=Gallus gallus GN=ZBTB38 PE=4 SV=1 - [E1C2G5_CHICK]	0.67	1	1	1	2	628730													1193	133.499	7.91357	protein binding; metal ion binding	nucleus		Pf00096; Pf00651; Pf13465
E1C2H4		Uncharacterized protein OS=Gallus gallus PE=4 SV=1 - [E1C2H4_CHICK]	6.79	1	2	2	3	669149				0.586006	-;1;-								486	55.9402	6.21436		membrane	cell differentiation; regulation of biological process	Pf03020; Pf09402
E1C2I3		Uncharacterized protein OS=Gallus gallus GN=ERGIC1 PE=4 SV=2 - [E1C2I3_CHICK]	10.03	1	3	3	5	802465													289	32.5254	6.7417			transport	Pf07970; Pf13850
E1C2I5	428856	P2X purinoceptor OS=Gallus gallus GN=P2RX3 PE=3 SV=2 - [E1C2I5_CHICK]	4.66	1	1	1	1	45714.8													408	44.7669	8.1626	receptor activity; signal transducer activity; transporter activity; nucleotide binding	membrane	response to stimulus; transport; cell communication; regulation of biological process	Pf00864
E1C2J0		Uncharacterized protein OS=Gallus gallus GN=ANTXR1 PE=4 SV=2 - [E1C2J0_CHICK]	1.23	1	1	1	1	1.15847e+06													570	63.6235	7.40088	receptor activity; signal transducer activity; protein binding		regulation of biological process; response to stimulus; cell organization and biogenesis	Pf00092; Pf05586; Pf05587; Pf05762; Pf13519
E1C2J7		Uncharacterized protein OS=Gallus gallus GN=INTS4 PE=4 SV=2 - [E1C2J7_CHICK]	2.48	1	2	2	2	734865													968	108.574	6.84424	protein binding		metabolic process	Pf12755
E1C2K4		Uncharacterized protein OS=Gallus gallus GN=SLC38A9 PE=4 SV=2 - [E1C2K4_CHICK]	2.96	1	1	1	8	1.56423e+06				0.187798	-;1;-								507	57.1105	7.69385		membrane		Pf01490
E1C2K6		Uncharacterized protein OS=Gallus gallus PE=4 SV=2 - [E1C2K6_CHICK]	0.57	1	1	1	1	685973													1566	172.653	5.14795	protein binding	membrane	regulation of biological process; cell proliferation; cellular component movement; response to stimulus; transport; cell death	Pf00595; Pf12799; Pf13180; Pf13855; Pf14580
E1C2R6		Uncharacterized protein OS=Gallus gallus GN=LOC422990 PE=4 SV=2 - [E1C2R6_CHICK]	2.39	2	1	1	1	622684													376	42.738	5.56689	protein binding		cell organization and biogenesis	Pf01399
E1C2S3		Uncharacterized protein OS=Gallus gallus GN=RABEP1 PE=4 SV=2 - [E1C2S3_CHICK]	0.93	1	1	1	1	264304													860	99.3391	4.97021	enzyme regulator activity; protein binding	endosome	regulation of biological process	Pf03528; Pf09311; Pf10267
E1C2W6	420650	Uncharacterized protein OS=Gallus gallus GN=SGOL1 PE=4 SV=2 - [E1C2W6_CHICK]	1.32	1	1	1	1	289818													607	68.0706	8.86572		chromosome; nucleus	cell organization and biogenesis
E1C2Z0	421799	Protein MMS22-like OS=Gallus gallus GN=MMS22L PE=3 SV=1 - [MMS22_CHICK]	1.05	2	1	1	1	1.16373e+06													1243	140.817	7.09326		nucleus	metabolic process; response to stimulus	Pf14910; Pf14911
E1C310	417702	Uncharacterized protein OS=Gallus gallus GN=BCAP29 PE=4 SV=1 - [E1C310_CHICK]	3.7	1	1	1	12	1.42953e+06	1.18245	-;-;1		0.55879	-;-;1		2.07407	-;-;1					243	27.7477	9.12939		endoplasmic reticulum	transport	Pf04111; Pf04420; Pf05529
E1C311		Uncharacterized protein OS=Gallus gallus GN=ITGA11 PE=3 SV=2 - [E1C311_CHICK]	0.86	1	1	1	1	136954													1051	117.423	5.52881		membrane	regulation of biological process; response to stimulus	Pf00092; Pf08441; Pf13517; Pf13519
E1C316		Uncharacterized protein (Fragment) OS=Gallus gallus PE=4 SV=2 - [E1C316_CHICK]	1.4	1	1	1	1	889896													499	55.4837	6.30322	metal ion binding			Pf13166; Pf13833
E1C319	769300	Uncharacterized protein OS=Gallus gallus GN=STX12 PE=3 SV=1 - [E1C319_CHICK]	13.97	1	3	3	5	344776				0.605986	1;1;-	24.78	0.800974	1;-;-			0.381589		272	30.7786	5.23682	protein binding	membrane	transport; regulation of biological process	Pf00804; Pf05739; Pf06072; Pf14523
E1C337	420821	Uncharacterized protein OS=Gallus gallus GN=LOC420821 PE=4 SV=2 - [E1C337_CHICK]	1.21	1	1	1	3	1.43006e+06													497	55.7028	5.8208			cellular component movement; regulation of biological process; response to stimulus; cell organization and biogenesis	Pf03607
E1C368		Uncharacterized protein OS=Gallus gallus GN=ABCC10 PE=3 SV=2 - [E1C368_CHICK]	0.46	1	1	1	4	5.65373e+06													1513	167.023	7.32764	nucleotide binding; catalytic activity; transporter activity	membrane	metabolic process; transport	Pf00005; Pf00664; Pf01926
E1C372		DIS3-like exonuclease 2 OS=Gallus gallus GN=DIS3L2 PE=3 SV=1 - [E1C372_CHICK]	1.03	1	1	1	1	341446													875	98.4363	6.7417	catalytic activity; RNA binding	cytoplasm	metabolic process; cell organization and biogenesis; regulation of biological process; cell division	Pf00773
E1C393		Uncharacterized protein OS=Gallus gallus GN=MEGF10 PE=4 SV=2 - [E1C393_CHICK]	0.66	1	1	1	2	2.75584e+06													1207	130.032	7.15186	protein binding		cell differentiation; cell proliferation; regulation of biological process	Pf00053; Pf07546
E1C3A8		Uncharacterized protein OS=Gallus gallus GN=SUSD2 PE=4 SV=2 - [E1C3A8_CHICK]	1.82	1	1	1	2	1.03446e+06	0.056113	-;-;1		26.1285	-;-;1		0.00210493	-;-;1					770	85.5944	5.16064	receptor activity		transport; response to stimulus	Pf00084; Pf00094; Pf01033; Pf03782
E1C3B2	416978	Cytochrome c oxidase subunit 6A, mitochondrial OS=Gallus gallus GN=COX6A1 PE=3 SV=1 - [E1C3B2_CHICK]	27.78	1	2	2	12	3.74503e+06				0.664498	-;-;1								108	11.808	9.34912	catalytic activity; transporter activity	mitochondrion; membrane	transport	Pf02046
E1C3C4		Uncharacterized protein OS=Gallus gallus PE=4 SV=2 - [E1C3C4_CHICK]	5.91	1	1	1	1	1.37591e+07													203	22.0993	7.29834				Pf15375
E1C3D2	424843	Septin-2 OS=Gallus gallus GN=SEPT2 PE=3 SV=1 - [E1C3D2_CHICK]	4.42	1	1	1	2	334623													362	41.6123	6.30322	nucleotide binding; enzyme regulator activity; protein binding; structural molecule activity	nucleus; cytoplasm; membrane; cell surface; cytoskeleton	regulation of biological process; response to stimulus; cell organization and biogenesis	Pf00071; Pf00735; Pf01926
E1C3I7		Calcium/calmodulin-dependent protein kinase type II delta chain (Fragment) OS=Gallus gallus GN=CAMK2D PE=4 SV=2 - [E1C3I7_CHICK]	2.18	3	1	1	8	581562	0.333786	-;1;-		0.270962	1;1;-	21.5801	1.05671	-;1;-			0.189666		458	51.8024	7.57666	catalytic activity; protein binding; nucleotide binding		metabolic process	Pf00069; Pf07714; Pf08332; Pf12680; Pf13474; Pf14534
E1C3K3		Uncharacterized protein (Fragment) OS=Gallus gallus GN=TCEB3 PE=3 SV=2 - [E1C3K3_CHICK]	8.33	2	1	1	58	1.3592e+07				1.08043	2;2;2	0.970411					0.000453707		168	18.927	9.77393	structural molecule activity	ribosome	metabolic process	Pf00281; Pf00673
E1C3K6	418456	Uncharacterized protein OS=Gallus gallus GN=BCL9 PE=4 SV=1 - [E1C3K6_CHICK]	0.77	1	1	1	1	55716.5				0.0144165	1;-;-								1422	148.912	8.74854	protein binding	nucleus; cytoplasm; Golgi	cell differentiation; regulation of biological process; response to stimulus	Pf11502
E1C3K7		Uncharacterized protein OS=Gallus gallus GN=PNISR PE=4 SV=2 - [E1C3K7_CHICK]	0.73	1	1	1	1	0													821	94.4728	9.94971
E1C3M6		Uncharacterized protein OS=Gallus gallus GN=Gga.24461 PE=4 SV=2 - [E1C3M6_CHICK]	0.96	1	1	1	1	284835													1145	126.854	7.06396	catalytic activity		metabolic process	Pf02338; Pf04101
E1C3R6		Uncharacterized protein OS=Gallus gallus GN=C1H1orf114 PE=4 SV=2 - [E1C3R6_CHICK]	2	1	1	1	1	0													550	63.7003	5.32568		nucleus
E1C3S5		Uncharacterized protein OS=Gallus gallus GN=CASS4 PE=4 SV=2 - [E1C3S5_CHICK]	0.86	1	1	1	1	657666	1.02658	-;1;-		1.1268	-;1;-		0.900775	-;1;-					818	90.8343	8.42627	protein binding			Pf00018; Pf07653; Pf08824; Pf12026; Pf14604
E1C3T2		Uncharacterized protein OS=Gallus gallus PE=4 SV=2 - [E1C3T2_CHICK]	0.2	1	1	1	1	438315													2496	274.436	8.00146	DNA binding	nucleus	regulation of biological process; cell proliferation; cell differentiation	Pf00249; Pf13921
E1C3T6		Uncharacterized protein OS=Gallus gallus GN=ECI1 PE=3 SV=2 - [E1C3T6_CHICK]	6.46	1	2	2	4	639488				1.08012	1;-;-								294	32.898	8.89502	catalytic activity	membrane	metabolic process	Pf00378
E1C3T8		Uncharacterized protein OS=Gallus gallus GN=ZWILCH PE=4 SV=1 - [E1C3T8_CHICK]	1.68	1	1	1	1	825148													597	67.2146	5.43994		chromosome	regulation of biological process	Pf09817
E1C3U9		Uncharacterized protein (Fragment) OS=Gallus gallus PE=4 SV=2 - [E1C3U9_CHICK]	4.49	1	1	1	1	19167.1													267	28.3195	8.49951	catalytic activity		metabolic process	Pf02515
E1C3V2		Uncharacterized protein OS=Gallus gallus PE=4 SV=2 - [E1C3V2_CHICK]	1	1	2	2	2	535123				0.955429	-;-;1								1697	186.304	7.29834	protein binding	membrane		Pf00018; Pf00023; Pf00536; Pf00595; Pf07647; Pf07653; Pf12796; Pf13637; Pf13857; Pf14604
E1C3Y5	423335	Protein transport protein Sec23A OS=Gallus gallus GN=SEC23A PE=4 SV=1 - [E1C3Y5_CHICK]	1.05	1	1	1	2	761003				1.22348	-;-;1								765	86.1311	6.96143	metal ion binding	membrane	transport	Pf00626; Pf04810; Pf04811; Pf04815; Pf08033
E1C414		Teneurin-2 OS=Gallus gallus GN=ODZ2 PE=4 SV=1 - [E1C414_CHICK]	2.05	1	1	1	1	897322													831	90.3156	6.58057	protein binding		regulation of biological process; response to stimulus	Pf06484
E1C432		Uncharacterized protein OS=Gallus gallus GN=MIPOL1 PE=4 SV=1 - [E1C432_CHICK]	3.19	1	1	1	1	0													251	28.8991	5.98584		nucleus
E1C454		Uncharacterized protein OS=Gallus gallus GN=LOC100857350 PE=4 SV=2 - [E1C454_CHICK]	2.65	1	1	1	2	256494													453	51.4942	5.8208	protein binding; metal ion binding			Pf00628
E1C470	420135	Uncharacterized protein OS=Gallus gallus GN=MYO9B PE=4 SV=2 - [E1C470_CHICK]	0.34	1	1	1	1	0													2039	233.287	8.08936	catalytic activity; motor activity; nucleotide binding; protein binding; enzyme regulator activity; metal ion binding	cytoplasm	cellular component movement; response to stimulus; metabolic process; regulation of biological process; cell organization and biogenesis	Pf00063; Pf00130; Pf00620; Pf00788
E1C477	427454	Uncharacterized protein OS=Gallus gallus GN=UBQLN1 PE=4 SV=2 - [E1C477_CHICK]	5.3	2	2	2	2	865820													585	62.8306	5.2749	protein binding		regulation of biological process	Pf00240; Pf00627; Pf11976
E1C485		Uncharacterized protein OS=Gallus gallus PE=4 SV=2 - [E1C485_CHICK]	1.17	1	1	1	1	366672													685	76.3339	7.12256	metal ion binding			Pf12906
E1C495		Uncharacterized protein OS=Gallus gallus GN=CYP2W1 PE=4 SV=2 - [E1C495_CHICK]	3.65	1	1	1	2	543588													192	21.7413	8.41162	metal ion binding; catalytic activity		metabolic process	Pf00067
E1C4A8		Uncharacterized protein (Fragment) OS=Gallus gallus GN=RNF8 PE=2 SV=2 - [E1C4A8_CHICK]	1.9	1	1	1	1	565387													527	59.9044	6.3667	catalytic activity; protein binding; metal ion binding		metabolic process; response to stimulus; regulation of biological process; cell organization and biogenesis	Pf00097; Pf00498; Pf12678; Pf13445; Pf13639; Pf13920; Pf13923; Pf14634; Pf14835; Pf15227
E1C4C0	416571	Acyl carrier protein OS=Gallus gallus GN=NDUFAB1 PE=3 SV=2 - [E1C4C0_CHICK]	13.33	1	2	2	10	970538	3.17341	1;-;-		0.881437	1;2;-	1.32805	3.63711	1;-;-			0.0274202		150	16.5366	5.22412		mitochondrion	metabolic process	Pf00550
E1C4D4		Uncharacterized protein OS=Gallus gallus GN=SHC3 PE=4 SV=2 - [E1C4D4_CHICK]	1.42	1	1	1	1	6.4429e+06													634	69.9959	7.10791	protein binding		regulation of biological process; response to stimulus; cell communication	Pf00017; Pf00640
E1C4F9		Uncharacterized protein OS=Gallus gallus GN=WWC2 PE=4 SV=2 - [E1C4F9_CHICK]	0.7	1	1	1	1	519386				0.929371	-;1;-								1144	128.334	5.12256	protein binding			Pf00397
E1C4G2	100859813	Uncharacterized protein OS=Gallus gallus GN=LOC100859813 PE=3 SV=2 - [E1C4G2_CHICK]	0.33	1	1	1	1	205442													2119	226.698	8.38232	nucleotide binding; catalytic activity; motor activity; protein binding		cellular component movement; metabolic process; regulation of biological process	Pf00225
E1C4H3	427434	Uncharacterized protein OS=Gallus gallus GN=DNAJC21 PE=4 SV=1 - [E1C4H3_CHICK]	1.49	1	1	1	1	233356													537	62.6546	5.97314	metal ion binding; protein binding			Pf00226; Pf12171; Pf12874; Pf13892
E1C4H6		Uncharacterized protein (Fragment) OS=Gallus gallus GN=LSM4 PE=4 SV=2 - [E1C4H6_CHICK]	11.49	1	2	2	3	752665				1.09602	1;-;1	2.2741					0.215641		148	16.5295	10.228				Pf01423
E1C4H7		Uncharacterized protein OS=Gallus gallus GN=HERC1 PE=4 SV=2 - [E1C4H7_CHICK]	0.16	1	1	1	1	68420.2													4852	531.683	6.07471	catalytic activity; protein binding		metabolic process; regulation of biological process; cell differentiation; cell organization and biogenesis	Pf00400; Pf00415; Pf00622; Pf00632; Pf13540
E1C4J1	429083	Uncharacterized protein OS=Gallus gallus GN=DPYD PE=4 SV=2 - [E1C4J1_CHICK]	1.66	1	1	1	2	1.86525e+06	1.04558	-;-;1											1025	111.264	6.40479	catalytic activity; nucleotide binding	cytoplasm; cytosol	metabolic process	Pf01180; Pf01207; Pf07992; Pf12838; Pf13183; Pf13187; Pf13237; Pf13450; Pf13534; Pf14691; Pf14697
E1C4J7	771854	Uncharacterized protein OS=Gallus gallus GN=FBXO47 PE=4 SV=2 - [E1C4J7_CHICK]	1.77	1	1	1	1	0													453	51.3696	8.646	protein binding
E1C4M6		Ubiquitin carboxyl-terminal hydrolase (Fragment) OS=Gallus gallus GN=USP14 PE=3 SV=2 - [E1C4M6_CHICK]	1.19	1	1	1	6	523956													505	56.6595	5.19873	catalytic activity; enzyme regulator activity; protein binding	cytoplasm; cell surface	metabolic process; cell communication; regulation of biological process	Pf00443; Pf13423
E1C4N5	419349	Uncharacterized protein OS=Gallus gallus GN=DPM1 PE=4 SV=2 - [E1C4N5_CHICK]	4.55	1	1	1	1	1.27362e+06													242	27.1784	9.36377	catalytic activity	endoplasmic reticulum; membrane	metabolic process	Pf00535; Pf10111; Pf13641
E1C4Q0		Ribonucleoside-diphosphate reductase OS=Gallus gallus GN=RRM1 PE=3 SV=2 - [E1C4Q0_CHICK]	1.27	1	1	1	1	2.02635e+06													790	90.0074	7.15186	catalytic activity; nucleotide binding		metabolic process; cell organization and biogenesis	Pf00317; Pf02867; Pf03477
E1C4T7		Uncharacterized protein OS=Gallus gallus GN=Gga.18015 PE=4 SV=1 - [E1C4T7_CHICK]	0.28	1	1	1	1	0													2503	281.149	6.82959		nucleus; cytoplasm	metabolic process; response to stimulus	Pf00580; Pf13086; Pf13087; Pf13245; Pf13604
E1C4U4	426790	Uncharacterized protein OS=Gallus gallus GN=AP3M2 PE=4 SV=1 - [E1C4U4_CHICK]	1.91	1	1	1	3	1.00933e+06													418	47.0354	7.56201	protein binding	membrane	transport; cellular component movement	Pf00928
E1C502	418369	Autophagy-related protein 3 OS=Gallus gallus GN=ATG3 PE=3 SV=1 - [E1C502_CHICK]	8.31	1	3	3	4	399062				0.821503	2;-;-						0.582347		313	35.6464	4.71631	catalytic activity; protein binding	cytoplasm; cytosol	cell organization and biogenesis; metabolic process; transport	Pf03986; Pf03987; Pf10381
E1C525	419454	Uncharacterized protein OS=Gallus gallus GN=EXOSC10 PE=4 SV=1 - [E1C525_CHICK]	1.54	1	1	1	4	248866				0.386564	1;-;-								910	103.838	7.91357	nucleotide binding; catalytic activity	nucleus; cytoplasm	metabolic process; regulation of biological process	Pf00570; Pf01612; Pf08066
E1C538		Uncharacterized protein (Fragment) OS=Gallus gallus GN=LOC100858636 PE=4 SV=2 - [E1C538_CHICK]	3.49	1	1	1	6	354388	0.838548	1;-;-		0.95407	1;1;1	2.04202	0.917005	1;-;-			0.279788		229	26.4228	8.82178	RNA binding; catalytic activity; protein binding	nucleus	metabolic process; cell organization and biogenesis	Pf13869
E1C540	770430	Uncharacterized protein OS=Gallus gallus GN=NPM3 PE=4 SV=2 - [E1C540_CHICK]	16.89	1	2	2	27	1.83148e+06				0.627438	1;-;-								148	16.357	4.64014			metabolic process	Pf03066
E1C582		Uncharacterized protein OS=Gallus gallus GN=Gga.48579 PE=4 SV=2 - [E1C582_CHICK]	0.78	1	1	1	1	0													1548	174.588	10.0522	catalytic activity		metabolic process	Pf00160
E1C588		Uncharacterized protein (Fragment) OS=Gallus gallus GN=LOC777518 PE=4 SV=2 - [E1C588_CHICK]	1.68	1	2	2	2	1.25985e+06													1485	161.759	6.29053	protein binding		cell organization and biogenesis; regulation of biological process	Pf00621
E1C594		Uncharacterized protein (Fragment) OS=Gallus gallus GN=LOC419511 PE=4 SV=2 - [E1C594_CHICK]	4.93	1	1	1	1	228613													142	16.6924	6.37939	catalytic activity		metabolic process	Pf00782
E1C598		Uncharacterized protein (Fragment) OS=Gallus gallus GN=MRPL48 PE=4 SV=2 - [E1C598_CHICK]	12.26	1	2	2	4	855751				1.34914	-;1;-								212	24.2016	8.89502	structural molecule activity	mitochondrion; ribosome	metabolic process	Pf00338
E1C5A8		Pannexin (Fragment) OS=Gallus gallus GN=PANX2 PE=3 SV=2 - [E1C5A8_CHICK]	1.04	1	1	1	3	546494				1.00756	-;-;1								674	75.8335	7.59131	transporter activity	cytoplasm; membrane	response to stimulus; transport	Pf00876
E1C5B5		Uncharacterized protein OS=Gallus gallus PE=4 SV=1 - [E1C5B5_CHICK]	1.2	1	1	1	3	534008				1.07646	-;-;1								667	74.6598	5.99854				Pf05018
E1C5B6	415830	Uncharacterized protein OS=Gallus gallus GN=JPH3 PE=4 SV=1 - [E1C5B6_CHICK]	1.58	1	1	1	1	842718													758	83.0319	9.0708	transporter activity	endoplasmic reticulum; membrane	response to stimulus; regulation of biological process; transport	Pf02493
E1C5C3		Uncharacterized protein OS=Gallus gallus GN=LRP11 PE=4 SV=2 - [E1C5C3_CHICK]	17.41	1	2	2	2	1.17917e+06													247	26.4774	7.57666	protein binding			Pf00057
E1C5C6	431262	Uncharacterized protein OS=Gallus gallus GN=FEM1C PE=4 SV=2 - [E1C5C6_CHICK]	1.78	1	1	1	1	113827													617	68.5561	7.38623	protein binding			Pf00023; Pf12796; Pf13606; Pf13637; Pf13857
E1C5C8		Uncharacterized protein (Fragment) OS=Gallus gallus PE=4 SV=2 - [E1C5C8_CHICK]	0.33	1	1	1	1	42111.9													3043	338.538	6.7124	protein binding; metal ion binding			Pf00439; Pf00628; Pf02791; Pf15612
E1C5D0	418474	Uncharacterized protein OS=Gallus gallus GN=CHODL PE=4 SV=2 - [E1C5D0_CHICK]	2.41	1	1	1	2	2.04486e+06	0.824313	-;-;1		1.44295	-;-;1		0.559924	-;-;1					290	31.7554	5.10986		cytoplasm		Pf00059
E1C5D2	771510	Uncharacterized protein OS=Gallus gallus GN=NDUFS5 PE=4 SV=1 - [E1C5D2_CHICK]	7.55	1	1	1	3	352913	1.30202	-;-;1		1.09579	-;1;1	3.35867	1.19293	-;-;1			0.281736		106	12.6433	8.17725		mitochondrion	cell organization and biogenesis	Pf10200
E1C5F9		Uncharacterized protein OS=Gallus gallus GN=MADD PE=4 SV=2 - [E1C5F9_CHICK]	0.97	1	1	2	3	241004													1642	183.226	6.16357		membrane	regulation of biological process	Pf02141; Pf03455; Pf03456
E1C5J6		Uncharacterized protein (Fragment) OS=Gallus gallus GN=LPXN PE=4 SV=2 - [E1C5J6_CHICK]	5.18	1	1	1	1	443614													328	35.879	6.80029	metal ion binding	nucleus; cytoplasm; membrane	regulation of biological process	Pf00412
E1C5K0		Uncharacterized protein (Fragment) OS=Gallus gallus GN=HOMER3 PE=4 SV=2 - [E1C5K0_CHICK]	4.29	1	2	2	9	1.01994e+06				1.35614	-;2;2	1.17941					0.011392		373	42.2604	5.45264	protein binding	cytosol		Pf00568
E1C5L3		Uncharacterized protein (Fragment) OS=Gallus gallus GN=CNOT6L PE=4 SV=2 - [E1C5L3_CHICK]	1.26	1	1	1	1	0													554	62.8591	6.65381	catalytic activity; protein binding	nucleus; cytoplasm	metabolic process; regulation of biological process	Pf03372; Pf12799; Pf13855
E1C5L4	418031	Uncharacterized protein OS=Gallus gallus GN=C1H22orf23 PE=4 SV=1 - [E1C5L4_CHICK]	4.05	1	1	1	1	476582	1.36141	-;1;-		1.91422	-;1;-		0.703183	-;1;-					222	25.6251	8.96826				Pf05250
E1C5S8	415338	Uncharacterized protein OS=Gallus gallus GN=SLC28A2 PE=4 SV=2 - [E1C5S8_CHICK]	1.66	1	1	1	1	1.2361e+06													662	72.4504	7.35693	transporter activity	membrane	transport	Pf01773; Pf07662; Pf07670
E1C5U0	772081	Uncharacterized protein OS=Gallus gallus PE=4 SV=2 - [E1C5U0_CHICK]	2.14	1	1	2	2	1.94323e+06													980	113.659	5.97314		nucleus; chromosome	cell organization and biogenesis; regulation of biological process	Pf01576; Pf02463; Pf04156; Pf05483; Pf05667; Pf07888; Pf08317; Pf09726; Pf10186; Pf12128; Pf13166
E1C5V8		Uncharacterized protein OS=Gallus gallus GN=Gga.49760 PE=4 SV=2 - [E1C5V8_CHICK]	2.17	1	1	1	1	988389				1.89407	-;1;-								599	66.819	8.98291
E1C5Y3		Uncharacterized protein OS=Gallus gallus GN=Gga.51842 PE=4 SV=2 - [E1C5Y3_CHICK]	0.48	1	1	1	1	72126.8													2102	237.305	6.25244	enzyme regulator activity; protein binding	nucleus; cytoplasm; mitochondrion	regulation of biological process	Pf02145
E1C5Y7		Uncharacterized protein OS=Gallus gallus GN=PLA2R1 PE=4 SV=1 - [E1C5Y7_CHICK]	0.96	1	1	1	2	714929													1459	168.485	6.40479	receptor activity; protein binding	membrane; cell surface	transport; regulation of biological process; metabolic process; response to stimulus	Pf00040; Pf00059
E1C5Z0		Uncharacterized protein OS=Gallus gallus PE=4 SV=2 - [E1C5Z0_CHICK]	1.46	1	1	1	1	517060				0.370417	1;-;-								479	54.1172	9.5249		nucleus; endoplasmic reticulum; Golgi	regulation of biological process	Pf04991
E1C5Z3	417887	Uncharacterized protein OS=Gallus gallus GN=CEP290 PE=4 SV=2 - [E1C5Z3_CHICK]	0.89	1	2	2	2	714031													2467	288.798	5.94775		nucleus; cytoplasm; cytosol	transport; regulation of biological process; cell organization and biogenesis	Pf01496; Pf04111
E1C671		Uncharacterized protein OS=Gallus gallus PE=4 SV=2 - [E1C671_CHICK]	0.73	1	1	1	1	383967													964	108.854	9.49561	protein binding	nucleus	cell organization and biogenesis; regulation of biological process	Pf00439; Pf05615
E1C683	423400	Uncharacterized protein OS=Gallus gallus GN=EML5 PE=4 SV=2 - [E1C683_CHICK]	1.47	1	1	1	1	330202													1969	219.152	7.72314	protein binding			Pf00400; Pf03451
E1C694	424505	Uncharacterized protein OS=Gallus gallus GN=EPHX4 PE=4 SV=2 - [E1C694_CHICK]	1.91	1	1	1	3	667858	0.559869	-;1;-											367	42.6207	8.30908	catalytic activity		metabolic process; transport	Pf00561; Pf07819; Pf12695; Pf12697
E1C699		Uncharacterized protein OS=Gallus gallus GN=NDUFV3 PE=4 SV=1 - [E1C699_CHICK]	3.86	1	1	1	2	622588				1.00124	1;-;-								285	31.137	8.93896		nucleus; mitochondrion
E1C6A1	427196	Uncharacterized protein OS=Gallus gallus GN=NNT PE=4 SV=2 - [E1C6A1_CHICK]	0.74	1	1	1	1	604701													1086	113.705	7.34229	catalytic activity; nucleotide binding	mitochondrion; membrane	transport; metabolic process	Pf01262; Pf02233; Pf05222; Pf12769
E1C6A3		Uncharacterized protein OS=Gallus gallus GN=Gga.11391 PE=4 SV=1 - [E1C6A3_CHICK]	1.62	1	1	1	1	446548													554	62.6133	5.16064	protein binding	cytoskeleton		Pf03250
E1C6A7		Uncharacterized protein OS=Gallus gallus PE=4 SV=2 - [E1C6A7_CHICK]	0.54	1	1	1	4	758759													1655	187.116	8.30908	metal ion binding; catalytic activity	nucleus; cytoplasm	metabolic process; regulation of biological process; response to stimulus	Pf00098; Pf01909; Pf03828; Pf03981
E1C6A9		Uncharacterized protein OS=Gallus gallus GN=CDC5L PE=4 SV=2 - [E1C6A9_CHICK]	2.61	1	2	2	3	422870				0.484533	-;1;-								806	92.3236	7.82568	DNA binding; protein binding	spliceosomal complex		Pf00249; Pf11831; Pf13921
E1C6C4	421482	Uncharacterized protein OS=Gallus gallus GN=DPY30 PE=4 SV=1 - [E1C6C4_CHICK]	9.09	1	1	1	7	266635													99	11.2528	4.88135	protein binding	nucleus	transport; cell organization and biogenesis; metabolic process	Pf05186
E1C6D1	424001	Microtubule-associated protein OS=Gallus gallus GN=MAP2 PE=4 SV=2 - [E1C6D1_CHICK]	0.38	1	1	1	1	41788.4													1852	203.415	4.90674	protein binding	cytoplasm; cytoskeleton	cell organization and biogenesis; metabolic process; response to stimulus	Pf00418; Pf08377
E1C6E1	415805	Uncharacterized protein OS=Gallus gallus GN=PLCG2 PE=4 SV=1 - [E1C6E1_CHICK]	0.95	1	1	1	1	995464													1265	148.013	6.3667	catalytic activity; signal transducer activity; protein binding	cytosol; membrane	cell differentiation; metabolic process; regulation of biological process; response to stimulus; cellular homeostasis; transport	Pf00017; Pf00018; Pf00168; Pf00387; Pf00388; Pf07653; Pf14604
E1C6E4	415997	Uncharacterized protein OS=Gallus gallus GN=Gga.17065 PE=4 SV=2 - [E1C6E4_CHICK]	0.86	1	1	1	1	549779													926	106.66	8.82178				Pf15236
E1C6F0	419901	U1 small nuclear ribonucleoprotein C OS=Gallus gallus GN=SNRPC PE=3 SV=1 - [RU1C_CHICK]	13.21	1	2	2	35	1.37014e+06	0.0453731	-;1;-		0.785924	1;2;1	16.8354	0.0699641	-;1;-			0.204957		159	17.3832	9.67139	RNA binding; metal ion binding; protein binding	spliceosomal complex; nucleus	cell organization and biogenesis; metabolic process	Pf06220
E1C6F7		Uncharacterized protein OS=Gallus gallus GN=ZCCHC7 PE=4 SV=2 - [E1C6F7_CHICK]	6.25	1	1	1	1	895502	1.57782	-;1;-		1.70279	-;1;-		0.916156	-;1;-					224	26.2962	9.75928	metal ion binding
E1C6G6		Uncharacterized protein OS=Gallus gallus GN=SRP54 PE=3 SV=2 - [E1C6G6_CHICK]	3.94	1	2	2	11	558115	0.181932	1;-;-		1.07937	1;1;1	1.02818	0.170354	1;-;-			0.0244877		508	56.1836	8.57275	nucleotide binding; catalytic activity; RNA binding	nucleus; cytoplasm	metabolic process; cell organization and biogenesis; transport; response to stimulus	Pf00448; Pf01656; Pf02881; Pf02978; Pf03205; Pf09974; Pf13207; Pf13671
E1C6H9	416519	Uncharacterized protein OS=Gallus gallus GN=SMCR8 PE=4 SV=2 - [E1C6H9_CHICK]	1.5	1	1	1	1	479363				0.646134	1;-;-								935	104.602	5.5542		nucleus
E1C6J4		Uncharacterized protein OS=Gallus gallus GN=VWF PE=4 SV=2 - [E1C6J4_CHICK]	0.5	2	1	1	1	223586													2775	309.524	5.70654	protein binding	extracellular; endoplasmic reticulum	coagulation; cell organization and biogenesis	Pf00092; Pf00093; Pf00094; Pf01826; Pf08742; Pf13519
E1C6K8		Integrin beta (Fragment) OS=Gallus gallus GN=ITGB6 PE=3 SV=2 - [E1C6K8_CHICK]	0.76	1	1	1	2	1.76625e+06													791	86.7572	5.33838	receptor activity; protein binding	membrane	defense response; response to stimulus; regulation of biological process; development	Pf00362; Pf07965; Pf08725
E1C6L4	418430	Uncharacterized protein OS=Gallus gallus GN=PROS1 PE=4 SV=1 - [E1C6L4_CHICK]	1.35	1	1	1	1	0													665	74.0531	5.56689	metal ion binding; protein binding	extracellular		Pf00054; Pf00594; Pf02210; Pf07645; Pf12662; Pf12947; Pf14670
E1C6N5	419796	Uncharacterized protein OS=Gallus gallus GN=DLAT PE=3 SV=1 - [E1C6N5_CHICK]	1.27	1	1	1	1	624981													632	66.481	7.84033	catalytic activity	mitochondrion; organelle lumen	metabolic process	Pf00198; Pf00364; Pf02817
E1C6P1		Uncharacterized protein OS=Gallus gallus GN=MINA PE=4 SV=2 - [E1C6P1_CHICK]	4.23	1	2	2	3	65212													473	54.0724	6.43018		cytoplasm; cytosol	regulation of biological process	Pf08007; Pf13621
E1C6Q5		Uncharacterized protein OS=Gallus gallus GN=ITK PE=4 SV=2 - [E1C6Q5_CHICK]	2.25	1	1	1	1	6.25307e+06	3.35517	-;1;-		0.690605	-;1;-		4.8035	-;1;-					623	72.3232	7.60596	nucleotide binding; catalytic activity; protein binding		cell differentiation; metabolic process; regulation of biological process; response to stimulus	Pf00017; Pf00018; Pf00069; Pf00169; Pf00779; Pf07653; Pf07714; Pf08239; Pf14604
E1C6R1		Uncharacterized protein OS=Gallus gallus GN=TRIT1 PE=3 SV=2 - [E1C6R1_CHICK]	5.11	1	1	1	1	0													450	50.7475	8.32373	nucleotide binding; catalytic activity	mitochondrion	metabolic process	Pf01715; Pf01745; Pf13207
E1C6R6	416228	Uncharacterized protein OS=Gallus gallus GN=NOP16 PE=4 SV=1 - [E1C6R6_CHICK]	4.44	1	1	1	3	144133													180	21.314	9.75928		nucleus		Pf09420
E1C6S5		Uncharacterized protein OS=Gallus gallus GN=ABCC2 PE=3 SV=2 - [E1C6S5_CHICK]	0.58	1	1	1	1	49676.9													1550	173.474	8.06006	nucleotide binding; transporter activity; catalytic activity	membrane	metabolic process; transport	Pf00005; Pf00664; Pf01926
E1C6T3	424639	Uncharacterized protein OS=Gallus gallus GN=ZFYVE9 PE=4 SV=2 - [E1C6T3_CHICK]	0.78	1	1	1	1	380696													1416	154.7	5.05908	metal ion binding	membrane	cell organization and biogenesis; transport	Pf01363; Pf11409; Pf11979
E1C6U2	427187	Uncharacterized protein OS=Gallus gallus GN=C7 PE=4 SV=2 - [E1C6U2_CHICK]	1.08	1	1	1	1	445141													834	92.9546	6.25244	protein binding		response to stimulus	Pf00057; Pf00084; Pf01823
E1C6U4	416646	Uncharacterized protein OS=Gallus gallus GN=Gga.27766 PE=4 SV=2 - [E1C6U4_CHICK]	0.33	1	1	1	1	141722													2145	243.111	6.68311		nucleus		Pf04182
E1C6V2	416024	Uncharacterized protein OS=Gallus gallus GN=MGLL PE=4 SV=2 - [E1C6V2_CHICK]	2.57	1	1	1	1	250999													311	34.2017	7.10791	protein binding; catalytic activity		regulation of biological process; metabolic process	Pf00561; Pf00756; Pf00975; Pf01764; Pf12146; Pf12695; Pf12697
E1C6W2		Uncharacterized protein OS=Gallus gallus GN=Gga.55584 PE=4 SV=1 - [E1C6W2_CHICK]	5.59	1	1	1	1	1.2111e+06													555	63.4713	8.27979
E1C6Z5		Uncharacterized protein OS=Gallus gallus GN=Gga.55096 PE=4 SV=2 - [E1C6Z5_CHICK]	0.22	1	1	1	6	704855													3223	369.437	4.93213		Golgi		Pf03961; Pf04111; Pf05483; Pf07888; Pf09726; Pf12128; Pf13166
E1C700		Uncharacterized protein OS=Gallus gallus GN=LAMB2 PE=4 SV=2 - [E1C700_CHICK]	0.67	1	1	1	1	584095													1643	178.985	7.18115	protein binding		cell organization and biogenesis; cellular component movement; cell growth	Pf00053; Pf00055; Pf06818; Pf13514; Pf14346
E1C720	426866	Nucleoside diphosphate kinase OS=Gallus gallus GN=NME6 PE=3 SV=2 - [E1C720_CHICK]	4.3	1	1	1	1	511479													186	21.3638	8.60205	nucleotide binding; catalytic activity	mitochondrion	metabolic process; regulation of biological process	Pf00334
E1C7A5	427335	Uncharacterized protein OS=Gallus gallus GN=UGCG PE=4 SV=1 - [E1C7A5_CHICK]	2.54	1	1	1	1	331603													394	44.5238	7.95752	catalytic activity		metabolic process	Pf00535; Pf13506; Pf13632; Pf13641
E1C7A6		Uncharacterized protein OS=Gallus gallus GN=OMA1 PE=4 SV=2 - [E1C7A6_CHICK]	2.14	1	1	1	4	1.62852e+07	2.35822	-;-;1		0.966356	1;-;1	2.76394	2.43954	-;-;1			0.692267		468	53.5643	9.26123	catalytic activity	mitochondrion; membrane	regulation of biological process; metabolic process; response to stimulus; cell organization and biogenesis	Pf01435
E1C7A7		Uncharacterized protein OS=Gallus gallus GN=VTN PE=4 SV=2 - [E1C7A7_CHICK]	4.19	1	2	2	32	1.38273e+06	0.819423	-;-;1		0.481153	-;-;2		4.15875	-;-;1			0.708503		453	51.6178	5.35107	receptor activity; protein binding		transport; response to stimulus; regulation of biological process; cell organization and biogenesis	Pf00045; Pf01033
E1C7E3	425030	Uncharacterized protein OS=Gallus gallus GN=PLCH1 PE=4 SV=2 - [E1C7E3_CHICK]	0.47	1	1	1	1	49020.8													1689	188.138	6.60986	catalytic activity; signal transducer activity; metal ion binding; protein binding	cytoplasm; cytosol; membrane	metabolic process; regulation of biological process; response to stimulus	Pf00036; Pf00168; Pf00387; Pf00388; Pf09279; Pf13499; Pf14788
E1C7F5	425029	Uncharacterized protein OS=Gallus gallus GN=SLC33A1 PE=4 SV=1 - [E1C7F5_CHICK]	1.47	1	1	1	2	1.65615e+06				0.857263	1;-;-		3.48822	-;1;-					546	59.8315	7.89893	transporter activity	membrane	transport	Pf07690; Pf13000
E1C7F8		Uncharacterized protein OS=Gallus gallus GN=Gga.22300 PE=2 SV=2 - [E1C7F8_CHICK]	4.9	1	2	2	6	349865				0.793304	-;-;1								429	47.3684	9.01221	protein binding		response to stimulus	Pf00400
E1C7G9	426855	Uncharacterized protein OS=Gallus gallus GN=WDR7 PE=2 SV=1 - [E1C7G9_CHICK]	0.67	1	1	1	2	633519													1487	163.523	6.90283	protein binding			Pf00400
E1C7L0		Uncharacterized protein OS=Gallus gallus PE=3 SV=2 - [E1C7L0_CHICK]	10.73	1	1	5	26	2.56867e+06													494	55.1255	9.61279	catalytic activity; nucleotide binding	nucleus	metabolic process; regulation of biological process; cell differentiation	Pf00389; Pf02826
E1C7L2		Ribosomal protein S6 kinase (Fragment) OS=Gallus gallus GN=RPS6KA6 PE=3 SV=2 - [E1C7L2_CHICK]	1.22	1	1	1	1	461677													740	83.2024	6.87354	nucleotide binding; metal ion binding; catalytic activity		metabolic process; regulation of biological process; response to stimulus	Pf00069; Pf00433; Pf07714; Pf14531
E1C7M6		Uncharacterized protein OS=Gallus gallus GN=FMN1 PE=4 SV=2 - [E1C7M6_CHICK]	1.49	2	2	2	7	1.1616e+06													1209	134.855	5.32568	DNA binding; protein binding		metabolic process; cell organization and biogenesis; regulation of biological process	Pf02181
E1C7N6		Uncharacterized protein OS=Gallus gallus GN=ATP13A3 PE=3 SV=1 - [E1C7N6_CHICK]	1.23	1	1	1	1	414189													1223	138.302	6.62451	nucleotide binding; catalytic activity; transporter activity; metal ion binding	membrane	metabolic process; transport	Pf00122; Pf00690; Pf00702; Pf12409; Pf13246
E1C7N8		Uncharacterized protein OS=Gallus gallus GN=DUOX2 PE=4 SV=2 - [E1C7N8_CHICK]	0.52	1	1	1	2	426486													1543	176.093	7.94287	antioxidant activity; catalytic activity; metal ion binding	membrane	metabolic process; response to stimulus	Pf00036; Pf00175; Pf01794; Pf03098; Pf08022; Pf08030; Pf13405; Pf13499; Pf13833
E1C7Q3	415818	Uncharacterized protein OS=Gallus gallus GN=CRISPLD2 PE=4 SV=1 - [E1C7Q3_CHICK]	4.57	1	1	1	1	839117													503	56.7333	7.76709		extracellular	cell organization and biogenesis	Pf00188; Pf03815
E1C7R0		Uncharacterized protein OS=Gallus gallus PE=4 SV=2 - [E1C7R0_CHICK]	3.82	1	1	1	1	886881	1.10591	-;1;-		1.13627	-;1;-		0.962304	-;1;-					288	31.3747	4.77979	protein binding	nucleus; cytoplasm
E1C7S1		Uncharacterized protein (Fragment) OS=Gallus gallus GN=NPTX2 PE=4 SV=2 - [E1C7S1_CHICK]	1.31	1	1	1	1	4738.96													459	49.9637	5.47803				Pf00354; Pf13385
E1C7T0		Uncharacterized protein OS=Gallus gallus PE=3 SV=2 - [E1C7T0_CHICK]	0.73	1	2	2	2	344867	0.384907	1;-;-		1.14028	1;-;-		0.344211	1;-;-					2595	292.614	6.84424	nucleotide binding; catalytic activity	membrane; cytosol	metabolic process; cell differentiation; transport	Pf00005; Pf12698; Pf13304; Pf13558
E1C7U9		Uncharacterized protein OS=Gallus gallus GN=PRKRIR PE=4 SV=2 - [E1C7U9_CHICK]	1.01	1	1	1	1	408469													893	101.335	6.85889	protein binding	nucleus		Pf05485; Pf05699; Pf14291
E1C7W8		Uncharacterized protein OS=Gallus gallus GN=Gga.20508 PE=4 SV=2 - [E1C7W8_CHICK]	0.6	1	1	1	1	1.42033e+06													1323	150.444	7.88428		cytoplasm; membrane; cytoskeleton		Pf00169; Pf04111; Pf09731; Pf14593; Pf14943
E1C7Z1	415614	Tyrosine-protein kinase OS=Gallus gallus GN=FER PE=2 SV=1 - [E1C7Z1_CHICK]	2.07	1	2	2	2	261192													822	94.4676	6.75635	nucleotide binding; catalytic activity; protein binding	nucleus; cytoplasm; cytoskeleton	cell organization and biogenesis; regulation of biological process; metabolic process; response to stimulus; cell proliferation; cell communication; cellular component movement	Pf00017; Pf00069; Pf00611; Pf07714
E1C810	427186	Ribosomal protein L37 OS=Gallus gallus GN=RPL37 PE=3 SV=1 - [E1C810_CHICK]	6.19	1	1	1	1	144852													97	11.0629	11.7368	RNA binding; structural molecule activity; metal ion binding	ribosome	metabolic process	Pf01907
E1C822	427182	Uncharacterized protein OS=Gallus gallus GN=LOC427182 PE=4 SV=2 - [E1C822_CHICK]	1.8	1	1	2	2	901979													889	101.701	5.94775	protein binding		regulation of biological process; cell organization and biogenesis; cellular component movement; response to stimulus
E1C843		Uncharacterized protein OS=Gallus gallus GN=INTS12 PE=4 SV=2 - [E1C843_CHICK]	2.81	1	1	1	3	632094	0.891514	-;1;-		1.06199	-;1;-		0.830008	-;1;-					463	48.6618	9.70068	protein binding; metal ion binding		metabolic process	Pf00130; Pf00628; Pf13831
E1C849	416984	Uncharacterized protein OS=Gallus gallus GN=CIT PE=4 SV=2 - [E1C849_CHICK]	0.43	1	1	1	1	2.89264e+06													2069	236.651	6.68311	nucleotide binding; catalytic activity; motor activity; protein binding; transporter activity; metal ion binding	cytoplasm; vacuole; cytoskeleton	cell organization and biogenesis; metabolic process; regulation of biological process; transport; response to stimulus	Pf00038; Pf00069; Pf00130; Pf00169; Pf00261; Pf00433; Pf00780; Pf01496; Pf01576; Pf01636; Pf02463; Pf03938; Pf03962; Pf04111; Pf04156; Pf05557; Pf05622; Pf05667; Pf07387; Pf07714; Pf07888; Pf08317; Pf08614; Pf09726; Pf10174; Pf12128; Pf13514; Pf14531
E1C852	428948	Uncharacterized protein OS=Gallus gallus GN=Gga.5362 PE=4 SV=1 - [E1C852_CHICK]	3.06	1	1	1	2	224497				0.211426	-;1;-								327	35.6379	7.26904	protein binding; metal ion binding	cytoskeleton	regulation of biological process	Pf00412; Pf00595; Pf13180
E1C866		Uncharacterized protein OS=Gallus gallus GN=Gga.50010 PE=4 SV=2 - [E1C866_CHICK]	1.43	1	1	1	1	11427720													981	108.939	6.55127	transporter activity	membrane	transport	Pf01602; Pf02296; Pf02883; Pf13646
E1C8A0	426732	Uncharacterized protein OS=Gallus gallus GN=NME5 PE=3 SV=2 - [E1C8A0_CHICK]	4.25	1	1	1	1	390447	0.514105	-;-;1		3.31469	-;-;1		0.152019	-;-;1					212	24.1403	6.72705	catalytic activity; nucleotide binding		cellular component movement; metabolic process; cell organization and biogenesis; cell differentiation; regulation of biological process	Pf00334; Pf05186
E1C8A1		Uncharacterized protein OS=Gallus gallus GN=MST1 PE=3 SV=2 - [E1C8A1_CHICK]	6.53	1	3	3	8	1.58629e+06													704	79.3285	7.94287	catalytic activity		metabolic process	Pf00024; Pf00051; Pf00089
E1C8D6		Uncharacterized protein OS=Gallus gallus PE=4 SV=2 - [E1C8D6_CHICK]	1.14	1	1	1	3	272549													787	87.0899	8.71924				Pf09667
E1C8D8	418048	Uncharacterized protein OS=Gallus gallus GN=MPST PE=4 SV=2 - [E1C8D8_CHICK]	3.03	2	1	1	1	504134													297	33.2006	6.18896	catalytic activity		metabolic process	Pf00581
E1C8E2		Uncharacterized protein OS=Gallus gallus GN=PER3 PE=4 SV=2 - [E1C8E2_CHICK]	0.73	1	1	1	1	109638													1101	121.805	6.45557	signal transducer activity		regulation of biological process; response to stimulus	Pf00989; Pf08447; Pf12114; Pf14598; Pf14849
E1C8E8		Uncharacterized protein OS=Gallus gallus GN=NMI PE=4 SV=2 - [E1C8E8_CHICK]	1.84	1	1	1	6	614194	0.855074	1;-;-		0.653884	1;-;-		1.33347	1;-;-					381	42.9436	5.03369		nucleus; cytoplasm		Pf07292
E1C8F6		Uncharacterized protein OS=Gallus gallus PE=3 SV=2 - [E1C8F6_CHICK]	0.93	1	1	1	1	65749.5													1079	123.129	7.75244	nucleotide binding; catalytic activity	membrane	metabolic process; regulation of biological process; response to stimulus	Pf00211; Pf06327
E1C8I8	419547	Uncharacterized protein OS=Gallus gallus GN=CEP85 PE=4 SV=1 - [E1C8I8_CHICK]	0.89	1	1	1	1	145255													783	88.2754	6.31592	transporter activity		cell organization and biogenesis; transport	Pf02463; Pf04156; Pf05483; Pf05557; Pf06160; Pf06785; Pf10174; Pf10211; Pf10473; Pf10498; Pf12072; Pf12128; Pf13863; Pf15358
E1C8K9	425913	Uncharacterized protein OS=Gallus gallus GN=GDAP2 PE=4 SV=2 - [E1C8K9_CHICK]	2.22	1	1	1	1	675324													495	56.1206	6.18896		membrane	response to stimulus	Pf00650; Pf01661; Pf13716
E1C8M4	427171	Uncharacterized protein OS=Gallus gallus GN=PIK3R1 PE=4 SV=1 - [E1C8M4_CHICK]	1.38	2	1	1	2	166880													724	83.7485	6.04932	protein binding; enzyme regulator activity	cytoplasm; cytosol; membrane	regulation of biological process; metabolic process; response to stimulus; cell differentiation; transport	Pf00017; Pf00018; Pf00620; Pf00992; Pf04156; Pf12128
E1C8M7	427511	Uncharacterized protein OS=Gallus gallus GN=KBTBD13 PE=4 SV=2 - [E1C8M7_CHICK]	2.17	1	1	1	4	1.46389e+06	0.840794	-;1;-		0.968517	-;1;-		0.858331	-;1;-					460	51.3765	5.42725	protein binding			Pf00651; Pf01344; Pf07646; Pf13418; Pf13964
E1C8P2	422530	Uncharacterized protein OS=Gallus gallus GN=PAPSS1 PE=3 SV=1 - [E1C8P2_CHICK]	8.49	1	5	5	12	928083													624	70.7606	6.7417	catalytic activity; nucleotide binding		metabolic process	Pf01583; Pf01747; Pf02223; Pf13207; Pf13238; Pf13671; Pf14306
E1C8P4		Uncharacterized protein OS=Gallus gallus GN=MAML1 PE=4 SV=2 - [E1C8P4_CHICK]	1.83	1	1	1	1	6.21877e+06	1.18848	-;-;1		1.3304	-;-;1		0.875586	-;-;1					875	95.2407	6.99072	protein binding	nucleus	metabolic process; regulation of biological process; response to stimulus; cell differentiation
E1C8S5		Uncharacterized protein OS=Gallus gallus GN=Gga.25775 PE=4 SV=2 - [E1C8S5_CHICK]	1.22	1	1	1	1	0													982	112.047	6.29053	protein binding		cell organization and biogenesis; cell proliferation; cell differentiation; regulation of biological process	Pf00430; Pf01576; Pf02050; Pf02463; Pf03234; Pf03938; Pf04111; Pf05557; Pf05701; Pf06160; Pf09726; Pf09728; Pf09731; Pf10186; Pf12072; Pf12128; Pf12416; Pf12795; Pf13514; Pf13868; Pf14915
E1C8S8	416535	Uncharacterized protein OS=Gallus gallus GN=NARFL PE=4 SV=1 - [E1C8S8_CHICK]	1.26	1	1	1	4	1.74216e+06													476	53.1299	6.88818			response to stimulus; regulation of biological process; cell organization and biogenesis; metabolic process	Pf02256; Pf02906
E1C8S9	423640	Uncharacterized protein OS=Gallus gallus GN=DNAJC9 PE=4 SV=1 - [E1C8S9_CHICK]	4.23	1	1	1	1	92165.8													260	29.8262	6.25244	protein binding		response to stimulus	Pf00226
E1C8U1	423998	Nucleoporin NUP53 OS=Gallus gallus GN=NUP35 PE=3 SV=2 - [E1C8U1_CHICK]	4	1	1	1	4	907940				1.13052	-;1;1	14.5651					0.571346		325	34.4692	9.0708		nucleus; membrane; cytoskeleton	transport	Pf05172; Pf13893; Pf14605
E1C8U6		Uncharacterized protein OS=Gallus gallus PE=4 SV=2 - [E1C8U6_CHICK]	1.97	1	2	2	11	4.53263e+06													660	76.8176	7.45947			cell organization and biogenesis
E1C8V4	420104	Uncharacterized protein OS=Gallus gallus GN=SBNO2 PE=4 SV=2 - [E1C8V4_CHICK]	1.24	3	1	2	2	171121													1373	155.126	6.96143			regulation of biological process	Pf13871; Pf13872
E1C8V6	418996	Uncharacterized protein OS=Gallus gallus GN=CWC15 PE=4 SV=1 - [E1C8V6_CHICK]	10.43	1	1	1	1	245895													230	26.6304	5.57959		spliceosomal complex	metabolic process	Pf04889
E1C8V9	771344	Uncharacterized protein OS=Gallus gallus GN=FAM136A PE=4 SV=1 - [E1C8V9_CHICK]	15.79	1	1	1	6	1.77667e+06							0.886354	1;-;-					76	8.45642	8.88037		spliceosomal complex		Pf01423
E1C8W4		Ubiquitin carboxyl-terminal hydrolase OS=Gallus gallus GN=USP5 PE=3 SV=2 - [E1C8W4_CHICK]	2.92	2	1	2	3	745864													856	95.73	5.10986	protein binding; catalytic activity; metal ion binding		metabolic process; regulation of biological process	Pf00443; Pf00627; Pf02148; Pf13423
E1C8Z0		Dolichyl-diphosphooligosaccharide--protein glycosyltransferase subunit 2 OS=Gallus gallus GN=RPN2 PE=4 SV=2 - [E1C8Z0_CHICK]	6.97	1	3	3	7	1.00725e+06				0.503237	-;1;1	18.7263					0.264196		631	68.8109	6.31592	catalytic activity	nucleus; endoplasmic reticulum; membrane	metabolic process	Pf05817
E1C902		Uncharacterized protein OS=Gallus gallus GN=GALK2 PE=3 SV=2 - [E1C902_CHICK]	1.97	1	1	1	2	188364				0.714786	1;-;-								458	50.1485	6.75635	nucleotide binding; catalytic activity	cytoplasm	metabolic process	Pf08544; Pf10509
E1C952		Uncharacterized protein OS=Gallus gallus GN=C5H14orf39 PE=4 SV=2 - [E1C952_CHICK]	1.7	1	1	1	1	187848													589	67.4762	5.16064
E1C975	424604	Uncharacterized protein OS=Gallus gallus GN=TMEM69 PE=4 SV=2 - [E1C975_CHICK]	2.72	1	1	1	2	3.31276e+06													257	28.5836	10.0083				Pf11911
E1C976		Uncharacterized protein (Fragment) OS=Gallus gallus GN=YLPM1 PE=4 SV=2 - [E1C976_CHICK]	1.2	1	1	1	1	824603													1666	190.37	7.10791		nucleus	regulation of biological process	Pf13671
E1C9C3	424923	Uncharacterized protein OS=Gallus gallus GN=IQCG PE=4 SV=2 - [E1C9C3_CHICK]	1.52	1	1	1	2	671612				1.09537	-;-;1								396	46.0259	9.08545	protein binding			Pf04111
E1C9D7	422083	Uncharacterized protein OS=Gallus gallus GN=CCDC40 PE=4 SV=2 - [E1C9D7_CHICK]	0.94	1	1	1	1	31296.9													956	110.828	6.771	catalytic activity; receptor activity; signal transducer activity	cytoplasm; membrane	regulation of biological process; response to stimulus; cellular component movement; metabolic process; cell organization and biogenesis	Pf13166
E1C9E6		Uncharacterized protein OS=Gallus gallus GN=LOC100858972 PE=4 SV=1 - [E1C9E6_CHICK]	7.81	1	1	1	1	17064.9													397	44.9611	6.65381	metal ion binding	nucleus	metabolic process; response to stimulus; regulation of biological process	Pf04056; Pf07975; Pf13519
E1C9G2	419631	Uncharacterized protein OS=Gallus gallus GN=TFAP2E PE=4 SV=1 - [E1C9G2_CHICK]	2.55	1	1	1	1	0													432	46.3648	8.36768	DNA binding; protein binding	nucleus	regulation of biological process	Pf03299
E1C9I2		Uncharacterized protein OS=Gallus gallus GN=SH2D4B PE=4 SV=2 - [E1C9I2_CHICK]	3.96	1	1	1	1	557696													404	48.1027	8.51416	protein binding			Pf00017
E1C9J4	427391	Uncharacterized protein OS=Gallus gallus GN=CDO1 PE=4 SV=2 - [E1C9J4_CHICK]	6.37	1	1	1	1	0													204	23.8634	6.16357	metal ion binding; catalytic activity	cytosol	metabolic process	Pf05995
E5L8C8	420989	Aryl hydrocarbon receptor repressor OS=Gallus gallus GN=ahrr PE=2 SV=1 - [E5L8C8_CHICK]	1.06	1	1	1	2	197750													756	85.0499	7.63525	DNA binding; signal transducer activity; protein binding	nucleus	regulation of biological process; metabolic process; response to stimulus	Pf00989; Pf14598
E7EDS8	423120	Fatty acid desaturase 1 OS=Gallus gallus GN=FADS1 PE=2 SV=1 - [E7EDS8_CHICK]	1.36	1	1	1	3	272404	1.06996	-;1;-		0.812885	-;1;-		1.30141	-;1;-					441	51.9808	9.1001	metal ion binding; catalytic activity		metabolic process	Pf00173; Pf00487
F1N821		Uncharacterized protein (Fragment) OS=Gallus gallus GN=DNAH17 PE=4 SV=2 - [F1N821_CHICK]	0.22	1	1	1	5	586438													4466	506.868	5.63037	catalytic activity; motor activity; nucleotide binding		metabolic process; cellular component movement	Pf03028; Pf05103; Pf07728; Pf08385; Pf08393; Pf12774; Pf12775; Pf12777; Pf12780; Pf12781
F1N832		Uncharacterized protein (Fragment) OS=Gallus gallus GN=EMG1 PE=4 SV=2 - [F1N832_CHICK]	3.8	1	1	1	1	787215													237	26.1799	8.74854	catalytic activity		metabolic process	Pf03587
F1N851		Uncharacterized protein OS=Gallus gallus GN=ENTPD1 PE=3 SV=2 - [F1N851_CHICK]	2.93	1	1	1	1	549059													512	57.2631	7.75244	catalytic activity		metabolic process; regulation of biological process; response to stimulus	Pf01150
F1N865		Uncharacterized protein OS=Gallus gallus GN=C15H12orf51 PE=4 SV=2 - [F1N865_CHICK]	0.32	1	1	1	1	1.44704e+06													4006	440.632	6.26514	catalytic activity		metabolic process	Pf00622; Pf00632
F1N870		Tyrosine-protein kinase receptor OS=Gallus gallus GN=PDGFRA PE=2 SV=2 - [F1N870_CHICK]	2.39	2	1	1	1	197121													1087	122.739	5.23682	nucleotide binding; catalytic activity; receptor activity; signal transducer activity; protein binding	cell surface; membrane	metabolic process; regulation of biological process; response to stimulus; cellular homeostasis; cellular component movement; cell organization and biogenesis; cell differentiation	Pf00047; Pf00069; Pf07679; Pf07714; Pf13895; Pf13927
F1N882		Uncharacterized protein OS=Gallus gallus GN=CCDC149 PE=4 SV=2 - [F1N882_CHICK]	1.94	1	1	1	1	1.85882e+06													566	63.3957	8.646				Pf01544; Pf04111; Pf04156; Pf05622; Pf06160; Pf09789; Pf12128
F1N885		Uncharacterized protein (Fragment) OS=Gallus gallus GN=UHRF1BP1 PE=4 SV=1 - [F1N885_CHICK]	0.88	3	1	2	2	371172													1469	162.652	5.5415	protein binding			Pf12624
F1N892		Uncharacterized protein OS=Gallus gallus PE=2 SV=2 - [F1N892_CHICK]	5.7	2	1	1	1	3.7076e+06	1.23397	-;-;1		1.71169	-;-;1		0.706589	-;-;1					158	17.6642	5.2876	metal ion binding	cytoplasm; membrane	response to stimulus; cell organization and biogenesis; cell differentiation	Pf01409; Pf03147
F1N8A2		Uncharacterized protein OS=Gallus gallus GN=Gga.24653 PE=4 SV=2 - [F1N8A2_CHICK]	0.48	1	1	1	1	169925													2284	255.432	7.28369	catalytic activity; protein binding		metabolic process	Pf00041; Pf00102; Pf14566
F1N8B4		Uncharacterized protein (Fragment) OS=Gallus gallus GN=TMEM132B PE=4 SV=2 - [F1N8B4_CHICK]	0.95	1	1	1	1	0													1058	118.343	4.76709
F1N8D4		Uncharacterized protein OS=Gallus gallus GN=FLNB PE=4 SV=2 - [F1N8D4_CHICK]	0.35	1	1	1	6	417811													2580	276.967	5.8208	protein binding	cytoplasm; membrane		Pf00307; Pf00630; Pf13584
F1N8D9		Uncharacterized protein (Fragment) OS=Gallus gallus GN=RAC1 PE=2 SV=1 - [F1N8D9_CHICK]	15	2	1	3	93	1.54925e+06				1.50978	-;-;1								180	20.2356	8.5874	nucleotide binding; catalytic activity; protein binding	cytoplasm; membrane	regulation of biological process; cell organization and biogenesis; metabolic process; transport; response to stimulus; cellular component movement; cell differentiation	Pf00071; Pf08477
F1N8E6		Uncharacterized protein (Fragment) OS=Gallus gallus GN=COX4NB PE=4 SV=2 - [F1N8E6_CHICK]	8.78	1	2	2	5	431537													205	23.0934	5.56689		cytoplasm; mitochondrion		Pf03665
F1N8F2		Uncharacterized protein OS=Gallus gallus GN=SGSM2 PE=4 SV=2 - [F1N8F2_CHICK]	1.05	1	1	1	2	0													1051	119.226	6.3667				Pf00566; Pf02759; Pf12068
F1N8G9		Uncharacterized protein OS=Gallus gallus GN=EIF4G3 PE=4 SV=2 - [F1N8G9_CHICK]	0.63	2	1	1	1	299442													1600	176.138	5.19873	RNA binding; protein binding		regulation of biological process	Pf02020; Pf02847; Pf02854
F1N8H4		Uncharacterized protein OS=Gallus gallus GN=PSTPIP1 PE=4 SV=2 - [F1N8H4_CHICK]	5.17	1	2	2	3	266734				1.35749	1;-;-								406	47.0359	5.71924	protein binding			Pf00018; Pf00611; Pf01576; Pf07653; Pf08239; Pf14604
F1N8I3		Uncharacterized protein (Fragment) OS=Gallus gallus GN=LOC100859747 PE=4 SV=2 - [F1N8I3_CHICK]	6.99	2	2	2	2	270866													272	31.7639	6.12549			transport	Pf02121
F1N8I5		Uncharacterized protein OS=Gallus gallus GN=BRCA1 PE=4 SV=1 - [F1N8I5_CHICK]	1.14	1	1	1	1	46327.5													1749	193.916	5.74463	DNA binding; catalytic activity; protein binding; metal ion binding	chromosome; nucleus; cytoplasm	metabolic process; response to stimulus; regulation of biological process; cell organization and biogenesis	Pf00097; Pf00533; Pf02891; Pf04873; Pf11789; Pf12820; Pf13445; Pf13639; Pf13920; Pf13923; Pf14634; Pf14835; Pf15227
F1N8J0		Uncharacterized protein OS=Gallus gallus GN=ACAA2 PE=3 SV=1 - [F1N8J0_CHICK]	22.17	1	6	6	43	2.39827e+06	2.04447	1;-;-		0.792223	4;1;3	34.5916	2.69167	1;-;-			0.953897		397	41.6277	7.88428	catalytic activity	mitochondrion; membrane	metabolic process; regulation of biological process	Pf00108; Pf02801; Pf02803
F1N8K6		Uncharacterized protein (Fragment) OS=Gallus gallus GN=FAM46D PE=4 SV=2 - [F1N8K6_CHICK]	3.31	1	1	1	4	2.21084e+06													393	45.3773	6.46826				Pf07984
F1N8M0		Bcl-2-related ovarian killer protein OS=Gallus gallus GN=BOK PE=4 SV=1 - [F1N8M0_CHICK]	3.29	2	1	1	1	3.59816e+06				0.985359	1;-;-								213	23.5514	8.48486	protein binding	nucleus; cytoplasm; mitochondrion; membrane	cell death; metabolic process; regulation of biological process; cell proliferation; response to stimulus	Pf00452
F1N8M4		Dynamin-like 120 kDa protein, mitochondrial OS=Gallus gallus GN=OPA1 PE=3 SV=1 - [F1N8M4_CHICK]	4.09	3	3	3	4	161288													977	113.346	8.07471	nucleotide binding; catalytic activity		metabolic process	Pf00350
F1N8N1		Uncharacterized protein OS=Gallus gallus GN=BSN PE=4 SV=2 - [F1N8N1_CHICK]	0.32	1	1	1	1	391134													3718	401.225	7.34229	metal ion binding	nucleus; cytoplasm; cytoskeleton		Pf05715
F1N8N2		Uncharacterized protein OS=Gallus gallus GN=RBM6 PE=4 SV=2 - [F1N8N2_CHICK]	0.68	1	1	1	1	0													1180	135.814	6.46826	nucleotide binding; RNA binding; metal ion binding	nucleus		Pf01585; Pf13893; Pf14259
F1N8N3		Uncharacterized protein (Fragment) OS=Gallus gallus GN=PKD2L1 PE=4 SV=2 - [F1N8N3_CHICK]	0.92	1	1	1	5	2.49221e+06													763	88.466	5.50342	transporter activity; metal ion binding; protein binding; receptor activity; signal transducer activity	endoplasmic reticulum; membrane; cell surface	response to stimulus; transport	Pf00520; Pf08016
F1N8N7	374058	Integrin beta OS=Gallus gallus GN=ITGB1 PE=2 SV=1 - [F1N8N7_CHICK]	3.99	2	3	3	13	260183				3.39122	-;1;-								803	88.56	5.24951	receptor activity; protein binding; metal ion binding	cytoplasm; membrane; cell surface	cellular component movement; regulation of biological process; response to stimulus; development; cell organization and biogenesis; cell differentiation	Pf00362; Pf07965; Pf08725
F1N8P3	426652	Uncharacterized protein OS=Gallus gallus GN=ACTBL2 PE=3 SV=2 - [F1N8P3_CHICK]	25.46	1	1	8	1729	3.07177e+08													377	41.9867	5.31299	nucleotide binding	cytoplasm; cytoskeleton		Pf00022
F1N8W8	422342	Uncharacterized protein OS=Gallus gallus GN=PAK3 PE=4 SV=2 - [F1N8W8_CHICK]	3.31	2	1	2	5	1.69728e+06													543	60.5886	5.38916	nucleotide binding; catalytic activity; protein binding		metabolic process; regulation of biological process; response to stimulus; cell organization and biogenesis	Pf00069; Pf00786; Pf07714; Pf14531
F1N8X8		Uncharacterized protein OS=Gallus gallus GN=TJP3 PE=4 SV=2 - [F1N8X8_CHICK]	0.83	1	1	1	2	0													1082	119.695	8.96826	protein binding	nucleus; membrane	regulation of biological process	Pf00018; Pf00595; Pf00625; Pf07653; Pf13180
F1N8Y3		Uncharacterized protein OS=Gallus gallus GN=CBR1 PE=3 SV=1 - [F1N8Y3_CHICK]	24.28	1	4	4	35	926995	0.805071	2;1;1	18.0393	1.26533	2;-;1	32.728	0.305419	1;-;-		0.805411	0.626234		276	30.3068	8.04541	catalytic activity		metabolic process	Pf00106; Pf08659; Pf13561
F1N8Z4		Uncharacterized protein OS=Gallus gallus GN=RUVBL1 PE=4 SV=1 - [F1N8Z4_CHICK]	16.45	1	5	5	19	652721				1.08433	2;-;-						0.635552		456	50.1483	6.41748	nucleotide binding; catalytic activity	cytoplasm; Golgi	metabolic process; response to stimulus; cell organization and biogenesis	Pf00004; Pf01078; Pf01695; Pf05496; Pf06068; Pf06414; Pf07726; Pf13191; Pf13238; Pf13245; Pf13481
F1N900		Uncharacterized protein OS=Gallus gallus PE=4 SV=2 - [F1N900_CHICK]	1.02	1	2	2	2	1.28653e+06													2151	240.412	5.36377		nucleus; cytoplasm		Pf14874
F1N905		Uncharacterized protein (Fragment) OS=Gallus gallus GN=FAM69A PE=4 SV=2 - [F1N905_CHICK]	1.89	1	1	1	2	1.28856e+06													424	49.0915	6.75635				Pf12260; Pf14875
F1N961		Uncharacterized protein OS=Gallus gallus GN=FAM184A PE=4 SV=2 - [F1N961_CHICK]	0.74	1	1	1	14	4.57136e+06				1.08304	1;3;2	1.88769					0.972905		1086	127.225	5.79541				Pf03961
F1N974		Uncharacterized protein OS=Gallus gallus GN=RNASEL PE=4 SV=2 - [F1N974_CHICK]	1.85	1	1	1	1	170718													703	79.6651	6.44287	RNA binding; catalytic activity; protein binding; nucleotide binding		metabolic process; regulation of biological process; defense response; response to stimulus	Pf00023; Pf00069; Pf06293; Pf06479; Pf12796; Pf13606; Pf13637; Pf13857
F1N991		Uncharacterized protein OS=Gallus gallus GN=DDX4 PE=4 SV=2 - [F1N991_CHICK]	1.06	2	1	1	1	164734													662	73.1966	6.66846	nucleotide binding; catalytic activity		metabolic process	Pf00270; Pf00271
F1N9A0	100859489	Uncharacterized protein OS=Gallus gallus GN=LOC100859489 PE=4 SV=2 - [F1N9A0_CHICK]	0.69	1	1	1	1	133213				1.79275	-;-;1								1161	128.414	9.08545				Pf15352
F1N9B5		39S ribosomal protein L50, mitochondrial OS=Gallus gallus GN=MRPL50 PE=4 SV=1 - [F1N9B5_CHICK]	8.59	1	1	1	1	587606													163	18.1637	8.93896		mitochondrion		Pf10501
F1N9E2		Uncharacterized protein OS=Gallus gallus GN=CD3D PE=4 SV=1 - [F1N9E2_CHICK]	6.82	1	1	1	3	749175				4.72037	-;1;1	11.2148					0.107236		176	19.5258	7.98682	receptor activity; signal transducer activity	membrane	regulation of biological process; response to stimulus	Pf02189; Pf13927
F1N9F2	423656	Uncharacterized protein OS=Gallus gallus GN=NRBF2 PE=4 SV=2 - [F1N9F2_CHICK]	8.05	1	1	1	1	1.47733e+06													298	33.7293	5.75732		cytoplasm		Pf04212; Pf04977; Pf08961
F1N9G0	427360	Uncharacterized protein OS=Gallus gallus GN=MPDZ PE=4 SV=2 - [F1N9G0_CHICK]	0.35	2	1	1	2	975359				0.832859	-;-;1								2006	214.123	5.05908	protein binding			Pf00595; Pf09045; Pf09058; Pf13180
F1N9H8		Protein PRRC1 OS=Gallus gallus GN=PRRC1 PE=4 SV=2 - [F1N9H8_CHICK]	2.04	2	1	1	7	933731	0.137172	-;1;-		0.942188	1;1;-	29.3402	0.119213	-;1;-			0.885392		442	45.9285	5.79541				Pf01931
F1N9K0	421725	Uncharacterized protein OS=Gallus gallus GN=Gga.24321 PE=4 SV=2 - [F1N9K0_CHICK]	1.23	1	1	1	2	1.11572e+06				34.2311	-;1;-								1301	148.722	5.64307				Pf14961
F1N9P7	416418	Uncharacterized protein OS=Gallus gallus GN=CPPED1 PE=4 SV=2 - [F1N9P7_CHICK]	3.49	1	1	1	1	233049													315	35.8719	6.45557	catalytic activity		metabolic process	Pf00149
F1N9Q2		Uncharacterized protein (Fragment) OS=Gallus gallus GN=GLO1 PE=4 SV=2 - [F1N9Q2_CHICK]	4.86	1	1	1	5	797627													185	21.0825	6.55127	catalytic activity; metal ion binding		regulation of biological process; metabolic process	Pf00903; Pf12681; Pf13669
F1N9R7	419836	Uncharacterized protein OS=Gallus gallus GN=RAB7L1 PE=3 SV=2 - [F1N9R7_CHICK]	9.27	2	1	2	10	893619	1.25127	-;-;1		0.515445	1;-;1	8.70608	2.53542	-;-;1			0.166101		205	23.0793	7.03467	nucleotide binding		regulation of biological process; response to stimulus; transport	Pf00025; Pf00071; Pf08477
F1N9S2		Uncharacterized protein (Fragment) OS=Gallus gallus GN=GSTZ1 PE=3 SV=2 - [F1N9S2_CHICK]	4.89	1	1	1	3	441725	0.00510305	-;1;-		0.745409	-;1;-		0.00676874	-;1;-					225	24.993	8.73389	catalytic activity; protein binding	cytoplasm; mitochondrion	metabolic process	Pf00043; Pf02798; Pf13409; Pf13410; Pf13417
F1N9S3		Uncharacterized protein OS=Gallus gallus GN=FAM98A PE=2 SV=1 - [F1N9S3_CHICK]	1.63	1	1	1	1	242059													551	58.6007	9.01221				Pf10239
F1N9S6		Uncharacterized protein OS=Gallus gallus GN=LOC100859159 PE=4 SV=2 - [F1N9S6_CHICK]	0.54	1	1	1	1	74765.7													2234	247.98	6.68311	metal ion binding			Pf03879
F1N9T8		Uncharacterized protein (Fragment) OS=Gallus gallus GN=WHDC1 PE=4 SV=2 - [F1N9T8_CHICK]	1.18	1	1	1	1	189826													764	87.206	7.1665	protein binding	cytoplasm
F1N9U0	419254	Uncharacterized protein OS=Gallus gallus GN=PRPF6 PE=4 SV=2 - [F1N9U0_CHICK]	0.85	1	1	1	3	329122				0.40605	-;1;1	9.31622					0.141761		941	106.738	7.98682	RNA binding; protein binding	nucleus; spliceosomal complex	metabolic process; regulation of biological process	Pf06424; Pf13414; Pf13432; Pf14559
F1N9U1		Serine/threonine-protein kinase TAO3 OS=Gallus gallus GN=TAOK3 PE=4 SV=1 - [F1N9U1_CHICK]	2.12	2	1	1	2	1.02306e+06	10.917	-;1;-		1.4841	-;1;-		7.27298	-;1;-					898	105.314	7.62061	nucleotide binding; catalytic activity	mitochondrion	metabolic process; regulation of biological process; response to stimulus	Pf00069; Pf07714; Pf09731; Pf14531
F1N9Y5	427272	Tyrosine-protein kinase SYK OS=Gallus gallus GN=SYK PE=1 SV=2 - [KSYK_CHICK]	1.63	1	1	1	1	99018.8													613	69.8562	7.13721	nucleotide binding; catalytic activity; signal transducer activity; protein binding	cytoplasm; cytosol; membrane	response to stimulus; transport; metabolic process; defense response; regulation of biological process; cellular component movement	Pf00017; Pf00069; Pf07714
F1NA05		Uncharacterized protein OS=Gallus gallus GN=LOC425323 PE=4 SV=2 - [F1NA05_CHICK]	0.23	1	1	1	1	319882													3009	334.264	5.93506	catalytic activity; protein binding; metal ion binding		metabolic process; transport	Pf00160; Pf00515; Pf00638; Pf00641; Pf06873; Pf07719; Pf12185; Pf13414
F1NA55		Eukaryotic translation initiation factor 2A OS=Gallus gallus GN=EIF2A PE=2 SV=2 - [F1NA55_CHICK]	2.64	2	1	1	2	796084				1.00465	1;-;-								569	62.7298	8.79248	RNA binding; protein binding	cytoplasm	metabolic process; regulation of biological process; response to stimulus; cell organization and biogenesis	Pf08662
F1NA64	423131	Polyribonucleotide 5'-hydroxyl-kinase Clp1 OS=Gallus gallus GN=CLP1 PE=3 SV=1 - [F1NA64_CHICK]	2.59	2	1	1	1	902107	4.61845	1;-;-											425	47.5632	6.55127	nucleotide binding; catalytic activity	nucleus	metabolic process; cell organization and biogenesis	Pf03205; Pf06807
F1NAB6		Uncharacterized protein OS=Gallus gallus GN=LOC100859014 PE=4 SV=2 - [F1NAB6_CHICK]	3.26	1	1	1	1	382817													276	30.3426	6.53662	DNA binding; receptor activity; signal transducer activity	nucleus	regulation of biological process; metabolic process; response to stimulus	Pf00104
F1NAB7		Uncharacterized protein (Fragment) OS=Gallus gallus GN=C1R PE=2 SV=1 - [F1NAB7_CHICK]	1.21	1	1	1	1	17865													660	74.8333	6.52197	catalytic activity; metal ion binding	extracellular	metabolic process; regulation of biological process; response to stimulus; defense response	Pf00084; Pf00089; Pf00431; Pf07645; Pf12662; Pf14670
F1NAB9		Uncharacterized protein OS=Gallus gallus GN=COL20A1 PE=4 SV=1 - [F1NAB9_CHICK]	1.97	1	2	2	3	1.0922e+06													1472	156.895	8.76318	protein binding			Pf00041; Pf00092; Pf01391; Pf13519
[truncated: 1,269 more rows]
