# Supplementary material for: Differential protein expression in chicken macrophages and heterophils in vivo following infection with Salmonella Enteritidis
Source: Vet Res. 2017 Jun 17;48:35. doi: 10.1186/s13567-017-0439-0 (PMC5473982; doi:10.1186/s13567-017-0439-0)
Supplement: Supplementary file 7 — Additional file 7. Expression of selected genes at RNA level determined by quantitative RT PCR. [file 13567_2017_439_MOESM7_ESM.xlsx]

## Sheet: Additional file 7
Additional file 7. Expression of selected genes at RNA level determined by quantitative RT PCR.
	Heterophils																		Macrophages
	control chickens						vaccinated and infected chickens						infected chickens						control chickens						vaccinated and infected chickens						infected chickens
gene	chick1	chick2	chick3	chick4	chick5	chick6	chick7	chick8	chick9	chick10	chick11	chick12	chick13	chick14	chick15	chick16	chick17	chick18	chick1	chick2	chick3	chick4	chick5	chick6	chick7	chick8	chick9	chick10	chick11	chick12	chick13	chick14	chick15	chick16	chick17	chick18
LGALS1	0.164368	0.0712977	0.0348749	0.0877778	0.288838	0.429779	0.261824	0.366868	0.126015	0.174746	0.108067	0.228458	0.534033	0.692288	0.390935	0.530957	0.710382	0.640972	3.85928	5.33936	2.85799	4.51064	4.80654	2.60569	3.2154	3.67226	2.45661	1.76133	3.61752	4.89056	4.35196	2.23457	4.57361	2.10916	3.4303	4.18434
MRC1L	0.0248605	0.0410445	0.0137445	0.0178863	0.0117869	0.0140983	0.0259462	0.0263388	0.0436361	0.0449148	0.023357	0.0132763	0.325712	0.214311	0.247129	0.240371	0.279645	0.191224	0.762249	1.41585	1.28343	0.938438	1.34257	0.816014	1.10191	0.93088	0.927659	0.862542	0.554785	0.580352	1.10318	0.435275	0.890899	0.717806	1.10445	0.787308
GDA	0.0343154	0.0270793	0.018199	0.018199	0.0179277	0.0138561	0.0217426	0.0187539	0.0142457	0.0191479	0.00428943	0.00978644	0.18578	0.162981	0.182799	0.15749	0.0981864	0.0879808	0.316074	0.640232	0.430773	0.36942	0.494828	0.272942	0.666649	0.669737	0.690956	0.452712	0.356013	0.337978	0.960373	0.215387	0.723635	0.883723	0.569723	0.429283
ANXA2	0.0940779	0.0624278	0.0865693	0.0669858	2.50244	2.46514	2.21402	2.59068	1.38671	1.15936	0.183646	0.0510009	2.51112	4.25584	2.51984	3.09513	3.37916	2.7384	12.4522	10.9789	15.7251	7.66525	15.2422	10.941	15.0324	3.14196	15.9631	13.0111	12.3805	4.54727	16.4119	9.81508	10.3269	5.54684	11.6992	7.6211
F13A	0.024097	0.0151277	0.0113199	0.0250334	0.0158798	0.0147992	0.107818	0.0493206	0.330258	0.475769	0.30566	0.218393	5.5661	10.0406	2.46798	3.22284	2.17598	1.5245	0.145928	0.665111	0.503478	0.457973	0.578344	0.261824	3.03143	1.26284	3.97696	4.84557	6.29846	1.15269	37.8354	27.7612	17.7942	10.1378	10.7654	14.6213
MECR	0.386891	0.27137	0.29937	0.51943	0.360566	0.298679	0.214146	0.272312	0.953739	0.467596	0.41466	0.360982	1.14208	1.6108	1.217	1.04488	1.2072	0.713672	2.62685	3.47417	2.27363	3.16748	3.91768	2.40605	2.69447	2.66044	3.52266	2.33216	2.67586	2.83825	4.44341	3.31728	3.37137	3.21912	3.56359	3.63008
CTSC	0.122428	0.0739828	0.0698304	0.0830429	0.154785	0.138857	0.114758	0.129707	0.204712	0.31498	0.17739	0.17	2.12383	3.5499	1.22972	1.54043	0.967053	0.670511	1.50873	2.66044	1.91189	1.56736	2.28945	1.43561	3.20428	2.81214	3.45017	3.64689	2.83825	1.88	6.94833	5.81589	4.22319	2.8317	2.45945	0.427798
ERAP1	0.0153034	0.023903	0.0204041	0.0206173	0.0102968	0.00914163	0.0102138	0.00937694	0.0125747	0.0094095	0.00390625	0.00945308	0.156764	0.132841	0.151075	0.116091	0.0454892	0.0233301	0.167048	0.160614	0.106579	0.122286	0.217638	0.167434	0.210224	0.20829	0.20829	0.187072	0.113047	0.120324	0.376747	0.191445	0.286843	0.300756	0.0399222	0.0358968
FN1	3.90413	2.22427	6.00016	4.19887	5.36409	3.67226	3.21912	6.26943	9.65761	8.71399	7.03719	3.97237	4.08877	2.21572	9.14722	8.95897	14.0419	6.07689	18.7437	16.8149	16.2234	20.6538	32.6724	18.1471	22.2387	28.1813	29.48	25.753	31.779	23.2636	12.7433	8.72406	24.5616	20.2755	29.7194	22.6274
RSFR	0.944965	0.682232	0.891929	1.10573	1.15003	1.14737	1.37713	1.63769	3.16382	1.75119	0.659754	3.5801	9.20021	9.27134	3.72782	3.12387	6.3496	4.75134	7.55972	9.72479	8.69388	8.56429	7.72749	6.37165	12.3377	7.16848	11.5648	10.6787	9.88335	5.59834	25.9321	7.28536	10.1144	10.605	19.9502	16.8538
DMBT1L	0.0249468	0.0211725	0.0189062	0.0271106	0.0240692	0.0306423	0.187722	0.0655315	0.557354	0.556068	0.427798	0.0532897	0.865537	0.733454	0.991946	1.40282	0.980552	0.869545	0.465978	1.11085	1.01396	0.623445	1.05702	0.581023	1.92519	1.35817	1.9611	2.04438	1.97247	0.721965	2.06575	1.38992	2.07532	2.25272	2.54618	2.47084
LTA4H	0.550953	1.05946	1.1487	0.923382	1.03766	0.557354	0.434271	0.58574	0.810378	0.451668	0.335643	0.643941	0.561231	0.811002	1.03766	0.733736	0.874583	0.546515	2.64512	4.17468	3.4822	2.27101	5.35171	2.10186	2.34567	1.81714	2.99315	1.73107	2.40327	2.09217	1.11858	0.659754	1.57826	1.38671	0.728668	1.03886
LRPAP1	0.194117	0.230579	0.267943	0.216885	0.154785	0.139822	0.115556	0.146435	0.115556	0.0669085	0.041092	0.0865693	0.269184	0.357937	0.475769	0.430276	0.135999	0.183434	0.397309	0.914888	0.70466	0.686977	0.671286	0.908568	0.582367	0.793701	0.457444	0.557354	0.568408	0.535887	0.595291	0.49141	0.819794	0.748289	0.262126	0.247414
HSP70	0.861546	0.540862	0.537747	0.373712	1.71515	1.33484	1.15402	1.22972	0.967053	1.27309	0.607097	0.423373	9.20021	8.74088	2.44246	3.3597	5.58542	2.27101	6.35694	7.70966	6.21175	5.18137	5.59834	3.93583	5.22344	8.37835	6.41597	5.9656	7.23504	6.56593	6.24052	1.78386	2.75745	4.03248	6.46806	4.3319
SOD1	0.118668	0.0929973	0.0937524	0.0862698	0.906471	0.88987	0.549681	0.682232	0.126015	0.116091	0.0476956	0.0647041	0.761368	0.746274	0.255843	0.374577	1.13813	0.816958	2.8646	0.99424	0.986233	1.29534	1.47939	1.57644	0.449066	0.481854	0.830278	0.540238	0.476319	0.76313	0.987373	0.541488	0.696567	0.727827	0.404254	0.449066
AVD	0.104748	0.11977	0.102593	0.0698304	0.526072	0.435778	18.5927	0.869545	44.0682	31.6324	36.0019	1.09	154.522	73.1496	204.837	195.813	125.511	74.9748	2.64512	3.21912	1.89868	1.86	3.75809	1.87471	90.8239	4.53677	82.8062	87.5276	87.7301	5.39	543.7	238.03	339.751	3.04547	224.93	0.326465
HSP90B1	0.752623	0.517035	0.464902	0.34151	1.46747	1.51747	1.11471	1.58374	1.60956	2.57279	0.852635	0.692555	6.92429	10.3229	3.00702	3.52674	8.5841	5.78908	5.84958	6.00709	5.63728	4.62141	4.56305	4.08877	4.01389	4.9818	6.13331	4.29205	4.78991	4.24275	8.5841	2	4.41782	5.82261	7.5075	4.24275
CALR	1.42241	1.07425	1.49312	0.950439	2.68204	2.78305	2.57874	2.77663	5.28413	3.92674	2.41162	2.09217	6.6116	11.5203	3.60917	4.69134	9.01087	6.01404	7.48153	5.86311	5.93809	5.09236	5.59834	4.41272	4.36203	6.00709	6.64223	4.84557	6.98858	6.34227	8.09296	2.6666	5.02225	5.68305	7.82632	6.02099
FTH	49.5221	38.9441	55.3304	35.261	61.322	57.3478	58.3502	68.7522	227.807	175.258	127.116	40.2244	105.908	107.469	135.142	211.327	256.296	152.043	122.22	109.263	97.0059	17.6101	121.516	86.923	132.514	18.1471	192.894	170.86	157.586	38.9891	301.636	157.041	212.797	52.5882	173.445	94.6808
GPX	1.89868	2.6543	2.04202	2.05623	1.83825	1.51222	3.19688	2.27889	7.04533	4.17951	4.3319	2.79917	3.65955	2.63495	5.7292	5.59188	7.16848	4.00925	2.71008	2.66044	2.81864	2.51112	3.42238	2.04438	3.35195	2.38116	3.49833	2.80241	2.93834	2.14355	4.39745	2.47942	4.28214	2.84153	4.5263	4.59479
CTSG	0.137262	0.0956119	0.0944045	0.027489	0.100018	0.219405	0.231915	0.187288	0.68381	0.0913997	0.0782915	0.25	0.0266756	0.00930859	0.0757996	0.123564	0.190342	0.213652	0.283876	0.158952	0.160985	0.0996721	0.116226	0.255548	0.160428	0.287507	0.229516	0.0634457	0.0799366	0.139178	0.0138561	0.00872881	0.0586524	0.0439396	0.0353617	0.0616395
IFITM	9.41525	20.2287	11.6318	13.6895	9.02129	6.46059	21.0634	14.2544	34.5752	12.4955	12.7728	15.6165	9.9636	7.27415	23.3983	17.6713	24.6184	13.4855	9.56877	11.6857	8.72406	8.41716	9.71356	5.08648	16.6795	10.459	11.6049	7.73642	6.36429	6.04189	17.9594	7.91725	15.5985	13.5636	16.0927	16.9123
CTSL1	1.01279	1.34102	1.54221	1.1487	0.581694	0.512871	0.698178	0.698985	1.77358	0.668191	0.78187	1.60214	0.349089	0.369278	0.914888	0.802923	0.555426	0.353145	0.382447	0.388683	0.486327	0.351923	0.439825	0.29152	0.319746	0.294567	0.366445	0.25203	0.259715	0.376312	0.403787	0.145088	0.29287	0.200499	0.229781	0.222982
MRP126	15.8895	18.5498	22.5491	25.2813	9.27491	6.04887	23.6156	11.1065	81.1021	43.6628	43.2611	35.3834	42.6656	36.4062	91.6672	100.195	47.0677	25.6046	0.202127	0.23761	0.510506	0.598048	0.592546	0.454284	1.09051	0.732889	3.20798	3.52266	1.38992	0.313166	46.2591	17.8147	15.3837	5.15748	4.81766	4.92458
OTFB	24.0839	27.4424	30.1691	21.7057	17.0693	13.8486	13.147	21.8314	59.7831	46.9591	38.8542	22.0087	19.9042	13.9234	33.4361	41.8358	31.4866	18.6142	3.6765	4.96456	5.22344	0.0124159	6.1475	4.06053	4.54727	2.01624	5.10414	3.73645	4.34694	2.32947	4.6321	2.04202	4.31193	0.740549	4.49504	0.290176
LYZ	0.401925	0.200731	0.188809	0.222982	0.0879808	0.0968346	0.250289	0.202127	1.36289	0.467596	0.339151	1.55833	0.490276	0.647422	0.802923	0.390483	0.646923	0.353145	0.113309	0.033648	0.0452794	0.0388305	0.0426888	0.0469304	0.0350364	0.0469304	0.0297012	0.0231421	0.0337259	0.0473661	0.0522533	0.289172	0.0348749	0.056589	0.0494918	0.0249468
SERPINB1	1.29235	1.67985	1.93858	2.23457	1.5728	1.26722	2.29209	1.75119	2.18354	1.67985	1.03168	1.51572	1.24977	0.636299	2.80565	2.74791	1.28046	1.56193	0.459563	0.0951711	0.123707	0.17234	0.223756	0.201894	0.0485293	0.0689487	0.133662	0.0778406	0.0587202	0.098073	0.282567	0.126306	0.0996721	0.197055	0.0489799	0.0782915
CATHL1	0.230846	0.219658	0.311003	0.203063	0.138536	0.0819943	0.269184	0.249711	2.27626	2.68204	0.378929	5.50217	0.085773	0.0817735	0.235424	0.237885	0.400998	0.860551	0.121441	0.0634457	0.0451228	0.081805	0.049549	0.0625722	0.0113592	0.0158614	0.0156431	0.0217426	0.00762525	0.049549	0.127774	0.0357726	0.0363559	0.0496063	0.0320915	0.0481941
LYG2	0.15822	0.112526	0.196827	0.174948	0.0889004	0.063887	0.563179	0.504642	1.57098	1.14737	0.376312	2.85799	0.254664	1.62764	0.928731	0.759611	0.66281	0.398688	0.0205935	0.00692806	0.0044871	0.00452876	0.00451831	0.00979775	0.00370837	0.00936612	0.00949686	0.0163074	0.00410046	0.00590028	0.0256778	0.0280666	0.0167852	0.0204986	0.00622951	0.00501338
MMP9	3.56771	7.17676	8.51496	16.3362	0.218141	2.4144	14.6382	2.92479	3.21912	14.6044	9.35022	1.54221	2.18606	4.50891	5.53404	11.0298	1.92075	1.41748	0.0339213	0.0721262	0.0769465	0.117712	0.0162885	0.0539089	0.127627	0.137897	0.0668312	0.200499	0.213159	0.0681567	0.00118711	0.212421	0.109071	0.0978467	0.0898295	0.0195729
CATHL2	0.0688691	0.0695085	0.135372	0.0667541	0.0336869	0.027048	0.440333	0.269496	6.75833	2.54618	1.30134	5.24157	0.0354435	0.0445873	0.137579	0.142925	0.304955	0.802923	0.0292247	0.00809736	0.0151452	0.0149712	0.0118006	0.0232225	0.00687226	0.00655434	0.0182833	0.00809736	0.00592077	0.0198461	0.0504734	0.00938778	0.00772277	0.0082389	0.0049558	0.010202
LECT2	0.453236	0.749154	0.834124	0.740549	0.231915	0.182378	1.4012	1.98389	8.5841	4.22319	1.87905	13.3614	0.07288	0.0585621	0.49141	0.470848	0.674395	1.92297	0.0526776	0.018928	0.0170392	0.0180524	0.0166308	0.0285902	0.0105618	0.0132917	0.0355666	0.0151102	0.0149366	0.0276802	0.00635306	0.00382586	0.00660756	0.0118964	0.00759009	0.0149885
GAL1	1.02101	1.03407	1.43893	1.97247	0.51883	0.479078	1.77974	2.47655	7.9264	3.12387	1.86607	18.8959	1.25847	10.0059	3.74076	1.97247	1.2283	1.69154	0.0650789	0.0171181	0.015625	0.0278406	0.0293601	0.0316131	0.0148335	0.0137128	0.0430354	0.0152153	0.0171577	0.0285572	0.0138082	0.0306069	0.0180524	0.0524347	0.0101199	0.0135084
